# Supplementary material for: Development of a Prognostic Five-Gene Signature for Diffuse Lower-Grade Glioma Patients
Source: Front Neurol. 2021 Jul 6;12:633390. doi: 10.3389/fneur.2021.633390 (PMC8291287; doi:10.3389/fneur.2021.633390)
Supplement: Supplementary file 1 [file Table_1.XLS]

## Sheet: Both_High-GSEA
Supplementary table S1. Clinical feathers of the two group patients with LGG.
Feature	TCGA(n=524)	CGGA(n=431)
Survival status
Living	387	242
Dead	137	189
Age (years)
≤ 40	261	221
> 40	263	210
Sex
female	237	193
Male	287	238
Grade
G2	255	180
G3	269	251
Unknown	1
IDH mutation status
Mutant	91	96
Wildtype	34	297
Unknown	399	38
1p19q co-deletion
co-deletion		128
Non-co-deletion		265
Unknown		38
Chemo status
No		124
Yes		265
Unknown		42
Radio status
No	173	86
Yes	284	314
Unknown	67	31
1p19q_codeletion_status
Codel		128
Non-codel		265
Unknown		38

## Sheet: Sheet1
ADAPTIVE IMMUNE RESPONSE	adaptive immune response
B CELL ACTIVATION	b cell activation
IMMUNE EFFECTOR PROCESS	immune effector process
POSITIVE REGULATION OF CELL ADHESION	positive regulation of cell adhesion
FOCAL ADHESION	focal adhesion
JAK STAT SIGNALING PATHWAY	jak stat signaling pathway
TOLL LIKE RECEPTOR SIGNALING PATHWAY	toll like receptor signaling pathway
ADAPTIVE IMMUNE RESPONSE	adaptive immune response
B CELL ACTIVATION	b cell activation
IMMUNE EFFECTOR PROCESS	immune effector process
LYMPHOCYTE MEDIATED IMMUNITY	lymphocyte mediated immunity
NATURAL KILLER CELL ACTIVATION	natural killer cell activation
POSITIVE REGULATION OF CELL ADHESION	positive regulation of cell adhesion
T CELL DIFFERENTIATION	t cell differentiation
FOCAL ADHESION	focal adhesion
JAK STAT SIGNALING PATHWAY	jak stat signaling pathway
TOLL LIKE RECEPTOR SIGNALING PATHWAY	toll like receptor signaling pathway
