# Supplementary material for: Development of a Prognostic Five-Gene Signature for Diffuse Lower-Grade Glioma Patients
Source: Front Neurol. 2021 Jul 6;12:633390. doi: 10.3389/fneur.2021.633390 (PMC8291287; doi:10.3389/fneur.2021.633390)
Supplement: Supplementary file 2 [file Table_2.XLS]

## Sheet: Both_High-GSEA
Supplementary table S2: KM, ROC and COX analysis of PCGs in the TCGA set(n = 524)
geneID	KM_P	AUC	coef	COX_P	HR	right	left
C1orf112	2.18352e-07	0.616128	0.893271	2.81378e-10	2.44311	1.85105	3.22453
CFH	3.65091e-07	0.630953	0.427727	9.33869e-10	1.53377	1.33743	1.75892
FUCA2	9.57065e-07	0.611187	0.569224	1.43587e-08	1.7669	1.45125	2.15119
GCLC	4.43402e-06	0.606245	-0.63921	5.38613e-08	0.527709	0.419123	0.664428
CFTR	7.49373e-06	0.606245	-0.326953	6.48602e-07	0.721118	0.633985	0.820226
LAP3	5.62213e-07	0.611187	0.735639	4.96513e-10	2.08682	1.65507	2.63119
CFLAR	5.39558e-08	0.606245	1.22716	3.066e-10	3.41152	2.32822	4.99886
TFPI	3.44922e-05	0.62107	0.301787	1.01041e-08	1.35227	1.21962	1.49935
MTMR7	4.39402e-06	0.601303	-0.367649	4.36755e-08	0.69236	0.606983	0.789746
AK2	1.92828e-06	0.611187	0.808361	1.78083e-07	2.24423	1.65681	3.03991
CD38	0.000228229	0.611187	-0.156144	0.00100078	0.855436	0.779459	0.938819
RECQL	0.000225548	0.630953	0.505471	1.28282e-06	1.65777	1.35105	2.03411
HSPB6	2.49182e-07	0.611187	0.293427	1.18805e-08	1.34102	1.21234	1.48334
HCCS	2.99328e-05	0.606245	0.94205	8.67126e-05	2.56523	1.60262	4.10605
TSPOAP1	0.000876768	0.616128	-0.453774	1.06044e-09	0.635226	0.549046	0.734934
PON1	1.6274e-07	0.616128	-0.18735	1.5866e-09	0.829153	0.78021	0.881167
CRLF1	2.90964e-07	0.630953	-0.188234	1.81372e-06	0.828421	0.766802	0.894992
ABCC8	8.91744e-07	0.640836	-0.292166	3.01262e-11	0.746645	0.685005	0.813831
TNFRSF12A	3.15413e-07	0.626011	0.426584	8.01958e-18	1.53201	1.39007	1.68845
USH1C	1.58921e-06	0.62107	-0.174836	3.38913e-08	0.839595	0.78906	0.893367
DBF4	0.000576081	0.601303	0.60956	1.27507e-08	1.83962	1.49118	2.26948
ST7L	5.25444e-06	0.611187	1.13461	2.13916e-07	3.10995	2.0256	4.77476
RHBDF1	2.00894e-07	0.62107	0.521981	3.64703e-10	1.68536	1.43157	1.98415
CACNA2D2	7.99796e-08	0.616128	-0.475026	8.83734e-14	0.621869	0.548879	0.704564
E2F2	1.85349e-05	0.606245	0.252512	5.44875e-08	1.28725	1.17524	1.40995
NADK	4.18198e-07	0.626011	1.01662	1.04421e-08	2.76385	1.95128	3.91481
ADAM22	6.89975e-07	0.606245	-0.702225	3.85059e-13	0.495482	0.409924	0.598897
CELSR3	4.16084e-06	0.606245	-0.226427	3.53719e-05	0.797378	0.716246	0.887699
MAPK8IP2	7.13188e-06	0.62107	-0.286071	6.90575e-07	0.751209	0.670976	0.841037
UBE3C	3.02499e-05	0.616128	0.876271	0.000204751	2.40193	1.51245	3.81451
BAZ1B	0.000486387	0.616128	1.27848	5.1122e-08	3.59118	2.26706	5.68868
NCAPD2	2.18288e-09	0.645778	0.539425	3.05529e-08	1.71502	1.41698	2.07576
SCMH1	3.22311e-07	0.635895	1.23892	5.32899e-10	3.45189	2.33461	5.10388
PTBP1	4.58668e-05	0.616128	0.924349	1.32583e-08	2.52023	1.83224	3.46654
PLAUR	1.86825e-06	0.616128	0.469915	4.45413e-13	1.59986	1.40877	1.81686
WIZ	0.000246235	0.601303	0.931821	5.74394e-06	2.53913	1.6975	3.79805
TMEM159	1.33805e-06	0.626011	0.430949	5.58524e-08	1.53872	1.31711	1.79761
BRCA1	2.91168e-06	0.635895	0.774992	3.8811e-16	2.17057	1.80117	2.61573
PRICKLE3	2.56406e-06	0.601303	0.672801	3.15448e-17	1.95972	1.67627	2.29109
LTF	1.68994e-05	0.601303	0.156741	1.07205e-10	1.16969	1.11534	1.22669
SLC7A14	0.000131636	0.601303	-0.16296	0.000139186	0.849625	0.781298	0.923929
RWDD2A	1.03592e-08	0.611187	-1.15644	9.04341e-12	0.314603	0.225657	0.43861
GPRC5A	8.96878e-06	0.616128	0.189139	1.04137e-06	1.20821	1.11989	1.30349
TACC3	3.39554e-08	0.616128	0.415058	3.32218e-12	1.51446	1.34747	1.70213
POLA2	3.17632e-05	0.606245	0.603078	1.98954e-06	1.82774	1.42542	2.3436
CAPN1	1.75689e-07	0.611187	0.737828	9.2172e-05	2.09139	1.44485	3.02723
ACPP	0.00118591	0.606245	0.127099	0.00283043	1.13553	1.04463	1.23434
ZMYND11	2.52105e-07	0.616128	-1.26294	8.42032e-20	0.282821	0.215514	0.371147
BID	4.40595e-07	0.611187	-0.754497	2.98651e-13	0.470247	0.383963	0.575921
SLC11A1	1.1974e-06	0.606245	0.310381	1.15131e-09	1.36394	1.23422	1.50731
PLEKHB1	0.00031788	0.601303	-0.119447	0.0224497	0.887411	0.80091	0.983255
CYP3A43	0.0448997	0.62107	-0.0865227	0.00392216	0.917115	0.864749	0.972652
ZNF839	1.76248e-05	0.606245	-0.873809	8.32663e-05	0.417359	0.270073	0.644967
GRAMD1B	4.28044e-05	0.606245	-0.41087	5.24408e-07	0.663073	0.564747	0.778518
ERP44	0.000350116	0.626011	1.60879	8.36133e-09	4.99677	2.89059	8.63758
AKAP11	1.2599e-05	0.601303	-0.595658	7.53693e-06	0.5512	0.424699	0.715379
PLEKHO1	0.00020903	0.601303	0.584231	4.07264e-05	1.79361	1.35686	2.37095
DEPDC1	1.75925e-09	0.680369	0.353614	2.10712e-15	1.42421	1.30509	1.5542
RRAGD	2.72959e-07	0.601303	-0.661472	1.61269e-08	0.516091	0.410258	0.649226
TOMM34	0.0057524	0.601303	0.575911	0.0012028	1.77875	1.25525	2.52058
VIM	1.00074e-05	0.626011	0.323997	1.99279e-08	1.38264	1.23473	1.54827
BRD9	8.65049e-05	0.616128	-0.968926	5.52733e-05	0.37949	0.23695	0.607779
TBPL1	7.51103e-11	0.640836	-1.40627	6.6589e-17	0.245056	0.176181	0.340856
MUSK	4.8362e-06	0.601303	0.124011	0.00189829	1.13203	1.04681	1.22418
CHPF2	1.02072e-05	0.62107	0.94091	9.97488e-10	2.56231	1.89473	3.46511
ATP6V0A1	1.35263e-05	0.606245	-0.476691	2.19592e-05	0.620834	0.498158	0.773721
MAP2K3	1.39583e-07	0.635895	0.6906	3.14694e-11	1.99491	1.627	2.44602
TMSB10	2.44676e-09	0.645778	0.571095	7.38903e-11	1.7702	1.49067	2.10216
SH3YL1	3.63481e-05	0.62107	-0.581143	0.0021123	0.559259	0.386092	0.810093
DEPDC1B	2.12537e-06	0.635895	0.355089	5.6518e-10	1.42631	1.27486	1.59575
TUBG2	0.000545084	0.630953	-0.624181	2.2027e-05	0.5357	0.401523	0.714713
PI4K2B	9.65797e-08	0.606245	0.647802	4.56811e-12	1.91133	1.59087	2.29635
MSR1	0.000224633	0.601303	0.374422	1.86768e-10	1.45415	1.29596	1.63165
ZFYVE16	0.0241575	0.606245	-0.36473	0.0276145	0.694384	0.501945	0.960601
TNC	7.1516e-07	0.611187	0.414933	1.40049e-09	1.51427	1.32396	1.73193
CAPG	7.22097e-08	0.62107	0.495263	5.26397e-13	1.64093	1.43446	1.87712
CTNNA1	4.51155e-09	0.655661	1.1215	1.47039e-09	3.06944	2.13407	4.41479
ZNF800	0.00204776	0.601303	0.75945	0.000562744	2.1371	1.38801	3.29046
PER3	2.00674e-06	0.645778	-0.581445	5.05057e-10	0.55909	0.465457	0.671558
LTBP1	4.40921e-06	0.601303	0.373515	1.59773e-07	1.45283	1.26343	1.67063
RFC2	4.00925e-06	0.62107	0.894853	2.8197e-12	2.44698	1.90372	3.14525
PPP1R3F	0.00623088	0.601303	-0.611331	2.68974e-05	0.542628	0.407901	0.721856
HEXB	1.59697e-05	0.601303	0.996881	2.2712e-14	2.70982	2.09793	3.50017
MAPK9	5.17982e-07	0.606245	-0.89075	7.1107e-06	0.410348	0.278163	0.605348
RAD51	8.60105e-06	0.630953	0.332551	3.86955e-09	1.39452	1.24843	1.55771
POLQ	1.87871e-08	0.655661	0.395228	3.55897e-13	1.48472	1.33469	1.65162
SIKE1	5.44837e-06	0.611187	1.23013	8.95556e-10	3.42169	2.30857	5.07153
MSMO1	0.00185076	0.616128	-0.274627	0.00405432	0.759856	0.630074	0.91637
OPN3	5.52713e-07	0.635895	0.277109	0.00101388	1.31931	1.11835	1.55638
SZRD1	0.000204359	0.616128	0.835826	2.64357e-06	2.30672	1.62748	3.26944
CUL1	0.000121359	0.611187	0.952069	0.000132118	2.59107	1.59026	4.22171
MRPL43	1.15039e-08	0.635895	-1.78218	3.57518e-19	0.168271	0.113894	0.24861
SOAT1	5.37639e-06	0.626011	0.915744	1.34686e-08	2.49863	1.82167	3.42717
NDC1	1.03164e-05	0.611187	1.03761	2.41642e-12	2.82245	2.11154	3.77272
TARBP1	0.0292204	0.611187	-0.273642	0.0197697	0.760604	0.604256	0.957407
GATB	9.83827e-06	0.601303	-0.921397	7.41415e-06	0.397963	0.26597	0.595459
YBX3	7.33615e-06	0.601303	0.347391	1.54567e-05	1.41537	1.20908	1.65686
SNRNP40	0.000269799	0.601303	0.875917	8.61897e-07	2.40108	1.69391	3.40347
BCAT1	2.82888e-07	0.626011	0.418454	1.58529e-14	1.51961	1.3657	1.69086
TNK2	2.27615e-08	0.645778	-0.763811	6.0701e-16	0.465887	0.387164	0.560618
VMP1	0.000683459	0.616128	0.779382	4.69775e-09	2.18012	1.67967	2.82969
ADCK1	0.000355952	0.616128	-0.73477	7.99261e-06	0.479616	0.3474	0.662151
CASP8	6.43842e-08	0.626011	0.784504	1.0966e-14	2.19132	1.79594	2.67375
SPA17	8.18844e-06	0.601303	0.40951	1.71747e-06	1.50608	1.27346	1.78119
CHI3L2	1.20855e-08	0.611187	0.240807	4.75632e-10	1.27228	1.17941	1.37246
ZNF76	0.000400098	0.630953	-0.759941	0.000850032	0.467694	0.299265	0.730916
OAT	1.86256e-09	0.640836	-1.15588	3.73933e-13	0.314781	0.230449	0.429974
TRAM2	9.198e-06	0.635895	0.546617	1.54751e-11	1.7274	1.47365	2.02484
PDIA5	2.09128e-05	0.630953	0.406323	5.62681e-08	1.50129	1.2965	1.73842
ASB1	1.3542e-09	0.640836	-1.2137	4.26741e-12	0.297095	0.210754	0.418808
TBC1D1	3.67868e-07	0.601303	0.830339	7.36489e-12	2.2941	1.80899	2.90929
CDK13	0.00112487	0.601303	1.11294	3.81479e-05	3.04329	1.79192	5.16853
PPP2R5A	2.87443e-06	0.62107	-0.500913	3.50814e-07	0.605977	0.499749	0.734785
KDM4A	0.00105238	0.611187	0.647786	0.000227575	1.91131	1.3544	2.69719
ASPM	4.1006e-09	0.675428	0.334858	1.58775e-14	1.39774	1.28326	1.52244
ATXN3	0.0406951	0.601303	-0.541948	0.0120455	0.581614	0.380984	0.887899
TRMT11	2.22251e-05	0.606245	-0.908821	1.69016e-07	0.402999	0.286685	0.566504
MTFR1	2.01736e-06	0.62107	0.822954	2.04367e-06	2.27722	1.62144	3.19821
IDI1	9.34105e-06	0.630953	-1.10061	1.92634e-16	0.332669	0.255937	0.432406
SP100	1.66516e-06	0.62107	0.687647	4.84388e-16	1.98903	1.68467	2.34837
TRAM1	2.19049e-05	0.611187	1.12654	2.21619e-11	3.08495	2.21787	4.29102
DHX8	0.00182984	0.62107	0.971459	0.000159541	2.6418	1.59549	4.37427
IDH3G	0.00019656	0.606245	-0.824418	0.00034117	0.43849	0.279282	0.688457
PDZD4	1.43706e-07	0.640836	-0.43743	3.78832e-09	0.645694	0.558271	0.746807
PDK3	0.000275664	0.616128	0.418466	4.32821e-05	1.51963	1.24346	1.85714
HDAC4	2.4776e-10	0.640836	-0.838062	7.10562e-12	0.432548	0.340391	0.549655
OTUD5	4.3047e-05	0.606245	-1.29413	1.10349e-06	0.274138	0.162884	0.46138
GPKOW	0.000188732	0.611187	-0.749169	7.12803e-05	0.472759	0.326657	0.684209
GRIPAP1	0.000664996	0.62107	-0.625591	0.000853165	0.534945	0.37037	0.772651
PRR11	1.11897e-06	0.640836	0.561033	1.29808e-10	1.75248	1.47691	2.07947
RAB27A	9.93053e-11	0.645778	0.799614	6.91923e-16	2.22468	1.83209	2.7014
DGCR2	4.20393e-11	0.626011	-1.2141	5.73708e-16	0.296976	0.221337	0.398465
RAD18	6.89378e-07	0.640836	0.873822	3.64337e-13	2.39605	1.89304	3.03272
TRIP13	2.6186e-05	0.611187	0.442082	6.4546e-10	1.55594	1.35236	1.79017
ADGRL1	1.02674e-06	0.616128	-1.0755	2.05875e-11	0.341128	0.249068	0.467216
ACTN1	1.09875e-06	0.616128	0.368304	2.09837e-09	1.44528	1.28119	1.63038
TFRC	6.01238e-06	0.606245	0.754149	2.22642e-14	2.1258	1.75172	2.57977
HMMR	6.87699e-07	0.65072	0.340224	6.04136e-09	1.40526	1.25303	1.57599
NFATC3	0.000274356	0.62107	0.709135	8.43389e-06	2.03223	1.48747	2.77651
NDE1	1.77004e-08	0.630953	0.734139	2.13061e-11	2.08369	1.68081	2.58313
MRVI1	0.000110316	0.606245	-0.270079	6.96459e-06	0.763319	0.678515	0.858722
SCARB1	1.52692e-05	0.601303	-0.840326	4.4059e-07	0.43157	0.311476	0.597967
MCM2	8.62665e-06	0.606245	0.492045	3.36284e-10	1.63566	1.40285	1.9071
IGF2BP2	8.77972e-09	0.645778	0.272268	1.55129e-17	1.31294	1.23326	1.39777
CLNS1A	2.40973e-06	0.601303	-0.913972	3.26189e-07	0.400928	0.282326	0.569354
TEAD2	2.50337e-08	0.630953	0.38575	1.71485e-10	1.47072	1.30648	1.6556
ATP2A3	1.31273e-06	0.611187	0.355386	1.72163e-07	1.42673	1.24873	1.6301
ACTR6	5.56912e-05	0.601303	-1.08484	7.34505e-05	0.337955	0.197677	0.577779
NUP37	1.96594e-06	0.601303	1.11268	7.52972e-09	3.04249	2.08608	4.4374
GTSE1	2.76753e-06	0.635895	0.338863	4.7039e-10	1.40335	1.26141	1.56126
CELSR1	3.80099e-05	0.606245	0.25105	1.68014e-08	1.28537	1.17803	1.40251
FNDC3B	3.71994e-11	0.680369	1.01179	1.34719e-21	2.75051	2.23457	3.38557
FOSL2	0.00242106	0.606245	0.289137	0.000402017	1.33527	1.13769	1.56718
WDR62	7.82963e-09	0.645778	0.397448	9.77292e-13	1.48802	1.33409	1.65972
SEC31B	3.37137e-05	0.635895	-0.341104	3.62824e-06	0.710985	0.61542	0.821389
ARHGAP15	3.39165e-07	0.601303	0.384221	6.87305e-07	1.46847	1.26181	1.70898
MCM6	0.000779603	0.611187	0.664586	1.53719e-08	1.94368	1.54395	2.44691
REXO2	2.20017e-06	0.601303	0.960016	6.14141e-11	2.61174	1.95878	3.48236
RGS11	8.09218e-07	0.665544	-0.362384	8.68646e-10	0.696015	0.619889	0.78149
MCAM	1.21203e-06	0.606245	0.495449	5.58703e-11	1.64124	1.41523	1.90333
MBNL3	5.4357e-08	0.616128	0.547589	5.22595e-13	1.72908	1.49022	2.00622
CAMSAP3	4.95803e-10	0.65072	-0.32636	1.3303e-14	0.721545	0.664048	0.784021
ACTL6B	1.1584e-05	0.611187	-0.157486	3.5986e-07	0.854289	0.804014	0.907708
POLD3	0.000761531	0.616128	1.26663	1.38052e-13	3.54889	2.53723	4.96392
TIGAR	3.50648e-09	0.640836	0.723868	9.36121e-10	2.0624	1.63565	2.60047
TULP3	5.55514e-05	0.606245	0.438276	9.86503e-05	1.55003	1.24318	1.93262
PPP2R5C	3.12535e-07	0.611187	-1.33223	3.15537e-10	0.263888	0.174245	0.399649
NRDC	3.41896e-05	0.616128	1.3119	1.67013e-07	3.71321	2.27167	6.0695
BRINP1	2.51118e-09	0.635895	-0.313898	8.28945e-12	0.730594	0.667691	0.799422
SDF4	1.22874e-09	0.65072	1.154	1.08131e-11	3.17086	2.27312	4.42317
MOXD1	0.000114382	0.601303	0.238311	1.88719e-12	1.2691	1.18766	1.35613
RBL1	7.43739e-06	0.645778	0.85893	1.5755e-11	2.36063	1.83893	3.03034
NDC80	7.81294e-10	0.660603	0.33521	1.05072e-11	1.39823	1.26945	1.54008
PHLPP1	1.29523e-06	0.601303	-0.549214	2.02514e-05	0.577403	0.448532	0.743302
TNPO1	0.000690285	0.616128	0.870227	2.83241e-05	2.38745	1.58855	3.58813
PLOD1	3.49694e-09	0.660603	0.988106	2.00023e-11	2.68614	2.01237	3.58551
RRAGB	4.2816e-12	0.640836	-1.2734	2.17459e-14	0.279877	0.201878	0.388012
ZNF416	0.000148935	0.611187	0.711683	7.16253e-05	2.03742	1.43391	2.89494
ZMPSTE24	1.38155e-05	0.616128	0.870049	2.06963e-06	2.38703	1.66659	3.41889
REST	4.01129e-08	0.630953	0.506799	4.4019e-08	1.65997	1.3845	1.99025
EIF3I	0.00040596	0.611187	0.756632	0.000147899	2.13109	1.44169	3.15014
BCORL1	1.6996e-05	0.62107	0.332211	0.00222986	1.39405	1.12668	1.72487
SLC25A24	6.71621e-07	0.616128	0.632203	2.95129e-13	1.88175	1.58786	2.23004
ORC1	1.44307e-06	0.630953	0.367141	5.16065e-11	1.4436	1.29376	1.6108
MGST2	5.50643e-06	0.601303	0.624761	3.18137e-07	1.8678	1.46997	2.3733
RAD54L	2.74815e-08	0.645778	0.399812	1.1825e-11	1.49154	1.3288	1.67422
CHMP5	0.00534232	0.601303	-1.1339	3.33691e-07	0.321775	0.208174	0.49737
TMED2	0.00282744	0.616128	0.927611	0.00016836	2.52846	1.55951	4.09944
ERO1B	0.000400297	0.611187	-0.610921	0.00037401	0.54285	0.387719	0.760053
NOX4	9.47468e-07	0.611187	0.307116	3.55492e-08	1.3595	1.21885	1.51638
HSD17B14	0.00419783	0.601303	-0.290763	0.00477721	0.747693	0.610956	0.915031
MMP2	0.00945335	0.611187	0.326536	5.94071e-06	1.38616	1.20347	1.59658
AURKA	4.97025e-07	0.65072	0.540936	1.61411e-14	1.71761	1.49609	1.97194
ALG6	1.17788e-08	0.626011	1.07432	2.72895e-19	2.92799	2.31594	3.7018
EDEM2	5.77376e-08	0.606245	1.0618	6.66254e-10	2.89158	2.06416	4.05067
TPX2	8.10755e-09	0.665544	0.378141	5.16161e-12	1.45957	1.31094	1.62505
C3orf18	7.99778e-05	0.626011	-0.493192	8.28236e-06	0.610674	0.491626	0.758549
XRN2	0.000235748	0.65072	1.24103	2.90805e-11	3.45916	2.39964	4.98649
KIZ	4.07006e-08	0.606245	-0.534452	2.45083e-05	0.58599	0.457161	0.751123
TMEM230	6.97116e-06	0.611187	1.31039	1.84433e-12	3.70763	2.57506	5.33834
LHX5	1.20735e-05	0.616128	-0.0866682	2.38109e-07	0.916981	0.887324	0.947629
CHGB	7.04161e-06	0.611187	-0.218007	1.39726e-08	0.80412	0.745786	0.867016
GANAB	0.00168227	0.626011	1.28956	1.19384e-07	3.63118	2.2528	5.85294
BIRC5	2.62132e-08	0.645778	0.270576	1.19073e-09	1.31072	1.20126	1.43015
ZBTB25	0.00172005	0.601303	-0.972615	1.62633e-05	0.378093	0.242969	0.588366
ANKRD24	0.00619188	0.601303	-0.186516	0.000825746	0.829845	0.74391	0.925707
SLC9A1	1.45386e-07	0.611187	0.531351	3.38587e-06	1.70123	1.3596	2.1287
MUL1	1.97606e-05	0.606245	1.11646	3.02977e-07	3.05401	1.99213	4.68193
CHRD	0.0183321	0.606245	-0.247677	0.0172705	0.780612	0.636631	0.957157
GNPTG	0.01777	0.611187	-0.479277	0.016409	0.619231	0.418646	0.915922
EFNB1	1.16483e-09	0.630953	0.529777	2.6395e-10	1.69855	1.44116	2.00192
KIF4A	8.09564e-09	0.670486	0.414597	5.2259e-15	1.51376	1.36438	1.67949
DLL3	6.00085e-08	0.601303	-0.25811	1.71389e-11	0.77251	0.716559	0.832831
LAMB1	0.00142267	0.606245	0.287514	3.42279e-07	1.33311	1.19362	1.4889
CMTM6	5.29287e-09	0.65072	0.846677	2.145e-10	2.33188	1.79565	3.02825
SEL1L3	1.34845e-07	0.640836	0.354894	3.85779e-12	1.42603	1.29007	1.57631
ANGPT2	1.1885e-07	0.630953	0.282881	6.93224e-08	1.32695	1.1973	1.47063
JPH4	2.83798e-08	0.616128	-0.266137	2.3937e-11	0.766334	0.708768	0.828575
MYH7	1.94864e-06	0.626011	-0.174031	1.19111e-06	0.840271	0.783287	0.901401
TGM1	0.011089	0.616128	-0.150652	0.0464933	0.860147	0.741586	0.997663
WDR76	0.00021082	0.606245	0.520406	1.21596e-08	1.68271	1.40689	2.0126
CLSPN	6.75888e-07	0.645778	0.376231	7.76681e-13	1.45678	1.31432	1.61469
TGFB2	1.41227e-05	0.62107	0.345762	5.04722e-13	1.41307	1.28653	1.55204
CDC45	5.30956e-05	0.611187	0.280736	3.67723e-08	1.3241	1.19817	1.46327
LRRFIP2	0.0109271	0.601303	-0.482162	0.022113	0.617447	0.408559	0.933136
CDC6	1.16857e-05	0.630953	0.399336	1.22034e-11	1.49083	1.32824	1.67333
MAP3K1	1.38089e-09	0.645778	0.753219	5.53397e-15	2.12382	1.75821	2.56547
PSMD5	0.000104524	0.601303	0.808714	2.92938e-05	2.24502	1.53636	3.28056
NUP188	0.00355719	0.611187	0.468683	0.00506485	1.59789	1.15136	2.21758
PDE6C	7.81537e-06	0.616128	-0.469043	1.76616e-08	0.625601	0.531406	0.736493
CWF19L1	4.30292e-07	0.616128	-1.89592	2.3974e-14	0.15018	0.0922631	0.244453
SEMA4G	6.56976e-10	0.630953	-1.33406	3.75066e-26	0.263405	0.205721	0.337265
IKZF5	0.00027299	0.601303	-1.2733	1.80044e-13	0.279906	0.199438	0.39284
CRTAC1	5.48123e-12	0.626011	-0.508183	9.16493e-28	0.601588	0.549148	0.659035
SH3GLB1	5.22196e-08	0.62107	1.11803	5.89228e-10	3.05883	2.1473	4.3573
SCD	1.22058e-07	0.635895	-0.549899	1.15155e-11	0.577008	0.492274	0.676327
RAB18	1.28621e-08	0.626011	-1.67982	1.69634e-20	0.186408	0.130733	0.265795
PSMD8	0.00011828	0.601303	0.766357	4.37833e-05	2.15191	1.49004	3.10779
STX1B	1.14158e-06	0.611187	-0.267839	1.43386e-06	0.765031	0.686091	0.853054
CIRBP	3.40888e-05	0.626011	-0.87914	1.60127e-07	0.41514	0.298812	0.576754
IGFALS	6.18652e-05	0.606245	-0.47	4.69811e-11	0.625002	0.543355	0.718919
CDHR5	1.03593e-06	0.626011	-0.173426	0.000216846	0.840779	0.766953	0.921712
DDTL	0.00330583	0.601303	-0.122371	0.383688	0.88482	0.671865	1.16527
TBC1D10A	2.00669e-08	0.635895	-0.658007	8.16109e-12	0.517882	0.428839	0.625415
RNF215	0.000121611	0.62107	-0.850279	3.33493e-06	0.427296	0.298572	0.611516
MFNG	5.62962e-07	0.626011	0.48519	7.6872e-08	1.62448	1.36104	1.93893
SLC25A1	0.000435305	0.606245	-0.666944	4.0066e-07	0.513275	0.396595	0.664283
GRK3	6.55622e-08	0.611187	-0.706434	2.72094e-10	0.493401	0.396244	0.61438
GGA1	0.00308086	0.611187	-1.11867	6.65843e-07	0.326716	0.210194	0.507832
HIRA	3.82146e-06	0.626011	-1.58134	8.70651e-11	0.205699	0.127574	0.331668
ANKRD54	0.000637315	0.601303	-0.565468	0.026786	0.568094	0.344413	0.937046
SNU13	1.11562e-07	0.606245	-0.848419	3.97178e-08	0.428091	0.316259	0.579468
POLR2F	0.00249879	0.62107	-0.256093	6.65292e-07	0.77407	0.69973	0.856308
KDELR3	0.000101428	0.626011	0.292006	4.26247e-07	1.33911	1.19582	1.49958
CYP2D6	1.37168e-07	0.65072	-0.297773	3.55074e-06	0.74247	0.654646	0.842076
RASL10A	5.70477e-13	0.640836	-0.387536	1.16197e-19	0.678727	0.624218	0.737997
MCM5	0.000161855	0.606245	0.647424	1.23469e-07	1.91061	1.50301	2.42874
TTLL12	2.11355e-09	0.601303	-1.17581	2.4406e-15	0.308568	0.230636	0.412834
CBX7	0.000371815	0.606245	-0.405716	2.7378e-06	0.6665	0.562547	0.789662
RPL3	4.308e-13	0.606245	-1.05562	3.69837e-14	0.347977	0.264771	0.45733
TAB1	6.66218e-07	0.630953	-1.69245	3.09888e-14	0.184068	0.118926	0.284892
MTMR3	1.82455e-06	0.616128	-1.37099	3.73156e-12	0.253855	0.172425	0.37374
APOL4	8.14793e-08	0.626011	0.290835	9.73372e-11	1.33754	1.22476	1.46071
MYH9	2.4695e-07	0.645778	0.718254	1.21438e-07	2.05085	1.57177	2.67595
TXN2	1.70278e-07	0.611187	-1.60226	7.82416e-13	0.20144	0.12995	0.31226
ST13	2.38475e-09	0.62107	-1.24404	1.40161e-11	0.288217	0.200919	0.413445
ACO2	0.000135968	0.601303	-0.576337	3.44292e-07	0.561953	0.450256	0.701359
POLR3H	2.29975e-08	0.640836	-0.890645	6.31249e-12	0.410391	0.318335	0.529068
DESI1	1.71111e-11	0.655661	-1.17253	5.57848e-17	0.309584	0.235283	0.407348
SDR39U1	0.00600914	0.62107	-1.04004	5.44272e-08	0.353441	0.242922	0.51424
PYGL	2.25805e-10	0.65072	0.549827	2.37245e-13	1.73295	1.4959	2.00757
CDKN3	7.95803e-07	0.635895	0.407591	2.20026e-11	1.50319	1.33405	1.69378
PLEK2	3.18936e-07	0.616128	0.338685	1.48487e-09	1.4031	1.25721	1.56593
SRSF5	0.000125078	0.635895	-0.572964	0.000213793	0.563852	0.416321	0.763663
SLC8A3	1.25668e-10	0.606245	-0.452083	2.8389e-18	0.636301	0.574806	0.704376
PABPN1	0.01389	0.611187	-0.265313	0.0671708	0.766966	0.577305	1.01894
TM9SF1	5.66644e-05	0.62107	0.60976	0.000422005	1.83999	1.31103	2.58237
MYBL2	1.26963e-05	0.630953	0.24461	9.56055e-10	1.27712	1.18084	1.38125
NDRG3	1.76722e-08	0.611187	-0.76492	4.07719e-10	0.465371	0.366134	0.591505
NKAIN4	1.90961e-05	0.601303	-0.35698	2.30927e-08	0.699786	0.617417	0.793144
PTK6	0.00193114	0.62107	-0.363689	1.12018e-05	0.695107	0.590983	0.817576
MROH8	0.000858815	0.626011	-0.558416	0.00117435	0.572114	0.408324	0.801605
JAG1	3.06652e-05	0.616128	0.581033	2.43804e-12	1.78789	1.51969	2.10341
FAM83D	1.24343e-07	0.645778	0.343443	1.37725e-10	1.40979	1.26943	1.56568
MYL12A	3.01225e-07	0.635895	0.702968	5.25464e-13	2.01974	1.66879	2.44449
NKAP	2.55067e-05	0.611187	-1.0533	0.000489065	0.348784	0.192936	0.63052
PRPS2	1.85969e-06	0.611187	0.355359	2.27662e-07	1.42669	1.24704	1.63222
WDR13	0.00115612	0.616128	-0.842333	0.000285065	0.430705	0.273262	0.67886
ABCD1	1.51051e-07	0.601303	0.647679	2.7954e-06	1.9111	1.45753	2.50582
PLP2	4.90571e-09	0.635895	0.532479	2.87247e-15	1.70315	1.49229	1.9438
PQBP1	1.22451e-06	0.601303	-0.986432	1.44219e-06	0.372905	0.249668	0.556971
SMS	4.25872e-11	0.645778	0.846073	4.13274e-12	2.33048	1.83468	2.96025
TIMP1	3.39695e-08	0.640836	0.353328	4.82038e-19	1.4238	1.3174	1.53879
PORCN	3.63781e-06	0.640836	-0.69377	1.7877e-06	0.499689	0.375884	0.664271
CENPI	3.51052e-05	0.611187	0.478062	3.49228e-10	1.61295	1.38923	1.87269
GLA	3.51923e-09	0.635895	1.16569	7.13019e-16	3.20815	2.41698	4.25829
BEX4	5.31127e-10	0.665544	-0.395453	3.27868e-07	0.673375	0.578551	0.783741
NALCN	6.74564e-08	0.62107	-0.559904	9.44853e-14	0.571264	0.493004	0.661946
HTR2A	1.54493e-05	0.601303	-0.264155	4.87705e-09	0.767855	0.702833	0.838892
ARL2BP	0.00207491	0.616128	0.410069	0.00979748	1.50692	1.10395	2.05698
ACD	0.00227573	0.601303	-0.712853	0.00124835	0.490244	0.31799	0.755805
ZNF821	2.11638e-08	0.626011	-1.03178	1.16402e-10	0.356371	0.260382	0.487746
NDRG4	0.00011325	0.601303	-0.3186	0.000112101	0.727166	0.618624	0.854752
SMPD3	1.74351e-06	0.611187	-0.535161	6.88936e-12	0.585575	0.502548	0.682318
RHBDL1	0.000121652	0.635895	-0.203245	0.00198059	0.816078	0.717464	0.928246
PRSS33	3.37817e-09	0.635895	0.100434	0.00011805	1.10565	1.05054	1.16365
AAGAB	0.000356162	0.601303	0.667413	0.00040403	1.94919	1.34666	2.82131
IQCH	2.32766e-05	0.606245	0.585643	1.82308e-08	1.79615	1.46476	2.2025
CD276	4.77809e-06	0.635895	0.708793	1.27481e-10	2.03154	1.63681	2.52146
CEP152	4.11222e-09	0.611187	0.547825	4.76464e-11	1.72949	1.46903	2.03613
OIP5	0.00017124	0.601303	0.392614	1.03909e-09	1.48085	1.30543	1.67983
PLAT	2.74145e-10	0.645778	0.380069	4.73302e-19	1.46239	1.3452	1.58978
RAB2A	3.13833e-08	0.640836	-1.30315	2.74288e-12	0.271674	0.188523	0.3915
WISP1	8.0754e-08	0.635895	0.38089	1.2567e-19	1.46359	1.34787	1.58923
SH2D4A	3.70066e-08	0.616128	0.457268	2.37257e-20	1.57975	1.43378	1.74058
DCTN6	3.0587e-08	0.635895	-0.892429	1.07912e-07	0.409659	0.294742	0.569382
MCM4	0.00070064	0.626011	0.593683	9.67133e-09	1.81064	1.47822	2.21783
NUCB1	6.89159e-05	0.601303	0.944808	2.70976e-09	2.57232	1.88418	3.51178
SNAPC2	9.72844e-06	0.626011	0.748087	8.69143e-07	2.11295	1.56835	2.84667
ASF1B	1.38899e-07	0.640836	0.364034	3.75783e-12	1.43912	1.29863	1.59481
TNNT1	0.00012103	0.601303	-0.160874	2.65546e-05	0.851399	0.789839	0.917758
SYDE1	3.00542e-10	0.660603	0.825156	1.06938e-11	2.28224	1.79896	2.89533
SLC1A6	1.72212e-07	0.630953	-0.231294	4.83582e-21	0.793507	0.756196	0.832658
SHD	9.49516e-09	0.611187	-0.275352	6.41478e-15	0.759305	0.708517	0.813733
FSD1	1.18463e-05	0.606245	-0.21964	7.46879e-05	0.802808	0.720128	0.89498
SLC1A5	7.0525e-06	0.611187	0.242331	0.000459102	1.27422	1.11267	1.45921
GRWD1	0.000182706	0.601303	0.851676	2.69582e-06	2.34357	1.64208	3.34473
DBP	0.00068932	0.62107	-0.491354	3.54348e-06	0.611797	0.497051	0.753032
PLEKHA4	7.49415e-08	0.616128	0.465575	3.2907e-16	1.59293	1.42444	1.78135
COMP	6.24469e-06	0.616128	0.0974974	0.000388533	1.10241	1.0446	1.16342
SIPA1L3	8.10963e-08	0.635895	0.986487	1.61827e-10	2.6818	1.98196	3.62874
CDK6	0.00162525	0.601303	0.472015	1.67153e-11	1.60322	1.39737	1.83939
NAMPT	5.40635e-06	0.630953	0.618806	2.11489e-15	1.85671	1.59352	2.16336
TWISTNB	1.26743e-05	0.606245	1.20436	8.89408e-08	3.33461	2.14465	5.18482
DNAH11	1.91487e-05	0.606245	0.357939	1.29751e-18	1.43038	1.32084	1.54899
ZC3HAV1	8.99403e-07	0.645778	0.895826	1.48602e-08	2.44936	1.79641	3.33964
TTC26	8.8524e-09	0.645778	0.838367	6.25861e-19	2.31259	1.92221	2.78224
CAV1	0.000148598	0.62107	0.228767	0.000112756	1.25705	1.11924	1.41183
HOXA1	2.78233e-08	0.626011	0.220497	1.5419e-09	1.2467	1.16061	1.33917
CASP2	1.24822e-06	0.616128	0.792986	4.52398e-08	2.20999	1.6633	2.93636
HSPB1	2.80934e-08	0.616128	0.602442	3.87715e-16	1.82657	1.58	2.11162
PCOLCE	1.86753e-07	0.626011	0.340686	1.67697e-10	1.40591	1.26638	1.56082
SERPINE1	1.15813e-08	0.635895	0.291328	2.04576e-12	1.3382	1.23383	1.45141
PLOD3	1.36174e-07	0.616128	0.967106	7.9592e-13	2.63032	2.01867	3.42729
MEST	0.000106213	0.606245	0.3894	1.15822e-08	1.47609	1.29129	1.68735
GLI3	5.99121e-06	0.606245	0.390644	1.9121e-07	1.47793	1.27586	1.71201
FSD1L	0.000119543	0.601303	-0.657261	3.88257e-09	0.518269	0.416444	0.644992
TGFBR1	4.5209e-05	0.616128	0.575264	3.87765e-06	1.7776	1.3925	2.2692
CDC37L1	1.05123e-06	0.606245	-1.07804	4.01763e-09	0.340262	0.2376	0.487282
KANK1	1.09351e-06	0.611187	-0.403638	0.000166888	0.667886	0.541295	0.824081
BAG1	1.91442e-05	0.611187	-0.819474	3.64273e-09	0.440663	0.33564	0.57855
PTGDS	0.00930214	0.611187	-0.101042	0.0123638	0.903895	0.835097	0.978361
PDLIM1	0.000108688	0.606245	0.299177	6.94317e-08	1.34875	1.20978	1.50368
GATA3	2.90903e-06	0.611187	0.221803	1.27904e-08	1.24833	1.15649	1.34746
RAB11FIP2	7.81041e-06	0.62107	-0.908985	5.80065e-08	0.402933	0.290139	0.559577
MICU1	7.0628e-10	0.601303	-1.54382	7.2077e-24	0.213564	0.158155	0.288386
PPP3CB	5.10263e-07	0.611187	-1.21664	1.62786e-13	0.296224	0.214399	0.409277
CCSER2	2.50787e-10	0.616128	-1.19164	2.59923e-19	0.303723	0.234197	0.39389
FBXW4	4.15957e-06	0.616128	-0.997634	3.77699e-14	0.368751	0.284795	0.477457
CUEDC2	8.18589e-09	0.606245	-1.79481	5.44767e-21	0.166159	0.114288	0.241572
LHPP	2.3515e-05	0.630953	-0.334786	0.000178649	0.715491	0.600566	0.85241
EDRF1	0.00026082	0.601303	-0.939939	4.62537e-06	0.390652	0.261302	0.584033
BCCIP	1.94969e-07	0.62107	-1.30186	6.07219e-12	0.272027	0.187714	0.394209
DNAJC12	9.86591e-09	0.630953	-0.716937	8.21301e-19	0.488246	0.416618	0.572188
PPIF	1.6188e-06	0.630953	-0.779256	2.70881e-09	0.458747	0.354864	0.59304
PBLD	3.21915e-06	0.62107	-0.905595	2.31481e-09	0.404301	0.300381	0.544174
RUNDC3A	1.05825e-05	0.62107	-0.270521	1.6043e-08	0.762982	0.694639	0.838049
WNT3	1.4432e-05	0.606245	-0.429075	3.40879e-06	0.651111	0.543274	0.780354
TRIM16L	4.83232e-06	0.616128	-0.618597	6.30836e-08	0.5387	0.430541	0.674029
CPD	0.000311401	0.616128	0.754779	4.87343e-06	2.12714	1.53892	2.94019
ABI3	2.90335e-06	0.601303	0.363581	1.15431e-06	1.43847	1.24241	1.66547
EZH1	0.00200295	0.606245	-0.877327	9.9737e-06	0.415893	0.281799	0.613795
VAT1	0.00357998	0.611187	0.411624	0.00600944	1.50927	1.1252	2.02443
LRRC59	0.029256	0.601303	1.14212	2.43527e-06	3.1334	1.94878	5.03814
RND2	2.80815e-09	0.626011	-0.253857	1.41022e-05	0.775803	0.691812	0.86999
ABCC3	1.78826e-08	0.635895	0.278669	4.19165e-19	1.32137	1.24299	1.40469
HLF	3.10501e-06	0.616128	-0.464508	4.40396e-09	0.628444	0.538132	0.733913
MYH3	0.0354122	0.606245	-0.0713117	0.431856	0.931172	0.779479	1.11238
VTN	0.0160203	0.616128	-0.186995	0.0356644	0.829448	0.696658	0.987548
ALDOC	1.07299e-06	0.616128	-0.349388	1.36668e-12	0.70512	0.640179	0.776649
USP46	4.06083e-07	0.611187	-0.779941	1.23662e-09	0.458433	0.356452	0.58959
AADAT	9.08204e-05	0.601303	-0.814244	4.13144e-06	0.442974	0.313227	0.626465
GALNT7	9.80512e-09	0.606245	0.600697	1.73003e-08	1.82339	1.4797	2.24691
SOD3	3.89064e-06	0.601303	0.253517	2.64399e-07	1.28855	1.16997	1.41914
NEIL3	3.5239e-06	0.645778	0.31405	3.55879e-10	1.36896	1.241	1.51011
TBC1D19	0.00425486	0.611187	0.707988	0.000260286	2.0299	1.38821	2.96822
NKX3-2	6.96993e-07	0.630953	0.151968	1.9813e-07	1.16412	1.09933	1.23274
BST1	3.08431e-05	0.616128	0.495958	4.89978e-09	1.64207	1.3907	1.93887
LRP2BP	8.17549e-05	0.62107	-0.329629	9.27756e-05	0.71919	0.609623	0.848451
NCAPG	1.23854e-08	0.660603	0.332036	2.63559e-12	1.3938	1.26999	1.52968
SC5D	1.21156e-06	0.616128	-0.567034	4.98774e-05	0.567205	0.431268	0.745991
ARHGEF17	4.38331e-06	0.630953	-0.724547	4.51359e-09	0.484544	0.380332	0.61731
RNF141	9.58406e-05	0.601303	-0.570127	5.62652e-06	0.565453	0.442082	0.723254
GALNT18	4.98096e-08	0.62107	-0.582583	1.18252e-07	0.558454	0.450148	0.69282
PDHX	6.84742e-07	0.611187	-1.0103	1.29705e-06	0.364108	0.241856	0.548155
CD69	5.22416e-07	0.601303	0.221729	6.67872e-06	1.24823	1.13341	1.37468
ASIC1	2.05661e-10	0.626011	-0.476831	7.33757e-13	0.620747	0.544917	0.70713
MLEC	0.000310112	0.616128	0.913711	3.64048e-07	2.49356	1.75358	3.5458
ELK3	1.46676e-05	0.601303	0.558926	7.63455e-09	1.74879	1.44669	2.11399
FOXM1	2.06151e-06	0.645778	0.315917	3.99276e-10	1.37152	1.24224	1.51425
GPN3	4.89661e-06	0.601303	0.591137	0.0108218	1.80604	1.14625	2.84561
RAD51AP1	4.79503e-07	0.635895	0.396565	1.68427e-10	1.48671	1.31638	1.67908
ALDH2	4.2032e-07	0.635895	-0.60907	1.4008e-10	0.543857	0.451521	0.655075
LTBR	1.73718e-05	0.601303	0.583511	3.37282e-10	1.79232	1.49394	2.1503
OAS2	1.50293e-05	0.606245	0.424516	3.94075e-13	1.52885	1.36325	1.71457
MGP	6.34731e-05	0.606245	0.178737	3.70057e-05	1.19571	1.09836	1.30168
VDR	3.10314e-07	0.635895	0.383299	7.30424e-12	1.46712	1.31476	1.63713
RAB5B	4.71976e-08	0.616128	-1.44477	3.348e-09	0.235799	0.146077	0.380631
NUP107	2.0462e-05	0.606245	0.686314	8.4107e-08	1.98638	1.54537	2.55325
TIMELESS	8.71277e-05	0.611187	0.475533	3.64001e-09	1.60887	1.37377	1.88421
HDDC2	1.52905e-08	0.630953	-1.50846	9.64668e-14	0.22125	0.148742	0.329104
HINT3	9.6884e-10	0.616128	-1.39769	3.41211e-12	0.247168	0.166743	0.366385
STK38	0.00049274	0.606245	0.863447	2.10362e-07	2.37132	1.7115	3.28552
SOD2	6.2015e-07	0.611187	0.432538	8.65075e-13	1.54116	1.36886	1.73516
MCM3	0.000194934	0.601303	0.727091	1.22901e-09	2.06905	1.63651	2.61592
GLP1R	6.07617e-06	0.606245	-0.111716	1.50386e-07	0.894299	0.857782	0.93237
KHDRBS2	3.3821e-08	0.611187	-0.313715	8.43428e-15	0.730727	0.675068	0.790976
ALDH5A1	8.94885e-11	0.640836	-0.913655	1.74292e-18	0.401056	0.327005	0.491874
PEX7	7.64952e-07	0.616128	-1.09048	1.069e-09	0.336057	0.236709	0.477101
PHF1	0.00201634	0.616128	-0.637185	0.000174617	0.528779	0.379108	0.737539
TBP	9.75736e-07	0.606245	-0.9535	9.40006e-05	0.38539	0.23883	0.621886
GUCA1B	0.000759186	0.611187	-0.38161	4.5971e-05	0.682761	0.568278	0.820307
TTK	1.51777e-05	0.640836	0.332823	1.17947e-10	1.3949	1.26057	1.54355
FAM46A	5.71846e-05	0.630953	0.664897	1.40437e-14	1.94429	1.64142	2.30304
DAP	2.17998e-06	0.606245	0.906554	2.28654e-09	2.47578	1.83902	3.33302
KIF20A	6.34508e-10	0.680369	0.333414	1.94204e-12	1.39573	1.27198	1.53151
CLK4	0.00189605	0.616128	-0.299173	0.0260948	0.741431	0.56965	0.965014
SLC12A7	9.45205e-08	0.606245	0.501818	4.8714e-09	1.65172	1.39617	1.95404
IL5	0.00243652	0.611187	0.00753596	0.837935	1.00756	0.93737	1.08302
ST8SIA4	0.00010497	0.611187	0.460578	1.08319e-07	1.58499	1.33729	1.87857
ERGIC1	0.000697172	0.611187	1.51552	4.40885e-09	4.55177	2.74376	7.5512
SMC4	1.07219e-08	0.665544	0.660389	1.39016e-21	1.93555	1.69004	2.21671
PRKAR2A	0.00311467	0.62107	0.368834	0.0397861	1.44605	1.01737	2.05535
USP4	0.000130062	0.635895	1.61466	5.04697e-07	5.02616	2.67731	9.4357
ECT2	9.47503e-08	0.655661	0.670312	7.94204e-16	1.95485	1.66065	2.30116
NPRL2	0.00104442	0.616128	-0.677675	0.000951878	0.507796	0.33972	0.759027
CISH	8.34239e-07	0.606245	0.450578	2.52163e-11	1.56922	1.37468	1.79129
DNAH1	0.00131754	0.611187	-0.184415	0.101257	0.831591	0.666995	1.0368
ZBTB47	1.83197e-05	0.616128	-0.579176	7.9864e-07	0.56036	0.445229	0.705262
MOB1A	1.84982e-06	0.611187	0.869304	2.6456e-07	2.38525	1.71306	3.3212
KCNIP3	1.7095e-10	0.640836	-0.432336	4.92138e-15	0.648991	0.582415	0.723177
FAHD2A	0.0237457	0.601303	-0.543659	0.0391104	0.58062	0.346401	0.973207
ACTR1B	0.0102535	0.601303	-0.911264	0.00185395	0.402016	0.226489	0.713575
ACTR3	2.26279e-05	0.626011	1.22521	2.52124e-08	3.40487	2.21272	5.23931
STEAP3	7.6819e-08	0.635895	0.461969	1.27568e-16	1.5872	1.42271	1.7707
CENPA	8.76562e-11	0.65072	0.346709	5.88932e-14	1.4144	1.29205	1.54835
TANC1	0.00679581	0.601303	0.598723	1.62783e-05	1.81979	1.3861	2.38918
NRBP1	6.38051e-07	0.606245	0.911839	7.17174e-07	2.4889	1.73547	3.56941
IFIH1	1.79425e-06	0.601303	0.57619	7.78139e-12	1.77925	1.50855	2.09852
GRB14	1.31616e-08	0.630953	0.212849	9.02482e-08	1.2372	1.14431	1.33762
CLIP4	0.00229443	0.606245	-0.600809	8.34721e-05	0.548368	0.40652	0.739712
FN1	9.04322e-05	0.62107	0.326318	5.07706e-07	1.38586	1.22018	1.57403
STAT1	1.56963e-06	0.630953	0.603718	2.59464e-12	1.82891	1.5444	2.16583
IGFBP2	4.75948e-09	0.65072	0.368202	1.14379e-23	1.44513	1.34479	1.55296
IGFBP5	2.06264e-06	0.62107	0.451375	7.82806e-11	1.57047	1.37074	1.7993
SLC9A2	1.16746e-08	0.616128	-0.26497	6.25243e-10	0.767229	0.705428	0.834444
ABCB6	0.0127866	0.601303	-0.505602	0.00141491	0.603143	0.442156	0.822744
PROC	1.21927e-06	0.606245	0.39857	3.48101e-09	1.48969	1.30516	1.70032
NOL10	7.26932e-05	0.635895	1.24825	1.77129e-06	3.48423	2.08798	5.81416
SDC1	4.6114e-05	0.616128	0.321376	7.50868e-10	1.37902	1.24488	1.52762
SLC1A4	5.08348e-07	0.606245	-0.353603	1.23979e-05	0.702153	0.599188	0.822812
NFE2L2	5.73098e-05	0.62107	0.890135	5.82965e-05	2.43546	1.57791	3.75905
GPX7	9.22677e-07	0.630953	0.790747	4.17724e-13	2.20504	1.78063	2.73061
LRRC42	4.14909e-06	0.611187	0.732763	4.98745e-07	2.08082	1.5637	2.76895
PHF13	0.00324706	0.601303	0.806308	7.79788e-06	2.23962	1.57274	3.18929
WDR77	6.4236e-08	0.62107	1.03184	4.80542e-09	2.80622	1.98647	3.96427
HDAC1	1.15178e-06	0.616128	0.756385	3.58489e-08	2.13056	1.62798	2.78829
CAPZA1	1.22468e-09	0.640836	1.30316	1.24712e-12	3.68091	2.56876	5.27457
S100PBP	1.12802e-05	0.601303	0.976002	4.71073e-07	2.65383	1.81536	3.87956
RNF19B	1.50382e-05	0.601303	0.799147	5.29574e-07	2.22364	1.62717	3.03877
SLC35D1	1.38711e-06	0.62107	1.25753	1.06593e-14	3.51673	2.55672	4.83719
GADD45A	2.4555e-05	0.601303	0.483462	2.24651e-11	1.62168	1.40748	1.86847
OLFML3	3.90467e-06	0.630953	0.438482	2.68045e-07	1.55035	1.31184	1.83223
PHTF1	1.47209e-08	0.611187	0.899308	2.70488e-13	2.4579	1.93118	3.12829
CD58	1.03416e-10	0.640836	0.793393	1.95848e-20	2.21089	1.86927	2.61493
TTF2	1.6098e-07	0.626011	0.950459	1.75951e-16	2.5869	2.06331	3.24335
KIF21B	5.00912e-06	0.606245	-0.492731	1.09178e-11	0.610955	0.529999	0.704277
MFAP2	1.12376e-07	0.616128	0.200293	1.38599e-08	1.22176	1.1401	1.30927
RPF1	3.32763e-08	0.62107	0.979671	4.84423e-08	2.66358	1.87349	3.78687
CTBS	4.30436e-07	0.62107	0.614919	1.99197e-08	1.84951	1.49211	2.29252
GBP1	1.25482e-06	0.616128	0.387333	7.95459e-14	1.47305	1.33072	1.6306
ECE1	5.96277e-08	0.645778	0.715601	1.62106e-11	2.04542	1.66097	2.51884
CDC20	1.97454e-09	0.65072	0.366904	2.80256e-14	1.44326	1.31308	1.58635
TMED5	7.49851e-07	0.611187	0.798663	6.84548e-08	2.22257	1.66284	2.97071
VAMP4	2.59795e-06	0.611187	-0.6856	5.51484e-05	0.503788	0.361022	0.703011
DARS2	0.00188446	0.606245	0.813669	1.89646e-06	2.25617	1.61434	3.15318
NEK2	3.81943e-07	0.655661	0.3225	1.23308e-10	1.38057	1.25142	1.52306
CENPF	1.72256e-06	0.65072	0.351132	2.58029e-12	1.42068	1.28763	1.56747
TXNDC12	3.36603e-06	0.62107	0.903144	3.19566e-07	2.46735	1.74515	3.48841
KIF14	2.57014e-09	0.665544	0.381884	1.21063e-13	1.46504	1.32439	1.62063
RAB32	1.28778e-07	0.626011	0.535423	1.89241e-09	1.70817	1.43436	2.03425
RNF146	8.36342e-09	0.62107	-1.84363	1.53528e-15	0.158242	0.100582	0.248956
DCLRE1B	3.62441e-05	0.611187	0.641414	2.58117e-06	1.89916	1.45358	2.48135
RPN2	4.36233e-05	0.62107	1.45818	1.68712e-11	4.29811	2.81107	6.57179
CCND2	0.00831643	0.606245	0.270551	0.00220147	1.31069	1.10225	1.55854
TJP2	3.26616e-05	0.606245	-0.348922	5.54759e-07	0.705448	0.615375	0.808706
PIGZ	0.00144562	0.62107	-0.566226	5.15459e-06	0.567664	0.444998	0.724142
NEK6	2.20391e-07	0.630953	0.724562	2.1882e-11	2.06383	1.66926	2.55166
PGF	0.000102806	0.606245	-0.301984	3.23715e-07	0.73935	0.658473	0.830161
IFI27L2	5.02713e-07	0.601303	-0.364207	1.42e-05	0.694747	0.589396	0.818929
ALDH6A1	6.44049e-05	0.601303	-0.507766	9.71867e-07	0.601839	0.491162	0.737456
TMEM214	4.71867e-06	0.611187	1.40635	2.62887e-11	4.08102	2.69891	6.17092
CNRIP1	1.02241e-08	0.630953	-0.45447	6.3693e-13	0.634784	0.560842	0.718476
CUTC	5.20174e-05	0.611187	-1.5761	7.41177e-16	0.20678	0.140972	0.303308
MXI1	1.88315e-06	0.611187	-1.11182	1.48918e-18	0.32896	0.256734	0.421505
PRLHR	3.15175e-07	0.606245	-0.165135	1.43571e-16	0.847779	0.815209	0.88165
FAM45A	8.54696e-10	0.630953	-1.8904	1.17025e-21	0.151012	0.102496	0.222493
KCNIP2	7.50928e-09	0.635895	-0.304418	2.87448e-11	0.737552	0.674286	0.806755
GRIA2	4.58876e-08	0.611187	-0.329731	1.52229e-10	0.719117	0.65008	0.795486
ARAP3	3.04137e-09	0.616128	0.734923	4.7961e-23	2.08532	1.80258	2.41242
CENPL	7.19979e-07	0.635895	0.966147	1.99082e-15	2.6278	2.07034	3.33536
NUDCD1	0.00839204	0.606245	0.601957	0.00662546	1.82569	1.18225	2.81931
TAF12	4.16077e-06	0.626011	0.725254	3.21006e-05	2.06526	1.46725	2.90698
SMAD9	9.37231e-06	0.606245	-0.435222	2.95335e-08	0.647121	0.554837	0.754754
UTP20	0.000135289	0.611187	1.29087	2.2128e-11	3.63593	2.49117	5.30675
NFYB	0.000320192	0.601303	-0.935082	0.000131431	0.392554	0.243076	0.633952
RNF170	1.44244e-05	0.660603	-1.1673	4.54092e-08	0.311207	0.20481	0.472878
NCAPH	7.52536e-07	0.655661	0.344683	1.19882e-09	1.41154	1.26311	1.57742
PLBD1	5.22891e-07	0.630953	0.504074	6.81417e-12	1.65545	1.43345	1.91183
CSTA	0.000136881	0.606245	0.133495	0.000815542	1.14282	1.05689	1.23572
CD80	2.6002e-06	0.62107	0.190187	2.96773e-06	1.20948	1.11675	1.30991
KIF18A	8.37791e-08	0.670486	0.423252	9.19908e-16	1.52692	1.37718	1.69294
DESI2	0.000144754	0.626011	0.824381	4.9152e-13	2.28047	1.82363	2.85175
CRY2	9.66952e-12	0.665544	-0.785101	1.68673e-17	0.456074	0.380662	0.546425
TMEM39B	1.01365e-06	0.611187	0.879788	2.33996e-06	2.41039	1.67294	3.47291
PDS5A	1.99961e-05	0.616128	0.914699	0.000111412	2.49602	1.56951	3.96947
ZSCAN20	0.00346727	0.606245	0.557072	0.00061504	1.74555	1.26906	2.40096
CLCC1	0.000191571	0.62107	1.08333	2.62445e-06	2.95449	1.88023	4.64254
UBL3	4.49408e-08	0.616128	-0.767746	3.05804e-06	0.464058	0.336157	0.640623
MTERF4	0.000690318	0.606245	-0.490709	0.0134311	0.612192	0.414885	0.903334
FMOD	0.0105556	0.601303	0.250295	7.15374e-12	1.2844	1.19569	1.3797
LAX1	0.000206552	0.601303	0.26865	9.37905e-05	1.3082	1.14322	1.49698
COPA	0.00140646	0.606245	0.898526	0.000296114	2.45598	1.50963	3.99558
FAM213A	0.000707767	0.601303	-0.148067	0.0372311	0.862373	0.750232	0.991278
CCDC18	6.10365e-09	0.626011	0.604731	2.00091e-13	1.83076	1.55806	2.15118
BBS9	0.00016114	0.601303	0.588385	3.15299e-05	1.80108	1.36521	2.37609
EEPD1	4.75991e-08	0.626011	-0.475181	1.4675e-10	0.621772	0.537673	0.719026
FAM126A	3.18486e-06	0.601303	0.790308	7.15463e-15	2.20407	1.80625	2.68951
TWIST1	9.67442e-05	0.606245	0.299889	3.52907e-09	1.34971	1.22183	1.49097
CALD1	0.000710709	0.601303	0.746022	8.63703e-13	2.1086	1.71865	2.58701
SLC25A16	2.15355e-06	0.660603	-1.51808	8.67079e-11	0.219132	0.138533	0.346623
CDKN2C	1.40976e-06	0.640836	0.546236	1.81424e-16	1.72674	1.5162	1.96651
ACOT9	2.51718e-07	0.611187	0.740705	1.74001e-06	2.09741	1.54819	2.84148
ADGRE5	4.77706e-09	0.616128	0.74745	4.48071e-21	2.11161	1.8075	2.46688
SPRYD7	0.000800475	0.611187	-0.422781	0.00143203	0.655222	0.505254	0.849704
CENPK	6.30154e-07	0.616128	0.389458	2.78534e-12	1.47618	1.32343	1.64656
MMP19	0.00175203	0.601303	0.19014	1.75911e-05	1.20942	1.10887	1.31909
CDK2	5.20909e-10	0.65072	0.626238	2.31348e-14	1.87056	1.59267	2.19694
STIL	5.4347e-09	0.655661	0.604634	1.86256e-16	1.83058	1.58511	2.11407
HJURP	1.91011e-07	0.640836	0.321635	1.37879e-11	1.37938	1.25657	1.5142
IL13RA2	3.35811e-06	0.611187	0.180139	8.63646e-09	1.19738	1.12614	1.27313
NMI	1.50246e-09	0.616128	0.67849	6.56019e-13	1.9709	1.63803	2.37142
CKS2	4.17116e-08	0.660603	0.41493	2.48662e-08	1.51427	1.3087	1.75212
PIGT	3.31545e-06	0.616128	1.20398	1.25152e-11	3.33335	2.35285	4.72243
GDAP1L1	2.70887e-08	0.630953	-0.214156	2.0474e-09	0.807222	0.752629	0.865775
CSE1L	0.0194265	0.606245	1.05238	3.3074e-05	2.86446	1.74282	4.70796
STAU1	0.00267119	0.611187	1.86496	1.17848e-06	6.45567	3.04265	13.6972
BTN2A2	6.50172e-10	0.626011	0.6315	1.23961e-11	1.88043	1.56647	2.25731
SIRT5	0.00499805	0.606245	-0.540338	0.00914996	0.582551	0.388034	0.874578
HIST1H2BJ	3.27783e-13	0.685311	0.48909	9.28494e-14	1.63083	1.43395	1.85475
RAP2A	4.16048e-09	0.611187	-0.666516	3.29865e-14	0.513495	0.432263	0.609991
EFNB2	4.52003e-06	0.611187	0.443586	5.68042e-08	1.55829	1.32768	1.82895
ATP5S	9.71831e-09	0.660603	-1.54876	1.87838e-14	0.212511	0.142972	0.315874
SLC25A19	0.000117878	0.601303	0.586811	2.04338e-05	1.79825	1.37277	2.35558
C1orf61	5.08632e-05	0.616128	-0.255786	0.00010244	0.774308	0.680561	0.880968
TRIP10	3.37359e-07	0.601303	0.609949	6.67646e-09	1.84034	1.49749	2.26168
VASP	0.000147471	0.601303	0.67459	3.15627e-07	1.96323	1.51595	2.54247
BMP2	5.30326e-10	0.635895	-0.482245	2.42523e-19	0.617396	0.555794	0.685825
MGME1	8.94094e-10	0.670486	1.37807	1.77354e-18	3.96723	2.91573	5.39793
MCM8	2.32586e-07	0.645778	0.73393	2.87739e-16	2.08325	1.74725	2.48387
ZNF436	3.08022e-07	0.62107	0.59758	7.33835e-08	1.81772	1.46227	2.25957
THRA	6.80019e-07	0.616128	-0.618565	1.97038e-10	0.538717	0.445267	0.651778
FRMD8	5.44413e-06	0.611187	0.972978	4.82601e-09	2.64581	1.91012	3.66486
ELK1	1.43575e-05	0.606245	0.499707	0.00017371	1.64824	1.26978	2.1395
DLGAP5	1.09675e-09	0.680369	0.274609	9.8713e-11	1.31602	1.21095	1.4302
OMG	3.26942e-08	0.630953	-0.154641	0.000129281	0.856723	0.791503	0.927317
SLC10A3	1.9008e-05	0.606245	0.912163	1.85845e-08	2.4897	1.81179	3.42127
HNRNPH2	1.45649e-08	0.635895	-2.0553	4.21902e-12	0.128055	0.0716034	0.229012
RAP1B	8.23705e-06	0.62107	0.943905	3.20339e-12	2.57	1.97076	3.35143
TAS2R4	2.77039e-06	0.601303	-0.501596	1.21965e-09	0.605563	0.51512	0.711886
AUNIP	2.62306e-05	0.611187	0.427627	3.33267e-07	1.53361	1.30135	1.80733
ADGRE2	2.61395e-06	0.630953	0.32953	3.7083e-08	1.39031	1.23638	1.56341
PKMYT1	7.19172e-06	0.611187	0.313595	1.54865e-06	1.36834	1.20403	1.55506
PTPN12	0.000141932	0.601303	1.40907	3.57632e-10	4.09215	2.63454	6.35622
POR	0.000323544	0.601303	0.809612	0.000109116	2.24704	1.4911	3.3862
FGL2	1.48311e-06	0.606245	0.399974	7.00067e-09	1.49179	1.30291	1.70804
GALR3	0.000191671	0.611187	-0.201627	1.2526e-10	0.817399	0.768696	0.869189
CALU	2.0955e-07	0.65072	0.823462	1.33536e-13	2.27837	1.83205	2.83343
HAT1	9.04397e-06	0.606245	1.29293	2.01054e-08	3.64345	2.3194	5.72334
HOXD9	4.29723e-05	0.606245	0.112537	2.55969e-08	1.11911	1.07566	1.16433
SNRPN	1.89462e-05	0.616128	-0.557206	9.94753e-09	0.572807	0.473433	0.693041
TWSG1	1.39218e-07	0.606245	0.58219	5.61124e-09	1.78995	1.47167	2.17708
EIF2AK4	3.31942e-08	0.665544	1.32494	8.70259e-10	3.76196	2.4631	5.74575
ACKR4	0.0114954	0.601303	-0.0156662	0.699494	0.984456	0.90918	1.06596
MYOD1	1.65974e-10	0.62107	-0.115123	1.36775e-13	0.891256	0.864488	0.918853
E2F8	2.47031e-07	0.630953	0.41801	9.32151e-14	1.51894	1.36076	1.6955
DCTD	3.55605e-06	0.601303	0.578953	8.7919e-08	1.78417	1.44319	2.20571
SIGLEC9	0.000301588	0.601303	0.278657	7.38408e-05	1.32135	1.15127	1.51657
PARP2	3.21228e-05	0.626011	-1.10341	1.10377e-07	0.331737	0.220737	0.498557
MIS18BP1	6.25024e-07	0.630953	0.61186	1.86103e-11	1.84386	1.54236	2.2043
MAP7D3	1.92225e-05	0.611187	0.466012	4.42122e-05	1.59363	1.27428	1.993
SGO1	3.85802e-06	0.635895	0.328689	1.15599e-10	1.38915	1.25701	1.53518
PLPPR3	3.81288e-07	0.601303	-0.32251	4.48033e-16	0.724328	0.670112	0.782931
ZSCAN10	0.00213594	0.606245	-0.0557373	0.0217089	0.945788	0.90183	0.991888
COLGALT1	1.67907e-11	0.62107	1.00271	1.23517e-14	2.72565	2.11253	3.51672
ACTN4	1.25171e-07	0.640836	1.20095	4.78774e-14	3.32328	2.4319	4.54137
GDF15	1.31838e-08	0.635895	0.378823	9.5126e-20	1.46056	1.34606	1.58481
UBAC1	8.69261e-05	0.616128	-1.41476	1.57389e-06	0.242984	0.136388	0.43289
HELZ2	9.12048e-07	0.616128	0.582631	6.72689e-13	1.79074	1.5276	2.09922
LSP1	3.02905e-09	0.635895	0.407064	3.4107e-13	1.5024	1.34639	1.67649
COL5A1	0.000215154	0.606245	0.186446	6.57747e-07	1.20496	1.1196	1.29683
TUBGCP2	1.05628e-06	0.635895	-1.52696	9.05436e-14	0.217195	0.145372	0.324504
CYP2E1	4.66893e-05	0.611187	-0.341326	6.70241e-09	0.710827	0.633368	0.797759
OSBPL2	0.000249578	0.616128	-0.919105	0.000395801	0.398876	0.239892	0.663223
CCDC62	0.000378023	0.606245	-0.379995	0.00126718	0.683865	0.542778	0.861625
HIP1R	3.42725e-06	0.62107	-0.330393	1.1452e-05	0.718642	0.620038	0.832926
DUSP9	1.44675e-05	0.606245	-0.343473	5.03652e-12	0.709303	0.64341	0.781944
ULBP3	7.57878e-07	0.626011	0.195121	7.93727e-06	1.21546	1.11573	1.3241
CAP1	9.20029e-05	0.606245	0.717174	4.21349e-05	2.04864	1.45347	2.88751
RBSN	1.15254e-07	0.616128	-1.32689	5.05353e-15	0.2653	0.190287	0.369884
KIF3A	2.94855e-06	0.62107	-0.762964	6.19935e-09	0.466283	0.360491	0.603119
TUBG1	1.19731e-05	0.601303	0.954946	3.57369e-07	2.59853	1.79905	3.75329
G6PC	1.40054e-06	0.611187	-0.0749638	0.000380945	0.927777	0.890193	0.966948
DIAPH1	8.4916e-09	0.655661	0.871601	9.83556e-09	2.39074	1.77474	3.22055
IL13RA1	6.98725e-05	0.616128	0.440663	4.48002e-06	1.55374	1.28712	1.87559
TOP2A	8.99924e-08	0.665544	0.290109	2.62808e-10	1.33657	1.22156	1.46241
CHSY1	0.00157924	0.611187	0.573138	8.53138e-06	1.77383	1.37821	2.28301
RHPN2	0.000857994	0.601303	0.355459	0.000125178	1.42684	1.18985	1.71102
FAAP24	6.09801e-06	0.616128	0.751653	3.57844e-11	2.1205	1.69746	2.64898
GCH1	7.32798e-07	0.606245	0.358105	1.71996e-07	1.43062	1.25086	1.6362
DNAJB1	3.39996e-05	0.611187	0.31728	0.000217908	1.37339	1.16077	1.62494
SPATA6	4.0495e-05	0.616128	0.331135	1.29217e-05	1.39255	1.20001	1.61598
CCT6B	0.00791154	0.611187	-0.589656	1.028e-05	0.554518	0.426711	0.720606
CNGA4	0.00216883	0.611187	-0.102103	0.0225061	0.902937	0.827118	0.985705
IMMT	0.000135385	0.606245	1.72717	9.66754e-07	5.62469	2.81812	11.2263
PER2	0.000699005	0.611187	-0.501028	0.000380195	0.605907	0.45961	0.798773
RPA1	1.51363e-05	0.616128	1.06178	9.66716e-06	2.89151	1.80657	4.62801
SERPINF1	8.28435e-09	0.616128	0.383444	1.64414e-09	1.46733	1.29538	1.66211
WBP2	6.69292e-05	0.606245	-0.706077	5.03032e-09	0.493577	0.389538	0.625402
PCNA	2.84929e-05	0.606245	0.644604	3.87256e-10	1.90523	1.55699	2.33137
DAP3	0.0295601	0.601303	0.666705	0.0187081	1.94781	1.11735	3.39549
DCAF8	0.0299712	0.611187	-1.00988	5.03224e-05	0.364264	0.223554	0.593539
LPIN3	5.26584e-11	0.606245	0.49647	1.67471e-17	1.64291	1.46548	1.84182
SLC14A2	8.22902e-07	0.616128	-0.234099	9.93713e-08	0.791283	0.725991	0.862447
TPTE2	0.00153203	0.606245	-0.220531	0.000597378	0.802093	0.707199	0.90972
ALOX5AP	9.87401e-07	0.62107	0.324161	6.07256e-08	1.38287	1.22982	1.55497
WASF3	6.49754e-10	0.630953	-0.513404	1.87963e-09	0.598455	0.506165	0.707573
CHI3L1	8.26966e-10	0.640836	0.255976	1.69597e-20	1.29172	1.22374	1.36348
MYBPH	1.01081e-06	0.611187	0.351063	8.7834e-13	1.42058	1.29021	1.56411
RFXAP	9.6928e-05	0.601303	-0.987737	7.85661e-07	0.372419	0.251651	0.551143
MORC4	9.65411e-07	0.606245	0.756298	4.03633e-07	2.13037	1.59005	2.8543
TCEAL4	1.81171e-05	0.611187	-0.91823	4.34371e-05	0.399225	0.257065	0.620002
BEX1	4.20717e-07	0.626011	-0.157257	8.77147e-05	0.854484	0.789908	0.92434
EPHB2	4.09137e-06	0.635895	0.376495	7.64822e-08	1.45717	1.27025	1.67159
RTN3	4.48439e-08	0.601303	-0.891322	1.68744e-11	0.410113	0.316362	0.531647
MYO18B	0.000248832	0.601303	-0.0730793	0.0763226	0.929527	0.857366	1.00776
SLC2A11	0.00686039	0.616128	-0.755641	1.10042e-05	0.46971	0.335373	0.657855
TMEM254	9.53026e-08	0.635895	-1.17344	1.69122e-09	0.309301	0.211154	0.453067
SPINK5	7.01086e-09	0.606245	-0.139946	3.59462e-07	0.869405	0.823788	0.917548
SWAP70	2.07081e-06	0.611187	0.922833	2.43264e-17	2.51641	2.0326	3.11538
RNF122	0.00145899	0.606245	0.339487	0.000100103	1.40423	1.18347	1.66616
DUSP26	3.4714e-06	0.601303	-0.4063	3.83059e-12	0.66611	0.593931	0.74706
MEN1	1.45387e-06	0.616128	1.20594	9.19834e-07	3.33988	2.06341	5.406
UNC79	9.56599e-09	0.630953	-0.295515	3.2438e-10	0.744148	0.678652	0.815965
LOXL2	9.62082e-06	0.630953	0.28527	2.34659e-07	1.33012	1.19377	1.48205
ADAMDEC1	2.17749e-06	0.606245	0.103617	9.05793e-06	1.10918	1.05957	1.1611
CTIF	6.95299e-08	0.626011	-1.35641	1.50269e-16	0.257583	0.18667	0.355435
CCNB1	4.4274e-08	0.660603	0.507161	1.18559e-14	1.66057	1.45989	1.88883
KATNBL1	0.000955613	0.611187	-0.773546	0.00117634	0.461374	0.289145	0.736192
VAV3	7.22966e-08	0.635895	0.421352	2.35304e-20	1.52402	1.39379	1.66642
PSRC1	7.87169e-10	0.616128	0.621203	2.01325e-15	1.86117	1.59659	2.16958
PTPN22	6.93945e-07	0.601303	0.42434	8.17994e-15	1.52858	1.37332	1.7014
PTGFRN	1.82801e-10	0.665544	0.726995	2.93252e-19	2.06885	1.76503	2.42498
CD101	2.16179e-11	0.665544	0.65015	2.53249e-22	1.91583	1.68038	2.18426
TMEM106C	3.70385e-09	0.65072	0.770746	5.85301e-12	2.16138	1.73547	2.69181
ANKRD16	2.10816e-08	0.62107	-1.64707	2.17228e-19	0.192614	0.134581	0.275671
SPOCD1	4.19972e-06	0.611187	0.219272	9.76295e-10	1.24517	1.16064	1.33586
CDCA8	4.77327e-11	0.675428	0.404767	8.34646e-15	1.49895	1.35332	1.66025
GNL2	0.00060318	0.606245	0.816699	4.95401e-07	2.26302	1.646	3.11133
ZCCHC11	7.71108e-05	0.606245	0.525318	0.000303732	1.691	1.2716	2.24872
TMEM165	3.09403e-11	0.606245	0.64973	9.10549e-09	1.91502	1.53439	2.39009
COL4A2	1.8808e-09	0.65072	0.294742	1.88643e-10	1.34278	1.22637	1.47024
ERCC5	0.000316082	0.601303	-0.665555	0.000134537	0.513988	0.365234	0.723327
BIVM-ERCC5	0.000316082	0.601303	-0.665555	0.000134537	0.513988	0.365234	0.723327
STT3A	0.00107439	0.616128	0.758035	3.62619e-05	2.13408	1.4893	3.05801
ANXA1	2.85306e-08	0.611187	0.366044	1.03139e-17	1.44202	1.32622	1.56793
TMEM60	5.51475e-07	0.601303	1.03131	2.78001e-07	2.80472	1.89247	4.15673
TES	0.000116231	0.611187	0.425032	3.09199e-07	1.52964	1.29986	1.80004
ADGRB3	1.80091e-06	0.601303	-0.318275	4.27339e-08	0.727403	0.649128	0.815117
TROAP	1.83022e-07	0.640836	0.303242	1.69976e-11	1.35424	1.23977	1.47928
FAIM2	4.92958e-06	0.601303	-0.323337	7.33305e-09	0.72373	0.648613	0.807547
ESPL1	1.13938e-07	0.645778	0.303605	4.29531e-10	1.35473	1.23157	1.49022
PKIB	4.60402e-06	0.601303	0.327348	4.46262e-11	1.38728	1.25855	1.52919
GNS	7.47247e-05	0.62107	0.894556	2.77324e-11	2.44625	1.87991	3.1832
FAM129A	8.16288e-07	0.660603	0.398891	1.73088e-10	1.49017	1.3184	1.68432
LAMC1	2.72165e-06	0.616128	0.529903	2.23963e-12	1.69877	1.46511	1.96969
CHRND	0.00188028	0.601303	0.132747	0.000205359	1.14196	1.06467	1.22487
ARMC9	4.12761e-06	0.606245	1.01793	1.11836e-11	2.76747	2.06291	3.71266
SCYL2	3.95369e-05	0.602595	1.49552	5.35073e-10	4.46166	2.78263	7.15381
BORA	2.18757e-05	0.616128	0.715735	2.39691e-10	2.04569	1.63926	2.55289
SPRY2	3.52344e-06	0.611187	0.7587	5.03719e-13	2.1355	1.73822	2.62357
IGF2BP3	9.68604e-11	0.640836	0.270786	5.68281e-22	1.31099	1.24073	1.38523
GPNMB	4.06991e-05	0.606245	0.227743	1.15962e-06	1.25576	1.14562	1.3765
KDELR2	5.74524e-06	0.640836	0.901839	1.38083e-10	2.46413	1.87092	3.24543
HUS1	9.75241e-06	0.606245	0.750089	1.69801e-10	2.11719	1.68184	2.66522
TTYH3	2.36361e-06	0.601303	0.622179	2.48371e-12	1.86298	1.5653	2.21728
MMD2	0.000221085	0.601303	-0.213391	7.89798e-07	0.80784	0.742233	0.879246
CIDEB	5.53328e-06	0.611187	0.343669	2.51674e-05	1.41011	1.20177	1.65457
BRIP1	2.42474e-06	0.630953	0.344367	2.78898e-12	1.4111	1.28118	1.55419
GALNT5	1.30967e-09	0.62107	0.210915	4.02816e-14	1.23481	1.1691	1.30421
ABI1	6.45534e-07	0.616128	-1.12726	1.01094e-14	0.32392	0.243464	0.430964
LRRC8A	1.68647e-08	0.616128	-0.495693	6.38959e-08	0.609148	0.508974	0.729038
CDK9	0.0396542	0.616128	-0.407058	0.0192485	0.665606	0.473357	0.935935
ODF2	2.90624e-07	0.62107	0.901961	7.13587e-09	2.46443	1.81578	3.34479
RALGPS1	0.000953552	0.616128	-0.904904	1.19348e-07	0.404581	0.289416	0.565572
ANGPTL2	1.60036e-11	0.635895	-0.382364	1.36029e-10	0.682246	0.607082	0.766717
SLC31A1	0.000431246	0.611187	0.837924	2.46834e-05	2.31156	1.56602	3.41204
TRMO	4.21571e-05	0.611187	-0.813822	0.00010204	0.443161	0.293958	0.668095
RABEPK	8.39033e-06	0.616128	-1.19606	1.08079e-06	0.302383	0.186972	0.489035
XPA	0.00190236	0.601303	-1.17163	2.43677e-06	0.309863	0.190363	0.50438
SPAG8	0.00719312	0.616128	-0.195406	0.0425913	0.822501	0.680937	0.993494
KLC4	0.000205562	0.611187	-1.10147	8.96512e-07	0.332383	0.214194	0.515786
KIF13A	1.88042e-10	0.616128	-0.913922	1.41519e-12	0.400948	0.311351	0.516329
PIM1	1.36297e-05	0.626011	0.535214	3.66003e-09	1.70781	1.42958	2.04019
RIPK1	3.18938e-05	0.601303	0.880374	1.59178e-09	2.4118	1.81203	3.21009
UQCC2	1.02232e-05	0.645778	-0.88784	9.58456e-05	0.411544	0.263441	0.642909
TCF19	6.10959e-06	0.606245	0.532691	1.38008e-10	1.70351	1.44776	2.00444
FHDC1	3.64036e-08	0.630953	-0.391449	2.35984e-11	0.676077	0.602739	0.758338
FCHSD2	3.30267e-09	0.601303	-0.714041	6.14537e-12	0.489661	0.39949	0.600187
GGH	2.77211e-07	0.640836	0.859456	2.80987e-15	2.36188	1.90828	2.92329
RDX	0.000610613	0.611187	0.511178	0.00081667	1.66725	1.23596	2.24905
FXYD6	1.27861e-08	0.611187	-0.512199	7.83753e-16	0.599176	0.528981	0.678686
FXYD2	3.63357e-08	0.630953	-0.278071	2.82691e-15	0.757243	0.706753	0.81134
THBS1	0.00207433	0.601303	0.139124	0.00154141	1.14927	1.05445	1.25261
NUSAP1	2.34111e-06	0.640836	0.331219	1.03244e-10	1.39267	1.25956	1.53984
KIF23	9.32867e-09	0.670486	0.358288	7.52627e-14	1.43088	1.30263	1.57175
DUOX1	0.00315828	0.606245	-0.446912	0.000125686	0.6396	0.508988	0.803729
SLC28A2	0.00121321	0.616128	-0.233516	0.000697539	0.791745	0.691768	0.90617
CGREF1	8.29672e-09	0.635895	-0.526451	1.35016e-16	0.590698	0.521403	0.669202
HADHB	9.75623e-06	0.616128	-0.762932	7.55604e-06	0.466297	0.333904	0.651185
EMILIN1	1.54759e-09	0.62107	0.471295	1.35858e-14	1.60207	1.42096	1.80626
ATRAID	5.45913e-06	0.616128	0.862909	5.5879e-06	2.37005	1.63313	3.43948
CENPO	1.91222e-05	0.601303	0.825701	1.88512e-09	2.28348	1.74422	2.98946
KIF11	0.000403975	0.62107	0.313565	4.80412e-06	1.36829	1.19623	1.5651
DUSP5	4.82383e-06	0.62107	0.223514	9.73847e-06	1.25046	1.13254	1.38066
ARL3	4.01245e-10	0.645778	-1.57513	5.07707e-30	0.206982	0.157815	0.271466
CEP55	8.26173e-09	0.675428	0.32584	1.28972e-11	1.38519	1.26049	1.52223
KIF20B	0.000488341	0.630953	0.434222	4.77461e-05	1.54376	1.25224	1.90315
PLCE1	9.4169e-09	0.635895	0.539338	2.17693e-08	1.71487	1.41975	2.07134
FAM149B1	3.18853e-05	0.606245	-1.66331	9.80848e-14	0.189511	0.1223	0.293659
AOX1	8.86361e-07	0.611187	0.397979	1.68035e-13	1.48881	1.33933	1.65498
BARD1	4.97115e-08	0.630953	0.732308	3.65701e-10	2.07988	1.6542	2.61508
SSFA2	1.8383e-08	0.611187	1.08848	7.29091e-19	2.96976	2.33491	3.77722
CHRNA1	2.93023e-06	0.606245	0.24948	8.79425e-12	1.28336	1.19463	1.37868
ITGAV	5.19989e-05	0.601303	0.564596	9.16499e-05	1.75874	1.32539	2.33378
PARP9	0.000250748	0.616128	0.663282	3.53989e-13	1.94115	1.62339	2.32112
MNS1	2.5489e-05	0.611187	0.69045	2.86249e-11	1.99461	1.62752	2.4445
TMOD3	1.31639e-07	0.616128	0.796464	9.32796e-08	2.21769	1.65549	2.9708
HERC5	4.11072e-07	0.606245	0.412667	4.94065e-08	1.51084	1.30259	1.75239
NDST4	5.38356e-11	0.62107	-0.132926	2.99476e-14	0.87553	0.84602	0.90607
SEC31A	0.0178137	0.62107	0.585375	0.00464907	1.79566	1.19724	2.6932
CXCL9	0.00032347	0.601303	0.186303	5.00384e-07	1.20479	1.12036	1.29557
CENPE	1.71422e-09	0.660603	0.437732	1.80227e-16	1.54919	1.39591	1.71931
CASP6	5.5952e-06	0.601303	0.714563	3.13155e-13	2.04329	1.68609	2.47617
RGS3	8.02953e-07	0.62107	0.620917	1.29855e-09	1.86063	1.52249	2.27388
ETV6	8.73443e-08	0.635895	0.581449	1.48019e-07	1.78863	1.43992	2.22179
PIK3C2G	6.11124e-05	0.606245	-0.149774	3.23617e-09	0.860903	0.819249	0.904674
NEDD1	5.7517e-07	0.630953	0.813367	2.72498e-09	2.25549	1.72516	2.94885
GAS2L3	8.00051e-11	0.675428	0.434305	4.33122e-17	1.54389	1.39516	1.70847
MMAB	1.31801e-05	0.640836	-0.393698	0.00317544	0.674558	0.519313	0.876212
GIT2	0.000603643	0.601303	0.787553	0.000210562	2.19801	1.44925	3.33363
FAM222A	2.76149e-07	0.616128	-0.42635	9.13534e-09	0.652888	0.564521	0.755087
DHH	2.20815e-06	0.601303	0.224085	1.06729e-05	1.25118	1.1324	1.38242
BRCA2	4.43292e-10	0.665544	0.526307	3.15898e-15	1.69267	1.48509	1.92927
RB1	0.00680151	0.601303	0.606318	0.000718238	1.83367	1.29045	2.60554
DIAPH3	1.98151e-06	0.606245	0.510606	2.86103e-09	1.6663	1.40791	1.97211
PELI2	5.50706e-08	0.606245	-0.752717	2.50393e-10	0.471085	0.373103	0.594798
RTN1	3.41954e-05	0.626011	-0.449197	4.80102e-12	0.63814	0.561814	0.724835
GPR65	4.44282e-07	0.626011	0.290366	1.20949e-08	1.33692	1.20985	1.47733
PTGR2	9.25394e-05	0.62107	-1.00409	1.40424e-10	0.366378	0.269592	0.497912
FAM181A	4.01123e-07	0.601303	0.197503	1.4908e-05	1.21836	1.11416	1.33229
FBLN5	0.000225605	0.601303	0.296727	9.19202e-07	1.34545	1.19511	1.5147
PSTPIP1	6.08438e-06	0.62107	-0.287078	4.10156e-07	0.750453	0.671538	0.838642
SCAPER	4.38135e-08	0.601303	-0.932174	5.95644e-11	0.393697	0.297801	0.520472
FANCI	8.56859e-06	0.635895	0.467806	4.39486e-12	1.59649	1.39848	1.82254
UNC45A	3.49172e-08	0.65072	1.12242	2.73483e-10	3.07228	2.16832	4.35308
IQGAP1	5.45437e-09	0.645778	0.781335	1.88209e-14	2.18439	1.78849	2.66791
PMM2	0.000106812	0.611187	0.783645	2.41349e-07	2.18944	1.62618	2.94779
CDR2	9.1227e-08	0.616128	0.693073	6.3863e-10	1.99985	1.60526	2.49143
MARVELD3	1.32969e-06	0.616128	-0.175859	8.55107e-06	0.838736	0.776236	0.906269
NUDT7	1.20052e-07	0.630953	-0.546575	2.24732e-09	0.578929	0.483961	0.692534
GCSH	9.75324e-05	0.606245	-0.715483	4.05805e-05	0.488956	0.347439	0.688115
CMTM3	4.58777e-06	0.616128	0.740312	8.20857e-09	2.09659	1.63001	2.69673
CDH11	0.000541665	0.62107	0.424283	9.46601e-05	1.52849	1.23525	1.89136
TCF25	2.16514e-07	0.611187	-1.5577	6.79752e-11	0.21062	0.131915	0.336281
PRPSAP2	5.94402e-07	0.606245	-1.34061	1.34352e-08	0.261685	0.164775	0.415592
PCTP	1.89373e-05	0.601303	-0.678742	4.77327e-07	0.507255	0.38948	0.660644
SGSM2	0.000179406	0.616128	-0.8857	7.27025e-06	0.412426	0.280074	0.607321
SCRN2	0.00131799	0.606245	-0.595671	0.00025226	0.551192	0.400652	0.758297
GNAL	3.41004e-09	0.626011	-0.558228	9.8797e-19	0.572222	0.505582	0.647646
SLC16A3	1.44727e-05	0.616128	0.300721	1.2998e-05	1.35083	1.18003	1.54636
CARD14	0.00205249	0.616128	-0.345993	0.000477019	0.707517	0.582681	0.859099
SECTM1	5.82109e-05	0.611187	0.254664	7.19255e-07	1.29003	1.16644	1.42672
ARL5C	0.000336319	0.630953	-0.137754	2.62954e-09	0.871313	0.83268	0.911739
FKBP10	2.72329e-07	0.611187	0.501583	1.10217e-09	1.65133	1.40531	1.94042
BRD4	0.000322145	0.606245	0.801951	0.00078907	2.22989	1.3961	3.56164
DPP9	1.74474e-07	0.616128	1.47776	3.38307e-12	4.38311	2.89118	6.64492
SIRT3	9.96606e-05	0.626011	-0.780119	5.1484e-05	0.458352	0.314188	0.668664
IFITM3	6.65625e-07	0.616128	0.536527	1.34874e-12	1.71006	1.47431	1.9835
URB1	0.000735119	0.62107	0.33754	0.0246884	1.4015	1.04396	1.88148
EMP3	3.9842e-09	0.62107	0.43917	6.60452e-25	1.55142	1.42711	1.68656
EVI5L	0.000964548	0.606245	-0.994225	1.01738e-07	0.37001	0.256593	0.533559
SLC47A1	0.000982236	0.601303	0.261924	1.28008e-07	1.29943	1.17907	1.43207
MMEL1	4.64607e-05	0.601303	0.152122	9.35332e-05	1.1643	1.07875	1.25664
EPHA2	2.49129e-07	0.635895	0.415396	1.18294e-10	1.51497	1.3351	1.71908
ARHGEF19	5.57602e-06	0.601303	0.563531	4.65004e-11	1.75686	1.48545	2.07787
SH3BGRL3	6.62352e-05	0.611187	0.692457	1.86114e-06	1.99862	1.50352	2.65676
EVA1B	8.22247e-08	0.626011	0.561255	4.12523e-11	1.75287	1.48375	2.07081
PLK4	1.9945e-06	0.616128	0.447813	6.85805e-10	1.56489	1.35736	1.80413
MAP3K6	2.2353e-07	0.606245	0.538254	1.70721e-08	1.71301	1.42075	2.0654
HSPG2	1.17903e-08	0.655661	0.290936	4.39962e-08	1.33768	1.20535	1.48454
BCL10	4.27013e-06	0.62107	0.896586	4.41241e-07	2.45122	1.73088	3.47135
PIGK	2.61818e-05	0.601303	1.06482	1.95012e-07	2.90031	1.94212	4.33123
KIF2C	1.62543e-08	0.65072	0.391509	3.03351e-14	1.47921	1.3371	1.63643
BEST4	1.23693e-06	0.601303	0.406175	4.12175e-09	1.50107	1.31097	1.71872
CTTNBP2NL	0.000101123	0.626011	0.836561	9.92323e-08	2.30842	1.69695	3.14022
FCGR2A	3.76929e-05	0.601303	0.341597	5.13566e-07	1.40719	1.23153	1.60791
NUF2	1.24249e-06	0.630953	0.375371	1.94416e-11	1.45553	1.30438	1.6242
CASQ1	1.00067e-07	0.626011	-0.236249	1.30381e-06	0.789584	0.717534	0.868869
RGS16	1.43094e-09	0.65072	0.36741	3.84235e-12	1.44399	1.30173	1.6018
PRUNE1	7.1138e-05	0.65072	0.995993	0.000102664	2.70741	1.6379	4.47528
TUFT1	1.79012e-07	0.606245	0.344352	1.48546e-05	1.41108	1.20745	1.64904
GABPB2	0.0163997	0.601303	-0.173019	0.26145	0.841122	0.621888	1.13764
SYT14	2.71419e-05	0.616128	-0.31014	7.0327e-07	0.733344	0.648767	0.828948
DTL	0.00120188	0.606245	0.278908	5.95735e-08	1.32169	1.19489	1.46194
DYRK3	3.29817e-08	0.630953	0.609644	4.22134e-10	1.83978	1.51942	2.22768
DUSP10	3.0064e-08	0.616128	0.72729	3.73843e-15	2.06946	1.72635	2.48077
TPM3	0.000779892	0.611187	1.10794	1.85991e-06	3.02812	1.92036	4.77489
SLC39A1	1.34595e-06	0.611187	0.817533	6.21286e-07	2.2649	1.64225	3.12363
GALNT2	3.9992e-09	0.645778	0.706055	1.49529e-08	2.02598	1.58669	2.5869
CNIH4	6.79286e-09	0.655661	1.36086	5.61056e-09	3.89954	2.46748	6.16272
PTPN7	7.96567e-08	0.62107	0.354647	7.0436e-10	1.42568	1.27367	1.59583
PDIA6	0.000273886	0.601303	0.728306	4.74508e-06	2.07157	1.51641	2.82997
EML4	2.09475e-06	0.626011	0.731634	1.10098e-09	2.07847	1.64267	2.62989
FBLN7	3.52722e-06	0.601303	0.282636	3.1634e-08	1.32662	1.20022	1.46634
GALNT13	2.37781e-08	0.601303	-0.340895	1.15406e-17	0.711133	0.657722	0.768882
TMEFF2	7.84001e-07	0.611187	-0.273782	7.95608e-13	0.760498	0.7056	0.819667
UNC80	3.1098e-06	0.616128	-0.182644	0.000823544	0.833064	0.74851	0.92717
TRPM8	3.65934e-09	0.65072	0.237084	1.45193e-17	1.26755	1.20035	1.33851
FANCD2	1.92835e-05	0.606245	0.448933	2.13994e-10	1.56664	1.36395	1.79945
OSBPL10	2.75686e-05	0.601303	0.371777	1.25136e-07	1.45031	1.26355	1.66468
STAC	1.23984e-07	0.611187	0.287661	3.16465e-18	1.3333	1.24969	1.42251
SHQ1	2.44945e-06	0.62107	0.992541	6.16167e-06	2.69808	1.75458	4.14894
LRIG1	3.31678e-07	0.611187	-0.358645	1.41255e-06	0.698622	0.603877	0.808232
COL8A1	4.28748e-07	0.626011	0.315947	5.27543e-18	1.37156	1.27677	1.47338
MYH15	8.62132e-06	0.62107	-0.098732	0.00194465	0.905986	0.851135	0.96437
ADPRH	7.80895e-07	0.616128	0.771291	6.53659e-13	2.16256	1.75243	2.66866
TRPC1	7.85944e-07	0.640836	-0.963446	2.71365e-08	0.381576	0.271679	0.535927
LPP	7.91163e-07	0.601303	0.581804	3.63995e-06	1.78926	1.39873	2.28883
OCIAD2	2.05365e-06	0.611187	0.457431	3.31825e-16	1.58001	1.41563	1.76347
SCD5	2.84481e-06	0.611187	-0.616448	2.91596e-12	0.539859	0.454071	0.641855
PLAC8	2.12392e-10	0.630953	0.288433	4.02642e-10	1.33434	1.21899	1.46059
TIFA	1.10502e-05	0.611187	0.51167	5.58403e-09	1.66807	1.40441	1.98124
CCNA2	2.68116e-10	0.670486	0.387329	1.98019e-12	1.47304	1.32238	1.64087
SFRP2	6.17017e-11	0.616128	-0.249533	1.1483e-17	0.779164	0.735885	0.824989
CBR4	3.24629e-05	0.62107	-0.67401	1.48042e-06	0.509661	0.387347	0.670597
SKP2	8.62088e-08	0.62107	0.768754	8.91924e-11	2.15708	1.70982	2.72134
OSMR	5.49758e-06	0.611187	0.509258	1.5438e-14	1.66406	1.46135	1.89488
LHFPL2	1.77016e-06	0.635895	0.484798	2.27631e-07	1.62385	1.35147	1.95111
IQGAP2	4.37908e-11	0.665544	0.436899	7.07735e-17	1.5479	1.39695	1.71515
SLC30A5	3.75672e-06	0.606245	1.44565	9.19229e-13	4.24462	2.8546	6.31151
TNFAIP8	4.02586e-08	0.635895	0.390496	3.47614e-10	1.47771	1.30806	1.66937
FEM1C	1.55126e-06	0.611187	1.08612	2.54805e-12	2.96277	2.18593	4.01568
ADAMTS19	1.38375e-05	0.601303	-0.156013	1.38678e-06	0.855548	0.803031	0.9115
SLC25A48	1.19613e-08	0.635895	-0.174972	1.64775e-10	0.839481	0.795622	0.885757
IL9	5.64561e-08	0.630953	-0.0703088	2.80878e-06	0.932106	0.905085	0.959934
RMND5B	3.64303e-10	0.645778	-1.2702	5.57044e-08	0.280776	0.17755	0.444016
RASGEF1C	5.02959e-06	0.606245	-0.507074	4.68018e-14	0.602255	0.527886	0.687101
DOK3	5.23213e-08	0.606245	0.472422	7.31302e-08	1.60387	1.35043	1.90489
PRIM2	0.0013451	0.616128	0.600716	0.000124121	1.82342	1.34169	2.47812
CRIP3	0.0123856	0.616128	-0.198874	0.000799449	0.819653	0.729698	0.920698
TCTE1	4.75963e-05	0.606245	-0.439318	3.76784e-08	0.644476	0.551104	0.753668
PRSS35	4.86356e-07	0.601303	-0.311987	5.81372e-12	0.731991	0.669776	0.799985
MMS22L	1.54366e-05	0.616128	0.868431	3.95935e-11	2.38317	1.84182	3.08362
ABRACL	1.9738e-08	0.601303	0.692194	5.05292e-11	1.99809	1.62528	2.45643
AIG1	0.000392052	0.611187	-0.350623	0.00399039	0.704249	0.5547	0.894116
SDK1	0.00144151	0.601303	0.270762	0.00168851	1.31096	1.10712	1.55233
RBAK	0.000544088	0.601303	1.01314	9.20893e-06	2.75425	1.76015	4.30979
CDCA5	0.00177078	0.606245	0.293024	1.95111e-06	1.34048	1.18807	1.51243
IGFBP3	0.000550755	0.606245	0.288636	1.74698e-07	1.33461	1.19764	1.48724
CCT6A	0.000589925	0.645778	0.72427	1.11891e-10	2.06323	1.65563	2.57116
NCAPG2	8.6565e-06	0.645778	0.591265	1.92771e-08	1.80627	1.46962	2.22004
SH3KBP1	8.15829e-06	0.611187	0.651649	6.8525e-05	1.9187	1.39215	2.64441
MSN	6.43814e-09	0.65072	0.786658	5.3046e-22	2.19605	1.87153	2.57684
CCNB3	2.16503e-05	0.601303	-0.344323	5.29491e-05	0.7087	0.59973	0.83747
NSDHL	0.00953456	0.606245	-0.553203	0.00372873	0.575105	0.395718	0.835811
BIN3	0.000241588	0.601303	1.05496	1.81833e-07	2.87186	1.93213	4.26863
STAR	2.43835e-06	0.606245	-0.310715	1.35296e-09	0.732923	0.66286	0.810392
GINS4	1.67505e-06	0.640836	0.667846	1.879e-14	1.95003	1.64367	2.31349
ADHFE1	2.20145e-06	0.616128	-0.439479	3.90483e-08	0.644372	0.550885	0.753725
MRPS28	3.08384e-06	0.626011	-0.90492	1.53214e-07	0.404574	0.288564	0.567223
NDUFB9	5.12379e-06	0.611187	-0.952869	1.54954e-06	0.385633	0.261436	0.568831
PLPPR1	1.57901e-06	0.606245	-0.279328	3.82834e-09	0.756292	0.689179	0.829941
SH3GLB2	0.0247487	0.611187	-0.401067	0.00552587	0.669605	0.504407	0.888908
FAM171A1	3.46482e-06	0.616128	-0.908607	3.10682e-16	0.403085	0.324132	0.50127
FAM13C	2.06759e-09	0.62107	-0.636999	6.11107e-13	0.528877	0.444658	0.629048
CDHR1	1.15322e-10	0.626011	-0.506117	2.45931e-21	0.602832	0.542962	0.669304
RGR	1.93018e-09	0.62107	-0.376388	4.21518e-18	0.686336	0.630371	0.74727
CAMK2G	8.32287e-05	0.626011	-0.553683	9.26305e-08	0.574829	0.469128	0.704346
GLUD1	6.7307e-09	0.635895	-0.894553	5.46269e-18	0.40879	0.333737	0.500723
RPP30	1.66685e-06	0.62107	-2.24061	1.64134e-16	0.106394	0.0624625	0.181222
FRA10AC1	6.22028e-09	0.640836	-1.2748	2.99012e-24	0.279487	0.218555	0.357408
ADD3	3.38534e-06	0.611187	-0.56245	2.55021e-08	0.569811	0.467493	0.694524
DNAJB12	2.57382e-08	0.65072	-2.40216	1.03957e-22	0.0905225	0.0560122	0.146295
PLEKHS1	1.23476e-06	0.630953	0.115413	2.1639e-05	1.12234	1.06413	1.18373
MKI67	0.000105758	0.616128	0.245667	3.25871e-07	1.27847	1.16346	1.40486
CYP17A1	2.06789e-07	0.645778	-0.536836	7.1583e-17	0.584595	0.515339	0.663158
INA	1.27793e-06	0.601303	-0.30748	2.53894e-17	0.735298	0.684776	0.789548
LRRC27	6.05514e-07	0.611187	-1.10926	1.20797e-10	0.329803	0.235289	0.462283
ADM	0.00270252	0.601303	0.167393	0.00103477	1.18222	1.06972	1.30655
SLC5A12	3.14145e-06	0.62107	-0.205876	4.81284e-05	0.813934	0.737012	0.898885
LRRC4C	3.66465e-10	0.606245	-0.603706	1.1247e-14	0.546781	0.469123	0.637296
SERPING1	1.15977e-08	0.635895	0.485021	6.9161e-18	1.62421	1.45454	1.81367
HIKESHI	0.00229362	0.601303	-0.902696	0.000426992	0.405475	0.245386	0.670006
SERPINH1	6.1876e-08	0.630953	0.475974	2.7131e-13	1.60958	1.41668	1.82874
CAPN5	2.73043e-05	0.630953	0.415174	6.24371e-09	1.51463	1.31669	1.74234
NCAM1	4.7504e-08	0.611187	-0.444007	2.28665e-09	0.641461	0.554533	0.742016
GRIK4	6.06141e-09	0.630953	-0.645476	3.36437e-13	0.524413	0.440749	0.623958
ST14	2.27278e-06	0.62107	0.273091	1.0234e-06	1.31402	1.17771	1.46611
FADS1	1.93134e-08	0.616128	-0.850576	2.63513e-10	0.427169	0.328111	0.556134
INCENP	0.00935738	0.601303	0.583637	0.000169903	1.79255	1.32235	2.42994
CHEK1	1.98453e-05	0.611187	0.554756	3.62445e-11	1.74152	1.47769	2.05245
MPZL2	0.000492116	0.601303	0.201778	4.28006e-05	1.22358	1.11085	1.34774
KIAA1755	0.000708863	0.611187	-0.157403	0.00361851	0.85436	0.768411	0.949923
DSN1	2.69153e-07	0.630953	0.683901	1.8424e-12	1.98159	1.6383	2.39682
TM7SF2	3.08399e-07	0.606245	-0.814059	1.57632e-11	0.443056	0.349672	0.561379
PPP4C	4.26343e-05	0.611187	0.666588	5.3344e-05	1.94758	1.4095	2.69107
FAM57B	5.39182e-09	0.62107	-0.381228	4.62966e-13	0.683022	0.61601	0.757324
MKX	4.5452e-08	0.611187	-0.220586	6.50881e-11	0.802048	0.750678	0.856935
ITGB1	3.61119e-05	0.630953	0.477515	6.30385e-06	1.61206	1.31032	1.9833
DCUN1D2	0.000139475	0.601303	-1.05224	4.58578e-06	0.349155	0.222629	0.547589
LATS2	1.33276e-08	0.630953	0.715177	3.76531e-18	2.04455	1.73984	2.40262
SAP18	7.38138e-06	0.611187	-1.14264	4.13723e-08	0.318976	0.212047	0.479827
GPM6A	6.54219e-10	0.635895	-0.342508	4.24831e-09	0.709987	0.633315	0.795942
SEC24D	1.92399e-06	0.630953	0.609608	2.2976e-10	1.83971	1.52372	2.22123
GPR158	1.95663e-07	0.62107	-0.307996	1.668e-08	0.734918	0.660363	0.81789
MBIP	1.40258e-08	0.616128	-0.609413	7.81634e-09	0.54367	0.442049	0.668652
NDUFC2	0.000153759	0.611187	-0.974382	3.36896e-05	0.377426	0.238139	0.598179
VIPAS39	9.4233e-06	0.611187	-1.23661	2.0332e-07	0.290368	0.182129	0.462932
SCLT1	7.98517e-06	0.626011	0.465198	0.00153959	1.59233	1.194	2.12354
EPS8	1.70615e-05	0.611187	0.692929	1.45664e-06	1.99956	1.50831	2.65081
KIN	0.00011943	0.611187	-1.16124	1.49497e-07	0.313099	0.203011	0.482884
INPP1	6.41322e-06	0.635895	-0.732902	5.03243e-09	0.480512	0.375831	0.614351
CENPU	3.04078e-07	0.635895	0.308298	2.38654e-09	1.36111	1.23006	1.50611
BICD1	1.56159e-07	0.630953	0.755318	1.70836e-15	2.12829	1.76713	2.56325
SERP2	6.7235e-07	0.62107	-0.61535	2.00396e-10	0.540452	0.44711	0.653281
TIAL1	0.000146218	0.62107	-1.65625	3.71904e-14	0.190853	0.124301	0.293037
PTPN14	6.97307e-05	0.601303	0.527954	2.27969e-06	1.69546	1.36212	2.11037
TGOLN2	0.000452829	0.62107	0.799484	0.000804264	2.22439	1.39364	3.55036
ZFP36L2	2.3713e-05	0.606245	0.607547	6.77812e-07	1.83592	1.44461	2.33323
PFKM	3.51588e-08	0.601303	-0.82301	5.21669e-09	0.439108	0.333132	0.578796
GRIA4	8.12492e-07	0.606245	-0.207195	1.70634e-06	0.812861	0.746726	0.884852
CLEC4F	9.59422e-05	0.606245	-0.162692	2.06777e-11	0.849853	0.81036	0.89127
SLC30A6	0.000537439	0.606245	1.09474	1.23603e-07	2.98839	1.99169	4.48387
HNRNPDL	0.00204513	0.606245	-0.961382	0.000266701	0.382364	0.22804	0.641126
NRSN1	3.65519e-08	0.62107	-0.150155	1.90685e-06	0.860575	0.809011	0.915425
MR1	1.12205e-06	0.611187	0.594924	6.42441e-09	1.81289	1.483	2.21617
CARHSP1	3.3042e-06	0.601303	0.704697	6.49106e-09	2.02323	1.59474	2.56686
TMEM87B	1.37634e-07	0.601303	1.31621	9.32045e-10	3.72926	2.44668	5.6842
RBMS1	9.3327e-06	0.611187	0.597794	7.24313e-09	1.8181	1.48478	2.22625
SLC25A27	0.00268039	0.62107	-0.511857	9.12694e-09	0.599382	0.503362	0.713717
NMRAL1	4.53673e-08	0.606245	0.445566	1.25303e-05	1.56137	1.27844	1.90692
SPHKAP	9.04753e-13	0.635895	-0.126331	5.23476e-11	0.881323	0.848698	0.915202
PID1	3.59713e-09	0.616128	-0.404214	2.81185e-11	0.667501	0.592598	0.751872
HS2ST1	0.000120142	0.611187	0.929243	1.97707e-11	2.53259	1.93039	3.32266
GDPD1	3.01622e-07	0.640836	-0.833854	1.31822e-12	0.434372	0.344974	0.546938
JPH3	1.16171e-07	0.611187	-0.36371	4.6833e-18	0.695093	0.640172	0.754725
OTULIN	3.7113e-06	0.601303	1.45039	8.07299e-10	4.2648	2.68498	6.77416
UBASH3B	5.25076e-06	0.616128	0.420679	1.72712e-06	1.52299	1.28184	1.80952
CEP112	2.46804e-08	0.616128	0.766271	1.49874e-17	2.15173	1.80425	2.56612
GBP5	1.9029e-05	0.601303	0.28715	1.21734e-10	1.33262	1.22106	1.45438
BTG3	5.88105e-10	0.645778	0.829151	3.89181e-10	2.29137	1.76735	2.97077
SKA1	4.3881e-09	0.645778	0.355799	3.12273e-12	1.42732	1.29147	1.57747
RAB6B	2.33091e-08	0.62107	-0.443811	2.67863e-09	0.641587	0.554327	0.742582
KLF10	0.000493791	0.601303	0.499744	1.3706e-07	1.6483	1.36869	1.98503
ZFYVE27	4.01984e-05	0.62107	-1.57911	3.27217e-15	0.206158	0.139195	0.305334
SLC25A28	2.83582e-05	0.645778	-1.49154	2.91911e-14	0.225027	0.153187	0.330556
MOV10	6.45296e-08	0.601303	0.745401	1.08375e-09	2.10729	1.65825	2.67791
RHOC	3.63335e-06	0.616128	0.588866	4.10965e-08	1.80194	1.46007	2.22386
SLC16A1	6.27136e-07	0.640836	0.669112	1.63882e-07	1.9525	1.51992	2.5082
NUP205	0.000499953	0.616128	0.652495	3.92964e-05	1.92033	1.40699	2.62095
PDIA4	2.09864e-05	0.62107	0.759568	1.10828e-12	2.13735	1.73389	2.63469
KCTD18	0.000211091	0.601303	-0.76681	0.0029123	0.464492	0.28036	0.769557
TMEM237	4.32012e-07	0.606245	1.19632	1.3139e-16	3.30793	2.49148	4.39193
SLC26A2	3.33575e-07	0.635895	0.617376	2.64651e-11	1.85406	1.54624	2.22315
MAP3K7CL	1.32762e-06	0.601303	0.343998	3.71593e-11	1.41058	1.27389	1.56193
TSPAN7	1.50285e-08	0.616128	-0.620684	4.83697e-12	0.537577	0.450801	0.641055
PPP2R2B	0.000349213	0.611187	-0.451604	1.85079e-05	0.636606	0.517728	0.78278
HKDC1	0.000533507	0.611187	-0.177332	5.02154e-05	0.837501	0.768701	0.912459
ZDHHC5	7.18882e-05	0.606245	1.08424	4.12692e-06	2.9572	1.86406	4.69137
SAMD8	9.90936e-10	0.611187	-1.07568	3.17933e-17	0.341065	0.265674	0.437851
TBC1D31	1.29089e-05	0.611187	0.652884	5.64847e-07	1.92107	1.48751	2.481
ATAD2	7.0828e-05	0.635895	0.540112	9.92159e-08	1.7162	1.40696	2.09341
MFSD14A	1.2128e-05	0.626011	0.796066	0.00019973	2.2168	1.45728	3.37219
BUB1B	1.29726e-06	0.640836	0.305593	5.86357e-10	1.35743	1.23232	1.49525
NMNAT2	3.93192e-06	0.611187	-0.326094	1.84921e-10	0.721738	0.652871	0.797868
SLC6A1	2.36115e-05	0.601303	-0.378178	1.14309e-07	0.685108	0.59573	0.787896
MMP14	1.86383e-07	0.606245	0.39697	6.17705e-11	1.48731	1.32047	1.67523
CCNB2	4.79226e-10	0.660603	0.329434	2.92607e-12	1.39018	1.26737	1.52489
SLC34A2	2.98084e-05	0.606245	0.161653	3.21825e-07	1.17545	1.10479	1.25064
GAREM2	7.75853e-08	0.616128	-0.505817	5.14171e-12	0.603013	0.522327	0.696163
C12orf43	2.73226e-05	0.601303	-0.742974	0.000874311	0.475697	0.30712	0.736806
RER1	1.94823e-05	0.611187	1.55218	4.24499e-10	4.72177	2.90089	7.68561
SKI	4.90693e-06	0.640836	1.29013	8.44362e-09	3.63326	2.34219	5.636
PAFAH2	2.16103e-05	0.611187	1.06	1.00288e-07	2.88637	1.95411	4.2634
GALNT14	4.2845e-07	0.601303	-0.449279	7.4783e-13	0.638088	0.564347	0.721464
AAED1	2.08126e-07	0.635895	1.29996	1.69021e-12	3.66915	2.55733	5.26434
FANCC	2.36459e-09	0.65072	0.679447	1.76094e-11	1.97279	1.61836	2.40483
WASF2	0.000104418	0.601303	0.53944	0.000144965	1.71505	1.29845	2.2653
FAM46B	3.51981e-09	0.601303	0.326831	3.91277e-13	1.38657	1.26944	1.5145
RNF207	0.000298127	0.606245	-0.235103	7.1264e-05	0.790489	0.703905	0.887725
HIST1H2BD	9.88052e-06	0.640836	0.421587	4.46175e-08	1.52438	1.31071	1.77288
CDC25C	2.71613e-08	0.655661	0.351215	2.80527e-11	1.42079	1.28121	1.57559
HIST1H4H	1.09752e-05	0.62107	0.365964	3.26097e-06	1.4419	1.23594	1.68219
PKD1L1	2.09329e-06	0.606245	0.323625	6.11546e-07	1.38213	1.21707	1.56957
TAGLN2	6.0343e-07	0.601303	0.589503	2.06221e-20	1.80309	1.59156	2.04273
SLAMF8	1.89422e-08	0.62107	0.279477	3.85589e-07	1.32244	1.18716	1.47313
F11R	1.48673e-06	0.616128	0.687456	1.21256e-14	1.98865	1.66997	2.36815
ZNF276	0.00216022	0.606245	-0.447993	0.00111336	0.638909	0.48806	0.836383
IFNGR2	2.77343e-06	0.635895	1.0178	4.72655e-13	2.76709	2.10013	3.64588
CIART	0.000264575	0.616128	-0.670901	4.82564e-08	0.511248	0.401785	0.650532
RUNX1	7.32653e-05	0.611187	0.350663	8.94837e-09	1.42001	1.26002	1.60031
CHAF1B	3.1259e-08	0.65072	0.459782	1.13408e-12	1.58373	1.39528	1.79763
HLCS	3.45273e-05	0.606245	0.83831	6.28417e-07	2.31245	1.66284	3.21585
ADPGK	5.02733e-07	0.601303	0.962906	4.5756e-08	2.6193	1.85466	3.69918
HK2	3.09623e-06	0.611187	0.308271	0.000137732	1.36107	1.16158	1.59482
C1R	4.64544e-06	0.606245	0.349051	8.05105e-12	1.41772	1.28274	1.56691
CELF3	0.000251835	0.606245	-0.160158	2.9549e-05	0.852009	0.790325	0.918507
TCHH	2.17244e-07	0.616128	-0.301135	7.96234e-08	0.739978	0.66293	0.82598
MED8	1.66383e-07	0.601303	1.15969	4.89721e-08	3.18894	2.10227	4.83732
ISL2	8.43052e-12	0.640836	0.154231	1.20163e-11	1.16676	1.11588	1.21996
ADGRG5	7.66404e-07	0.611187	0.260408	2.78413e-06	1.29746	1.16357	1.44676
CHCHD6	2.34979e-07	0.62107	-0.827076	1.36555e-06	0.437326	0.312642	0.611736
C16orf86	0.00110673	0.601303	-0.865935	2.09216e-07	0.420658	0.303344	0.583342
ZYX	3.59668e-05	0.601303	0.860536	1.50158e-14	2.36443	1.89863	2.94449
CBS	0.000422431	0.616128	-0.105353	0.023282	0.900007	0.821712	0.985762
CBSL	0.000422431	0.616128	-0.105353	0.023282	0.900007	0.821712	0.985762
HSF2BP	6.82912e-08	0.606245	-0.467964	2.0787e-08	0.626276	0.531744	0.737614
RRP1B	0.00134684	0.626011	0.588146	0.00209223	1.80065	1.23799	2.61902
LSS	0.000150318	0.62107	-0.546884	0.00197545	0.578751	0.40929	0.818373
ADAMTS13	0.00126545	0.616128	-0.378997	0.000328159	0.684547	0.556662	0.841812
ZNF761	0.000222874	0.611187	0.789411	1.04862e-06	2.2021	1.60401	3.0232
SHKBP1	1.70373e-05	0.601303	0.510661	6.19511e-06	1.66639	1.33537	2.07947
MPZL3	4.82796e-05	0.606245	0.690033	1.85765e-11	1.99378	1.63017	2.43851
PAQR6	0.0111142	0.606245	-0.258941	0.00137946	0.771868	0.65863	0.904576
LMNA	6.99075e-08	0.616128	0.704315	1.56686e-10	2.02246	1.63	2.50942
CCR5	4.61223e-06	0.616128	0.278119	3.27468e-07	1.32064	1.18694	1.46941
MYL3	0.000464756	0.601303	-0.29818	3.70391e-06	0.742168	0.654111	0.842078
GRIN2C	0.00129969	0.606245	-0.312244	8.26192e-07	0.731803	0.646358	0.828544
ITGA5	1.0651e-08	0.635895	0.461864	4.24498e-12	1.58703	1.39266	1.80853
CD300LG	2.21597e-05	0.62107	-0.187385	3.09419e-07	0.829124	0.771706	0.890814
RACGAP1	0.000776709	0.62107	0.515192	2.91641e-07	1.67396	1.3748	2.03821
SPC24	5.18127e-06	0.626011	0.304023	1.6416e-09	1.3553	1.22777	1.49607
SCIMP	0.000108637	0.606245	0.38614	3.96496e-07	1.47129	1.26729	1.70812
CCNF	4.12744e-06	0.62107	0.497803	6.522e-07	1.6451	1.35214	2.00154
SHANK2	2.50012e-11	0.630953	-0.371214	2.05387e-17	0.689896	0.633241	0.75162
UBXN1	1.97733e-09	0.616128	-0.870264	4.49798e-08	0.418841	0.306639	0.572099
MAGOH	2.18842e-05	0.606245	0.855711	6.71e-08	2.35305	1.7247	3.21031
DRAXIN	1.57335e-05	0.616128	0.313462	2.35353e-10	1.36815	1.24172	1.50746
PDPN	1.12294e-06	0.626011	0.312005	1.3644e-16	1.36616	1.26876	1.47104
SCNN1D	0.0376576	0.601303	-0.118423	0.122983	0.88832	0.764213	1.03258
C1orf87	4.40913e-10	0.645778	0.216655	3.66907e-10	1.24192	1.16056	1.32897
USP1	7.43419e-05	0.611187	0.968629	1.69489e-08	2.63433	1.88147	3.68844
NEXN	1.81223e-06	0.606245	0.471611	1.16907e-09	1.60257	1.3767	1.8655
EXTL2	5.86035e-05	0.616128	0.786377	1.5812e-06	2.19543	1.59253	3.02657
SLC30A7	4.8483e-06	0.611187	1.13431	3.1818e-15	3.10904	2.34505	4.12192
PEA15	5.06934e-10	0.645778	-0.520228	6.4509e-12	0.594385	0.512394	0.689495
NCSTN	0.000184718	0.626011	1.41542	3.49667e-08	4.1182	2.49018	6.81059
C1orf74	0.00473149	0.606245	0.373786	0.0126246	1.45323	1.08335	1.94938
IER5	2.8806e-06	0.601303	0.615838	9.00882e-09	1.85121	1.5006	2.28374
REL	8.14918e-05	0.601303	0.380146	0.000327432	1.4625	1.18857	1.79955
TRIM17	0.000125652	0.616128	-0.315053	1.39765e-05	0.72975	0.633058	0.841211
MEMO1	1.13972e-06	0.606245	-1.02433	0.000152312	0.359036	0.211308	0.610043
EN1	7.61461e-10	0.626011	0.150261	6.77457e-12	1.16214	1.11332	1.2131
S100A11	4.55611e-08	0.635895	0.466641	1.50681e-11	1.59463	1.39248	1.82612
ARHGAP25	7.2418e-07	0.616128	0.480593	1.15825e-06	1.61703	1.33227	1.96267
ANTXR2	6.4816e-05	0.616128	0.544834	5.50481e-10	1.72432	1.45166	2.04819
IGFN1	3.94325e-06	0.616128	-0.156621	2.53271e-09	0.855028	0.8121	0.900226
FSTL1	1.20592e-07	0.626011	0.423697	3.43967e-14	1.5276	1.3691	1.70445
SGO2	3.21992e-07	0.655661	0.61515	2.80902e-14	1.84993	1.57878	2.16766
NUAK2	1.65677e-09	0.626011	0.675436	4.50848e-17	1.96489	1.67836	2.30034
PPM1L	2.08383e-08	0.616128	-0.888614	3.91015e-18	0.411225	0.336474	0.502583
PTPN13	5.60377e-06	0.616128	0.506567	1.08622e-05	1.65958	1.3243	2.07976
ALB	0.000959892	0.62107	-0.330297	3.34785e-06	0.71871	0.625271	0.826112
ABHD6	1.09897e-05	0.601303	-0.531158	5.9946e-08	0.587924	0.485163	0.71245
TCF23	7.69348e-07	0.611187	0.212642	1.11722e-08	1.23694	1.1499	1.33057
KIF15	4.31152e-05	0.62107	0.4482	3.87832e-10	1.56549	1.36049	1.80138
CDCP1	0.000124025	0.606245	0.366408	1.86706e-06	1.44254	1.24081	1.67707
DTX3L	2.3374e-06	0.616128	0.711651	9.09643e-13	2.03735	1.67598	2.47665
IFT122	2.55455e-07	0.62107	0.885554	3.74619e-08	2.42433	1.76848	3.3234
SFMBT1	8.77709e-05	0.611187	0.848906	5.8359e-07	2.33709	1.67517	3.26056
CDC25A	0.000146994	0.611187	0.421665	6.64902e-08	1.5245	1.30817	1.7766
SHISA5	2.22734e-08	0.630953	0.991789	6.87432e-11	2.69605	2.00131	3.63197
SPRY1	9.56922e-06	0.626011	0.512724	2.72166e-15	1.66983	1.47045	1.89625
POC1A	2.01746e-06	0.640836	0.526715	2.01581e-11	1.69336	1.45172	1.97523
HMGB2	1.28885e-05	0.611187	0.604636	1.11923e-09	1.83059	1.50695	2.22372
MAD2L1	1.24467e-05	0.616128	0.394296	5.9964e-07	1.48334	1.27057	1.73174
ANXA5	2.53205e-08	0.606245	0.869076	2.07724e-17	2.38471	1.95117	2.91457
ASB5	6.44351e-06	0.601303	0.226731	2.14871e-08	1.25449	1.15878	1.35811
MOCS2	3.20934e-05	0.630953	-0.607734	0.000411156	0.544584	0.38872	0.762944
ZNF474	2.10839e-07	0.62107	0.30517	7.70063e-11	1.35686	1.23768	1.4875
F2RL2	3.91798e-05	0.601303	0.219053	4.50119e-10	1.2449	1.16207	1.33363
GPX8	4.58405e-06	0.611187	0.31824	2.10287e-15	1.37471	1.27079	1.48712
ACSL6	0.000168751	0.611187	-0.136347	0.0001384	0.87254	0.813452	0.93592
DCBLD1	0.000834979	0.601303	0.713526	6.7456e-07	2.04118	1.54043	2.70471
SFXN1	4.89515e-08	0.616128	-1.03365	6.67098e-08	0.355706	0.244428	0.517644
PTTG1	3.05024e-09	0.675428	0.383694	1.09751e-12	1.4677	1.32054	1.63126
CAMLG	1.06423e-10	0.640836	-1.16606	6.00152e-12	0.311593	0.223519	0.434372
SHH	0.000396719	0.601303	-0.173165	2.90621e-05	0.840999	0.775423	0.912121
COL1A2	0.000366725	0.611187	0.20829	6.20608e-07	1.23157	1.13473	1.33668
TNFRSF11B	2.16097e-12	0.660603	0.370706	2.02265e-18	1.44876	1.33339	1.5741
CSMD3	7.78193e-10	0.635895	-0.32228	9.98129e-21	0.724495	0.6771	0.775208
DNAAF5	0.000129924	0.611187	0.871181	2.98385e-08	2.38973	1.75611	3.25196
PHAX	3.73164e-06	0.626011	-1.45699	2.61065e-07	0.232936	0.133783	0.405574
OSR2	3.6569e-09	0.645778	0.186132	1.78761e-12	1.20458	1.14383	1.26855
BAALC	0.000709899	0.601303	-0.122991	0.0269904	0.884271	0.792957	0.986101
FZD6	9.54159e-08	0.601303	0.609686	4.07031e-15	1.83985	1.58014	2.14225
RPP25L	2.08981e-05	0.611187	-1.04287	1.50941e-08	0.352443	0.245622	0.505721
NUDT2	1.42261e-05	0.616128	-0.930141	3.07939e-08	0.394498	0.283825	0.548326
NFIL3	1.62176e-05	0.611187	0.580283	1.10822e-06	1.78654	1.41455	2.25637
NKX6-3	6.88091e-07	0.645778	-0.0567073	0.00595375	0.944871	0.907448	0.983836
TMEM71	6.36003e-12	0.665544	0.462707	8.51463e-21	1.58837	1.44159	1.75009
ATP7A	0.000363638	0.616128	0.577571	0.000486554	1.78171	1.28792	2.46481
ZNF367	1.8039e-05	0.626011	0.461042	4.26471e-09	1.58573	1.35961	1.84945
AQP7	2.15574e-07	0.640836	-0.252928	1.48478e-12	0.776524	0.723983	0.832877
MELK	1.70357e-08	0.670486	0.318072	3.39367e-11	1.37448	1.2511	1.51002
SUGT1	8.06505e-05	0.601303	-1.11282	4.86289e-08	0.328632	0.220346	0.490134
PHYHIPL	3.31913e-09	0.62107	-0.449019	3.97045e-15	0.638254	0.570612	0.713914
SLC16A9	2.00337e-09	0.626011	-0.508164	9.43139e-10	0.601599	0.511228	0.707945
CRYL1	9.31621e-08	0.62107	-0.866798	1.12769e-10	0.420295	0.322955	0.546975
SKA3	1.47123e-05	0.640836	0.3134	1.30914e-08	1.36807	1.22795	1.52417
DDIAS	4.61189e-05	0.626011	0.472062	6.41332e-12	1.6033	1.40128	1.83443
LRR1	3.85226e-05	0.601303	0.624559	5.39427e-09	1.86742	1.514	2.30335
AMER2	5.87099e-06	0.611187	-0.408207	2.18267e-08	0.664841	0.576282	0.767009
FAM204A	3.94711e-07	0.611187	-1.73587	4.21384e-14	0.176246	0.112337	0.276513
GHITM	1.46331e-07	0.62107	-1.71938	3.16397e-17	0.179178	0.120195	0.267105
TSC1	1.14037e-05	0.635895	-1.19099	2.66482e-08	0.303919	0.199754	0.462404
NDRG2	4.18795e-06	0.611187	-0.430172	3.42029e-11	0.650397	0.5727	0.738635
CASP7	2.6836e-06	0.616128	0.724579	2.86527e-09	2.06386	1.62493	2.62137
E2F7	1.84291e-09	0.655661	0.420553	7.63547e-20	1.5228	1.39118	1.66687
OTOGL	4.7261e-07	0.601303	-0.31394	1.03783e-08	0.730563	0.656109	0.813466
SVOP	3.42099e-06	0.601303	-0.100335	9.13327e-06	0.904534	0.865318	0.945529
IKBIP	1.30058e-05	0.626011	0.878079	4.47238e-15	2.40627	1.93207	2.99687
HIF1AN	3.1019e-06	0.611187	-2.15876	2.72308e-17	0.115468	0.0700172	0.190424
NDUFB8	0.00582669	0.601303	-0.83735	3.42961e-05	0.432856	0.291273	0.64326
POLL	2.05881e-06	0.62107	-1.6764	8.90041e-17	0.187046	0.126012	0.277643
SCN3B	6.92444e-06	0.606245	-0.17174	2.13305e-05	0.842198	0.778075	0.911605
BORCS7	5.45126e-07	0.645778	-0.905154	1.39119e-10	0.40448	0.30678	0.533293
ANAPC16	0.000232866	0.616128	-1.20248	4.03725e-07	0.300448	0.1887	0.478372
SERPINB8	4.15797e-09	0.630953	0.725504	2.02198e-13	2.06577	1.70228	2.50688
TUB	1.20509e-10	0.655661	-0.698968	9.84641e-17	0.497098	0.421519	0.586229
ZMAT1	0.0226263	0.611187	-0.237122	0.0243932	0.788895	0.641724	0.969818
MFAP4	7.33846e-07	0.630953	0.346433	1.33694e-09	1.41401	1.2642	1.58158
WEE1	7.66527e-13	0.690253	0.609294	2.58773e-21	1.83913	1.62142	2.08608
TMEM135	2.98679e-05	0.606245	-0.840456	7.27545e-06	0.431514	0.298884	0.622998
BEX3	1.00331e-08	0.645778	-1.11726	9.78459e-12	0.327174	0.237203	0.451269
NNMT	6.67074e-08	0.630953	0.279338	3.68705e-15	1.32225	1.23334	1.41757
CATSPER2	0.000128195	0.635895	-0.35768	0.000509018	0.699297	0.571574	0.855561
YPEL4	0.000780911	0.616128	-0.365704	1.05573e-08	0.693708	0.612026	0.786291
FAM111A	1.90953e-09	0.62107	0.919546	6.42497e-16	2.50815	2.00675	3.13482
CACNG2	1.29789e-07	0.616128	-0.111107	3.26731e-09	0.894843	0.862512	0.928387
NEMP1	6.9315e-08	0.630953	0.938852	4.12734e-15	2.55704	2.02278	3.23242
ELFN2	1.85462e-06	0.616128	-0.288688	7.249e-13	0.749246	0.692427	0.810726
SGSM1	4.04768e-10	0.640836	-0.292458	2.43694e-12	0.746427	0.687795	0.810056
TEF	8.08682e-08	0.635895	-0.645827	2.57337e-14	0.524229	0.443977	0.618987
PBX3	4.40703e-07	0.611187	0.742356	2.33448e-12	2.10088	1.70725	2.58527
SAMD14	5.27439e-05	0.606245	-0.742737	8.62998e-10	0.47581	0.375272	0.603282
PRRX2	0.000191238	0.606245	0.0851439	0.00376689	1.08887	1.02792	1.15344
GPRC5B	0.000936869	0.606245	-0.428775	1.84303e-05	0.651307	0.53527	0.792498
C16orf92	2.17568e-07	0.635895	-0.135262	1.66394e-08	0.873487	0.833405	0.915497
RRM1	0.0287546	0.601303	0.308838	0.0126206	1.36184	1.0684	1.73588
VKORC1	0.000721069	0.606245	0.492808	0.00018405	1.63691	1.26434	2.11926
LPO	4.567e-09	0.611187	-0.300855	1.32004e-16	0.740185	0.689257	0.794877
TPM4	5.56884e-06	0.62107	0.803381	4.86903e-11	2.23308	1.7575	2.83734
RAB8A	1.11378e-06	0.611187	1.30645	1.21116e-09	3.69303	2.4235	5.62759
KLHL26	3.0674e-05	0.601303	0.276969	2.8665e-05	1.31913	1.15861	1.50188
MVD	0.00152899	0.65072	-0.666124	1.89025e-05	0.513696	0.378573	0.697047
ZNF701	1.57413e-05	0.611187	0.849449	3.23421e-09	2.33836	1.76506	3.09788
PROSER3	3.25311e-05	0.611187	0.64912	1.87066e-08	1.91386	1.52636	2.39973
CHAF1A	9.68087e-05	0.606245	0.519484	6.78097e-09	1.68116	1.41033	2.004
GPT	0.00784637	0.611187	-0.205399	0.0100042	0.814322	0.696493	0.952085
HSD11B1L	2.76799e-05	0.630953	-0.627694	2.84958e-06	0.533821	0.410453	0.694269
NUDT8	0.0166647	0.601303	-0.199126	0.0656123	0.819447	0.662913	1.01294
TK1	2.63796e-08	0.640836	0.356968	6.26148e-11	1.42899	1.28396	1.59041
MLST8	0.000406818	0.606245	-1.16099	1.14917e-06	0.313175	0.196165	0.49998
TRANK1	3.79168e-05	0.611187	0.480391	2.44277e-06	1.61671	1.32393	1.97422
ULK4	9.13132e-12	0.626011	0.662114	3.13472e-11	1.93889	1.59469	2.35738
PBK	8.51057e-07	0.645778	0.280495	1.0646e-08	1.32379	1.20248	1.45733
VASN	1.24592e-06	0.611187	0.368512	1.87166e-14	1.44558	1.31549	1.58854
PTF1A	2.21284e-06	0.616128	-0.130658	1.45203e-10	0.877518	0.843153	0.913283
PCMTD1	2.75337e-05	0.601303	-0.831612	0.000175789	0.435347	0.281932	0.672242
RFWD3	0.000425391	0.62107	0.586938	9.16946e-08	1.79847	1.45007	2.23059
SCNN1B	6.47459e-06	0.601303	0.224407	7.73404e-10	1.25158	1.1652	1.34436
REEP4	2.36896e-07	0.606245	0.683664	3.39366e-10	1.98112	1.60045	2.45235
BMP1	1.59269e-07	0.601303	0.655219	2.00452e-08	1.92556	1.53169	2.42072
HEXIM2	2.95408e-05	0.62107	-0.807285	1.15915e-05	0.446068	0.310955	0.639887
STAT3	0.000181189	0.62107	0.788457	1.91191e-05	2.2	1.5326	3.15803
ADAM9	1.97017e-05	0.616128	0.530551	8.89506e-06	1.69987	1.34511	2.14819
NPNT	3.22612e-06	0.62107	0.33268	1.09282e-12	1.3947	1.27262	1.52849
SHOX2	1.99635e-07	0.65072	0.214264	1.24663e-18	1.23895	1.18128	1.29944
ABHD15	2.14536e-05	0.606245	0.421368	1.72578e-05	1.52405	1.2576	1.84695
FSTL5	3.93666e-10	0.635895	-0.202965	1.80586e-11	0.816307	0.769392	0.866081
ATOH8	1.30552e-06	0.606245	-0.400352	2.59276e-10	0.670084	0.591862	0.758645
ENHO	8.30136e-05	0.611187	-0.410641	1.57989e-11	0.663225	0.588577	0.74734
CPLX1	2.30189e-05	0.601303	-0.294024	8.32641e-08	0.745259	0.669289	0.829852
UPF3A	0.00708228	0.606245	-0.62808	0.000580098	0.533615	0.37312	0.763146
CHST14	1.55504e-05	0.606245	0.924211	5.66042e-09	2.51988	1.84655	3.43874
CSNK1G1	2.8355e-05	0.630953	0.865958	3.37447e-06	2.37728	1.64986	3.42542
FAM110B	5.79279e-10	0.62107	-0.637785	2.17531e-15	0.528462	0.4514	0.618679
LMAN2	3.31583e-05	0.616128	0.73677	2.49587e-06	2.08918	1.53738	2.83902
CXCL10	1.19341e-05	0.601303	0.22108	2.68506e-10	1.24742	1.16471	1.33601
CXCL11	1.00059e-05	0.606245	0.207307	2.73256e-07	1.23036	1.13686	1.33155
RNASE2	1.95389e-06	0.62107	0.183207	6.65756e-05	1.20106	1.09765	1.31422
PLEKHA2	8.04822e-08	0.62107	0.747167	6.25796e-07	2.11101	1.57348	2.83218
CLIC4	6.21871e-05	0.601303	0.572307	2.75441e-07	1.77235	1.42484	2.20462
CKAP2L	1.35303e-07	0.655661	0.324805	3.48074e-11	1.38376	1.25698	1.52333
BUB1	8.74211e-08	0.65072	0.379621	1.21802e-12	1.46173	1.31637	1.62315
ZNF32	2.01216e-08	0.640836	-1.5614	4.35374e-16	0.209841	0.144006	0.305776
TAPT1	1.311e-09	0.630953	-1.38192	4.12877e-13	0.251096	0.172831	0.364804
TM4SF1	4.96642e-05	0.606245	0.257454	2.26284e-05	1.29363	1.1484	1.45724
TMEM154	1.68205e-09	0.65072	0.601586	4.93303e-19	1.82501	1.59889	2.08311
SIMC1	7.37227e-06	0.606245	0.252616	8.13281e-05	1.28739	1.13538	1.45975
NANP	2.07475e-07	0.616128	0.834948	1.64065e-08	2.30469	1.7248	3.07955
GLB1	6.4447e-05	0.616128	0.927613	1.03525e-08	2.52847	1.8405	3.4736
CDK1	4.71291e-08	0.655661	0.310439	3.26172e-09	1.36402	1.23075	1.51173
TCAF2	1.12725e-05	0.601303	0.352607	1.60194e-07	1.42277	1.24699	1.62334
DCLK2	0.000206205	0.601303	-0.445031	1.53352e-05	0.640804	0.523739	0.784036
METTL7B	1.23324e-08	0.626011	0.396544	1.85395e-21	1.48668	1.37004	1.61324
DLGAP1	2.32528e-08	0.606245	-0.445231	8.27485e-11	0.640676	0.560136	0.732797
SGCD	9.8738e-07	0.606245	-0.435229	1.33408e-14	0.647116	0.579276	0.722902
GPR27	3.18077e-08	0.62107	-0.320625	1.83737e-14	0.725695	0.668548	0.787728
KYAT1	3.70749e-05	0.611187	-0.683247	3.93326e-09	0.504975	0.402234	0.633958
MORN4	7.01537e-10	0.645778	-1.59602	1.55754e-23	0.202702	0.148244	0.277167
TRIM8	7.07417e-08	0.616128	-1.56505	1.47342e-19	0.209078	0.148954	0.29347
SHCBP1	7.63478e-08	0.65072	0.498825	1.58832e-14	1.64679	1.44995	1.87035
CANT1	9.29556e-06	0.611187	0.938969	3.78186e-07	2.55734	1.7801	3.67396
KCNK3	2.12014e-07	0.606245	-0.367601	2.82979e-13	0.692393	0.62734	0.764193
ESCO2	1.83086e-05	0.635895	0.318782	9.10382e-10	1.37545	1.24205	1.52318
KSR2	0.000350254	0.611187	-0.256089	1.89689e-12	0.774073	0.72082	0.831261
ZIK1	0.00548648	0.601303	0.483748	0.000176975	1.62214	1.25973	2.08881
GPR82	2.61046e-06	0.611187	0.253138	4.95205e-10	1.28806	1.18932	1.395
RGS19	1.51104e-06	0.601303	0.507782	6.51823e-06	1.6616	1.33249	2.072
NHLH1	0.00127073	0.601303	0.230488	5.2617e-06	1.25921	1.1403	1.39053
ZNF540	0.021143	0.601303	-0.385398	0.000259864	0.68018	0.553101	0.836457
MLLT3	1.32332e-08	0.611187	-0.665636	3.27049e-12	0.513946	0.426164	0.619811
RRM2	2.48216e-06	0.635895	0.291514	5.59408e-10	1.33845	1.22065	1.46763
FBXW10	0.00263845	0.611187	-0.201761	5.38666e-06	0.81729	0.749246	0.891515
ZNF217	4.14309e-11	0.640836	0.938257	1.86047e-19	2.55552	2.08425	3.13336
LAMB2	8.63643e-07	0.606245	0.743185	2.27632e-10	2.10262	1.67111	2.64556
MBOAT1	3.53786e-08	0.601303	0.462434	3.22256e-11	1.58793	1.38521	1.82032
AZU1	4.75206e-09	0.655661	-0.183824	2.06454e-11	0.832083	0.788529	0.878042
C5orf34	7.51728e-06	0.606245	0.633713	7.82834e-12	1.8846	1.57172	2.25975
C1QTNF4	0.00117052	0.601303	-0.211119	0.000162024	0.809678	0.725553	0.903557
DPAGT1	0.000386593	0.611187	0.663165	0.00106468	1.94093	1.30477	2.88725
CSDC2	5.39338e-07	0.611187	-0.205219	1.34722e-10	0.814469	0.76502	0.867114
GNG12	7.5131e-12	0.685311	0.544571	4.01203e-14	1.72387	1.49691	1.98525
MYOZ2	8.46874e-07	0.601303	-0.101539	0.000175805	0.903446	0.856768	0.952667
IL17D	4.11315e-05	0.601303	-0.378257	2.57414e-07	0.685054	0.593243	0.791074
FUT9	1.06853e-07	0.611187	-0.298396	2.27784e-11	0.742008	0.679869	0.809826
TCEAL1	6.28955e-09	0.65072	-1.07674	2.88086e-09	0.340705	0.238801	0.486094
MANEA	1.52261e-05	0.626011	0.909451	8.19865e-08	2.48296	1.7808	3.46197
PPP1CA	0.004056	0.601303	0.668873	0.00128189	1.95204	1.29919	2.93294
LRRC20	2.52593e-10	0.630953	-1.04603	1.58473e-15	0.351331	0.271646	0.454392
FAM192A	3.7333e-10	0.640836	-1.72133	6.60413e-14	0.178827	0.114014	0.280486
DCP2	0.000952499	0.601303	1.0538	1.80497e-08	2.86852	1.98759	4.1399
SNX32	5.30876e-05	0.611187	-0.547384	6.86641e-09	0.578461	0.480684	0.696127
PDP2	1.76939e-05	0.601303	-0.973855	4.95079e-09	0.377625	0.272478	0.523346
MYD88	8.70347e-10	0.630953	0.682553	2.54943e-11	1.97892	1.61931	2.4184
HPSE2	2.51633e-08	0.65072	-0.114812	8.08704e-09	0.891534	0.857414	0.927011
ARPP21	3.88307e-08	0.635895	-0.230219	1.6809e-10	0.79436	0.740185	0.852499
ABLIM3	2.28673e-07	0.626011	-0.443092	2.68846e-10	0.642048	0.559565	0.73669
VANGL1	6.68869e-06	0.611187	0.54749	2.6688e-08	1.72891	1.42555	2.09682
TRIB1	5.00077e-05	0.606245	0.443417	2.49224e-05	1.55802	1.26776	1.91474
KCNK7	9.47773e-05	0.630953	-0.284311	0.000102183	0.752533	0.651987	0.868585
MST1	0.00652283	0.616128	-0.197234	0.00363853	0.820999	0.7188	0.937727
PC	6.94093e-06	0.601303	-0.618074	3.65533e-08	0.538982	0.432549	0.671603
TAS1R1	5.59062e-08	0.616128	0.33814	1.74381e-07	1.40234	1.23528	1.59199
ENDOV	4.95113e-05	0.616128	-1.30232	3.75039e-08	0.271899	0.170976	0.432394
KCNH6	1.24132e-05	0.606245	-0.123316	0.00161249	0.883984	0.818766	0.954397
DPY19L1	1.29855e-06	0.616128	0.715905	5.22584e-19	2.04604	1.74784	2.39512
RBM4B	4.65355e-05	0.611187	-1.15342	6.91498e-07	0.315555	0.200116	0.497586
CCS	0.00216388	0.62107	-0.653786	1.90292e-05	0.520073	0.385406	0.701795
GNG5	4.07345e-09	0.655661	0.768299	2.73035e-13	2.1561	1.75456	2.64952
RGMB	8.45594e-09	0.601303	-0.673659	2.00075e-12	0.50984	0.422588	0.615106
CHRNA9	8.47243e-07	0.62107	0.192793	4.96836e-09	1.21263	1.13676	1.29357
EXO1	5.41915e-06	0.635895	0.339045	2.21151e-11	1.40361	1.27091	1.55016
ZWILCH	4.34612e-05	0.62107	0.67513	4.15654e-12	1.96429	1.62293	2.37744
GOLGA6L2	3.45475e-06	0.601303	-0.0926451	1.64743e-06	0.911517	0.877627	0.946716
VWC2L	4.95112e-07	0.611187	-0.108288	7.2123e-05	0.897369	0.850645	0.946659
C12orf76	0.00120077	0.601303	-0.560909	0.00125889	0.57069	0.405848	0.802485
ANKRD36C	0.000307273	0.616128	-0.336459	0.00154848	0.714295	0.579966	0.879738
BRSK2	0.000351514	0.601303	-0.46543	7.59117e-10	0.627865	0.541355	0.728201
NR1D2	5.92919e-05	0.611187	-0.772243	7.30399e-10	0.461976	0.361325	0.590664
CEP135	2.61227e-11	0.645778	0.570313	1.81648e-15	1.76882	1.5369	2.03574
CD248	6.46092e-08	0.630953	0.227273	1.44881e-07	1.25517	1.15323	1.36612
UBE2C	4.92842e-07	0.645778	0.27934	4.41596e-10	1.32226	1.21116	1.44354
CTDSP2	5.86111e-06	0.626011	0.65727	1.54227e-09	1.92952	1.55891	2.38824
CHST1	3.09056e-05	0.626011	-0.282333	4.36374e-06	0.754023	0.668442	0.85056
ZNF25	2.05058e-08	0.616128	-1.10072	4.56015e-17	0.332632	0.257271	0.430068
PPP2R2D	2.64075e-06	0.611187	-1.57396	1.90769e-16	0.207224	0.142431	0.30149
CLCF1	1.51348e-07	0.62107	0.345939	1.57457e-12	1.41332	1.28403	1.55562
CABP4	8.17089e-13	0.630953	0.684375	1.05201e-18	1.98253	1.70311	2.3078
C11orf68	8.00317e-05	0.606245	-1.1143	4.57036e-06	0.328144	0.203766	0.528441
PAAF1	5.12997e-06	0.616128	-0.672737	5.50032e-09	0.51031	0.407037	0.639786
FOSL1	5.42966e-05	0.601303	0.290636	6.62643e-09	1.33728	1.21219	1.47528
TOM1L2	7.71912e-06	0.630953	-0.940685	9.82633e-09	0.39036	0.283019	0.538413
GPR156	2.57126e-07	0.611187	0.549512	4.22717e-14	1.73241	1.5022	1.99789
SLC35E3	0.000175214	0.601303	-0.678058	0.0011588	0.507602	0.337186	0.764145
ZDHHC21	6.41685e-05	0.611187	-0.654397	3.17444e-06	0.519755	0.39468	0.684467
TUBB6	4.628e-07	0.626011	0.330364	1.49183e-09	1.39147	1.25014	1.54879
LRRTM4	4.78704e-08	0.626011	-0.178536	4.38345e-08	0.836494	0.784701	0.891706
FOXR1	0.000215894	0.601303	-0.0759423	0.000340067	0.92687	0.889152	0.966188
RNPEP	7.35546e-07	0.630953	0.701575	1.99202e-05	2.01693	1.46116	2.78409
IRX5	5.22955e-11	0.630953	0.203931	2.0576e-10	1.22621	1.15149	1.30579
FAM91A1	3.33498e-07	0.601303	1.11988	1.04053e-10	3.06447	2.18181	4.30422
PNMA1	7.19174e-09	0.611187	-1.23458	1.52534e-17	0.290958	0.21906	0.386453
SHMT1	4.65536e-07	0.601303	0.680897	1.62922e-08	1.97565	1.55985	2.50229
DEAF1	1.13342e-09	0.626011	-0.821293	1.38086e-13	0.439863	0.353853	0.546779
DSCAML1	3.3055e-08	0.606245	-0.361692	3.62132e-15	0.696497	0.636483	0.76217
ANO6	0.00128935	0.606245	0.421489	2.55681e-05	1.52423	1.25264	1.85471
RPS6KA3	2.47385e-06	0.630953	0.638379	1.87662e-07	1.89341	1.48926	2.40724
TGIF1	5.85021e-10	0.65072	0.724153	2.68262e-18	2.06298	1.75324	2.42745
NAP1L5	4.05332e-08	0.611187	-0.343025	7.41941e-06	0.709621	0.610759	0.824484
RPRM	9.94711e-06	0.601303	-0.327871	6.47984e-12	0.720456	0.656109	0.791114
C18orf32	0.000240945	0.630953	-1.17013	2.56214e-07	0.310326	0.198853	0.484287
JUN	0.000137633	0.606245	0.345086	3.94655e-05	1.41211	1.19787	1.66467
C12orf54	0.000240687	0.601303	-0.313072	6.31057e-06	0.731197	0.638294	0.837622
SRRM3	1.23273e-06	0.616128	-0.304833	7.33876e-07	0.737246	0.653456	0.83178
CD151	3.73507e-05	0.601303	0.624106	1.0251e-09	1.86658	1.52769	2.28064
FAM20C	1.1413e-07	0.62107	0.594855	1.79603e-12	1.81277	1.53644	2.13879
TMEM94	0.000513823	0.611187	-0.846732	0.001714	0.428814	0.252595	0.727969
FLII	1.42403e-09	0.62107	1.34096	9.59298e-11	3.82272	2.54708	5.73725
KCNJ10	0.00492169	0.601303	-0.111512	0.0125796	0.89448	0.819471	0.976355
ASB8	4.81576e-07	0.601303	-1.55311	7.09251e-07	0.21159	0.114524	0.390924
LRRC75B	6.29505e-08	0.645778	-0.894638	6.89508e-13	0.408756	0.320203	0.521798
AMER3	9.38343e-07	0.616128	-0.103026	4.68978e-07	0.902104	0.866666	0.938991
TMEM151B	3.73894e-06	0.606245	-0.281095	9.84867e-10	0.754956	0.68988	0.826172
GEN1	0.00038529	0.611187	0.343855	3.18578e-07	1.41037	1.23618	1.60912
MCMDC2	1.78738e-05	0.611187	-0.870025	1.61887e-12	0.418941	0.32909	0.533324
OTOS	4.09402e-06	0.601303	0.17838	1.88882e-07	1.19528	1.1177	1.27824
ZNF552	4.34042e-07	0.611187	0.850276	2.82655e-07	2.34029	1.69167	3.23762
MRFAP1L1	1.6203e-05	0.611187	-2.01482	3.68279e-11	0.133345	0.073412	0.242207
SNX18	1.72237e-06	0.601303	-0.662111	4.23375e-06	0.515761	0.388972	0.68388
AURKB	2.5445e-07	0.635895	0.265471	1.10399e-09	1.30405	1.19732	1.42029
RCC2	0.000840681	0.606245	0.699921	1.51202e-06	2.01359	1.51391	2.6782
CCDC89	2.05136e-06	0.601303	0.3173	3.86929e-07	1.37342	1.21503	1.55245
FAM133A	5.9677e-10	0.640836	-0.230199	1.02164e-13	0.794375	0.747622	0.844052
FUCA1	1.91047e-05	0.601303	0.55541	8.40022e-06	1.74266	1.36485	2.22504
NSUN7	3.59176e-07	0.601303	0.362474	3.84809e-17	1.43688	1.32058	1.56342
ZBTB18	4.60979e-06	0.630953	-0.875668	2.02285e-12	0.416584	0.326377	0.531723
CIITA	3.03179e-08	0.606245	0.343274	3.49504e-10	1.40956	1.26624	1.56909
ZBTB42	6.19915e-05	0.601303	0.414017	3.95457e-08	1.51288	1.30511	1.75373
TPPP2	1.36717e-05	0.606245	-0.235933	1.76064e-07	0.789834	0.722912	0.862951
WDR97	0.0117806	0.616128	-0.115153	0.0572373	0.89123	0.791483	1.00355
APOBEC3B	1.07143e-05	0.62107	0.27801	4.48207e-05	1.3205	1.15546	1.50912
SERTAD2	2.34079e-05	0.601303	0.752061	1.4102e-08	2.12137	1.6359	2.7509
ABCA13	1.67851e-07	0.630953	0.313217	2.98487e-12	1.36782	1.25263	1.4936
SEPHS2	1.57152e-06	0.62107	0.970943	1.49507e-05	2.64043	1.70129	4.09799
PSTK	3.27248e-07	0.630953	-1.16087	1.74343e-13	0.313213	0.229992	0.426548
EXOC3	0.000785377	0.601303	-0.996403	0.00012949	0.369205	0.221652	0.614983
TDRP	0.000363922	0.611187	-0.783488	1.28494e-07	0.45681	0.341547	0.61097
ZNF816	3.83329e-10	0.65072	0.751249	7.83302e-10	2.11965	1.66823	2.69321
FZD2	2.27684e-08	0.626011	0.309671	2.37269e-09	1.36298	1.23122	1.50883
HIST1H2AC	6.26406e-06	0.611187	0.415595	2.7509e-06	1.51527	1.27362	1.80277
SSTR2	5.20462e-09	0.630953	-0.433317	2.67216e-17	0.648355	0.586428	0.716821
OXTR	3.77521e-05	0.606245	0.289041	6.09062e-08	1.33515	1.20255	1.48236
TCEAL8	3.41734e-05	0.606245	-0.972237	0.000461582	0.378236	0.219511	0.651731
F2R	0.0123881	0.601303	0.244487	0.0053341	1.27697	1.07519	1.51661
SLC25A41	0.00114415	0.630953	-0.358149	8.50237e-05	0.698969	0.584631	0.835668
TMEM136	1.84971e-05	0.611187	-0.816098	9.84704e-09	0.442154	0.334512	0.584434
NME9	0.0133641	0.606245	-0.184128	0.100146	0.831829	0.667895	1.036
DDX60L	5.01128e-07	0.606245	0.644416	2.27343e-13	1.90487	1.60343	2.26299
FANCB	2.25317e-07	0.616128	0.623755	3.72532e-13	1.86592	1.57693	2.20787
COPG1	0.0122432	0.616128	0.645315	0.0525941	1.90659	0.992793	3.66146
LSM10	1.45376e-05	0.616128	0.727418	1.99208e-05	2.06973	1.48171	2.8911
RELL1	7.86897e-06	0.635895	0.443746	1.44539e-05	1.55853	1.27533	1.90463
MGAT4C	8.22808e-10	0.640836	-0.128033	1.49662e-07	0.879824	0.838782	0.922874
CREB3L2	0.000430818	0.606245	0.681318	1.21378e-05	1.97648	1.45659	2.68193
MRPS16	3.76059e-07	0.606245	-2.00883	2.8583e-18	0.134146	0.0853919	0.210735
BACE2	6.7268e-06	0.62107	0.512818	1.23961e-10	1.66999	1.42848	1.95233
ZSCAN22	0.000336951	0.601303	0.788407	2.35509e-05	2.19989	1.52646	3.17042
PGBD4	8.80856e-06	0.601303	-0.952773	5.14845e-07	0.38567	0.265879	0.559433
KCNK4	4.66204e-05	0.611187	-0.0949058	0.000335821	0.909459	0.863486	0.957879
KPNA2	1.22199e-06	0.640836	0.716805	1.69543e-12	2.04788	1.67823	2.49895
BGN	7.79078e-08	0.630953	0.384939	3.86923e-10	1.46953	1.30265	1.65777
NTM	3.8707e-07	0.635895	-0.453248	2.72206e-07	0.63556	0.534715	0.755424
IGIP	2.58939e-05	0.635895	-0.514608	6.05448e-08	0.597735	0.49619	0.72006
ANXA2	1.03544e-06	0.611187	0.426039	4.96581e-13	1.53118	1.36409	1.71874
GRID1	2.11537e-11	0.616128	-0.506568	2.8933e-18	0.60256	0.537684	0.675265
GLUD2	5.96739e-08	0.606245	-0.484751	7.16193e-11	0.61585	0.532308	0.712504
SRPRA	1.8506e-08	0.630953	0.982986	2.10477e-09	2.67242	1.93735	3.6864
EWSR1	0.00236429	0.606245	-0.858513	0.00876464	0.423792	0.223023	0.805294
GJC1	1.43601e-10	0.665544	0.507903	9.47621e-15	1.6618	1.46139	1.88969
NKX2-5	6.50104e-06	0.601303	0.106805	8.35959e-07	1.11272	1.06643	1.16101
GPR19	4.06762e-07	0.606245	-0.311492	9.62864e-06	0.732354	0.637979	0.840689
CALN1	1.44108e-09	0.635895	-0.301074	2.64533e-15	0.740023	0.686803	0.797367
SMDT1	0.000105362	0.606245	-0.794269	1.40233e-07	0.451912	0.336234	0.607387
PLGLB1	0.0034854	0.616128	-0.203631	0.00594847	0.815763	0.705584	0.943148
DAZAP2	6.33426e-07	0.611187	-0.617008	0.000914333	0.539556	0.374659	0.777029
EPHA10	4.53541e-05	0.62107	-0.240835	2.21269e-07	0.785971	0.717523	0.86095
SF3A3	3.47239e-05	0.616128	1.07874	1.30566e-07	2.94098	1.97025	4.38999
PCBP3	1.10039e-05	0.611187	-0.486976	1.35629e-13	0.614482	0.540129	0.699069
SFXN4	1.3046e-05	0.630953	-0.907897	1.18246e-07	0.403372	0.288263	0.564446
DGCR6	3.02684e-08	0.640836	-0.391918	1.9713e-11	0.67576	0.602645	0.757745
KLHL25	3.13116e-09	0.635895	-0.652188	2.33145e-10	0.520905	0.42576	0.637311
NOG	3.60881e-09	0.62107	-0.446425	3.35948e-19	0.639912	0.580352	0.705583
TMEM50A	4.02477e-05	0.601303	0.968369	1.87915e-05	2.63365	1.69011	4.10393
MACC1	1.85525e-13	0.655661	0.385976	8.40817e-16	1.47105	1.33907	1.61603
CHEK2	7.28137e-09	0.65072	0.575617	2.03306e-12	1.77823	1.51465	2.08767
EMILIN3	7.46959e-12	0.65072	0.230913	3.94204e-13	1.25975	1.18359	1.34081
IQGAP3	1.14675e-10	0.690253	0.384461	1.46396e-12	1.46882	1.32048	1.63382
TTC32	0.0218821	0.601303	-0.304953	0.0253363	0.737158	0.564265	0.963026
KCNH8	0.000612348	0.616128	-0.0742231	0.0208037	0.928464	0.871833	0.988775
VPS33B	5.99726e-06	0.626011	-1.80524	1.7075e-09	0.164436	0.091388	0.295871
GPR173	3.96894e-07	0.635895	-0.967639	1.03781e-11	0.379979	0.287511	0.502186
TSPYL2	0.000107681	0.606245	-0.401513	8.25988e-06	0.669307	0.561005	0.798516
C22orf46	0.000763566	0.611187	-0.493517	0.000124942	0.610476	0.474421	0.785548
POU6F1	2.59271e-10	0.626011	-0.584944	1.20679e-09	0.557137	0.461382	0.672765
TM2D3	4.35057e-05	0.606245	-1.52364	5.12683e-10	0.217917	0.134778	0.35234
PLA2G6	5.51848e-06	0.640836	-1.094	6.5645e-13	0.334873	0.248504	0.451262
KNTC1	6.14987e-07	0.626011	0.619775	2.65354e-13	1.85851	1.574	2.19444
TXNRD2	6.48276e-05	0.62107	-0.809714	9.08206e-05	0.444985	0.296652	0.667489
FOXO4	0.00134558	0.601303	-0.551669	1.27548e-05	0.575988	0.44959	0.737921
C6orf58	5.2647e-07	0.62107	-0.381064	2.39419e-15	0.683134	0.62165	0.750699
SOCS3	9.38073e-06	0.611187	0.223495	6.44421e-08	1.25044	1.15311	1.35598
SEPT9	2.42302e-08	0.640836	1.06236	1.10944e-12	2.8932	2.15926	3.87661
CDCA2	1.31996e-08	0.660603	0.384105	2.85885e-14	1.4683	1.32991	1.6211
HIST2H2BE	1.11182e-05	0.611187	0.463939	2.39023e-07	1.59033	1.33366	1.89639
APOBR	3.01648e-07	0.606245	0.539219	2.73667e-11	1.71467	1.46307	2.00954
FAM110C	1.75603e-06	0.601303	0.29394	5.169e-11	1.3417	1.229	1.46475
TCEAL2	1.19251e-08	0.645778	-0.293737	2.73855e-10	0.745473	0.680496	0.816654
NUTM2A	2.08494e-05	0.601303	-0.158417	7.40844e-05	0.853494	0.789173	0.923056
LCN12	0.0063853	0.611187	-0.181825	0.000693214	0.833747	0.750603	0.926102
MUC6	0.000116606	0.611187	-0.220526	0.000275786	0.802097	0.712222	0.903312
SEMA4B	2.68071e-05	0.601303	-0.503669	3.897e-06	0.604309	0.487975	0.748378
UBALD2	5.75297e-07	0.616128	0.53035	1.5076e-07	1.69953	1.39434	2.07152
IL3RA	0.00603711	0.62107	-0.417704	0.000207959	0.658557	0.528124	0.821204
TARSL2	0.000867528	0.611187	-1.12531	2.50742e-10	0.32455	0.229022	0.459925
PARPBP	3.4879e-08	0.630953	0.54714	1.86016e-14	1.7283	1.50252	1.98802
ROR1	2.97466e-09	0.626011	0.376221	1.43355e-11	1.45677	1.30611	1.62481
NR2F2	9.7622e-05	0.616128	0.302583	7.15834e-06	1.35335	1.18586	1.5445
SP1	0.00176859	0.601303	0.57822	0.00867966	1.78286	1.15765	2.74572
PDIA2	5.19024e-06	0.655661	-0.197205	6.01224e-05	0.821022	0.745622	0.904047
P4HB	2.94729e-06	0.606245	1.10738	7.36652e-11	3.02641	2.16871	4.22333
PMEL	4.5023e-05	0.601303	0.304214	4.01189e-08	1.35556	1.21606	1.51106
ZBTB3	0.000694662	0.611187	-0.798665	0.000107949	0.449929	0.30031	0.674092
NRG3	1.41153e-08	0.616128	-0.445222	1.87501e-15	0.640682	0.574076	0.715017
PCYT2	0.000621521	0.606245	-0.420168	0.014574	0.656936	0.468936	0.920307
PLK5	6.6208e-06	0.640836	-0.169051	4.47796e-07	0.844466	0.790812	0.90176
AIDA	0.0030582	0.601303	0.605007	0.00291838	1.83127	1.22947	2.72762
MARC1	6.90203e-06	0.606245	-0.116325	0.0877998	0.890185	0.778894	1.01738
NAP1L3	4.3891e-09	0.62107	-0.601724	2.56804e-16	0.547866	0.474408	0.632699
TRDN	0.00122088	0.606245	-0.0924135	0.00514297	0.911728	0.854576	0.972702
NAP1L2	1.00444e-06	0.62107	-0.349152	3.56462e-09	0.705286	0.628087	0.791973
KIF24	0.000137181	0.616128	0.631481	3.44688e-11	1.88039	1.56001	2.26658
CARMIL3	0.000226478	0.601303	-0.589608	1.05586e-10	0.554544	0.463694	0.663195
BCR	1.36907e-07	0.601303	-0.84526	2.71385e-13	0.429446	0.342338	0.538718
SPIN2B	7.48787e-05	0.611187	-0.708019	0.000179292	0.492619	0.340135	0.713462
MAPT	1.23954e-09	0.601303	-0.636752	3.93628e-15	0.529008	0.451313	0.620078
ERCC6L	2.19176e-07	0.630953	0.398602	1.96282e-12	1.48974	1.3332	1.66466
GPR141	4.27726e-08	0.601303	0.160552	5.77994e-06	1.17416	1.09544	1.25854
SLIT1	1.05713e-07	0.601303	-0.239417	1.3639e-08	0.787087	0.724653	0.854899
LYPD6	8.38096e-07	0.601303	0.402842	1.86984e-08	1.49607	1.3001	1.72158
CIDEC	0.000230177	0.606245	-0.120235	0.00187401	0.886712	0.821995	0.956524
LUZP2	1.33109e-09	0.630953	-0.252944	4.76959e-13	0.776511	0.725062	0.831611
KCNJ11	1.47182e-06	0.616128	-0.240024	3.9212e-08	0.786609	0.72206	0.856927
COL4A1	5.96931e-07	0.630953	0.282787	5.35707e-11	1.32682	1.21934	1.44379
EXD3	0.00609235	0.611187	-0.343784	0.002562	0.709082	0.567111	0.886594
HIST1H1C	3.74054e-09	0.640836	0.365115	2.34598e-07	1.44068	1.25444	1.65457
SHISA7	8.89094e-08	0.606245	-0.359792	6.56671e-15	0.697822	0.637446	0.763916
ARHGAP11B	8.47544e-08	0.660603	0.379149	8.17489e-12	1.46104	1.31053	1.62883
COL14A1	9.10657e-05	0.62107	0.169011	0.000947748	1.18413	1.07122	1.30894
TPRG1	3.01425e-07	0.626011	0.500398	1.86948e-12	1.64938	1.435	1.89579
RTP5	1.80526e-06	0.640836	-0.193083	3.02589e-08	0.824414	0.769978	0.882698
S100A3	3.12962e-06	0.606245	0.208496	2.03579e-07	1.23182	1.13866	1.33261
ARL4C	3.49211e-09	0.640836	0.514605	4.35855e-13	1.67298	1.45553	1.92291
RAB42	5.18855e-12	0.640836	0.593793	6.5763e-18	1.81084	1.58219	2.07254
PLSCR1	6.48108e-09	0.62107	0.686668	5.09739e-19	1.98708	1.70851	2.31108
GTF2F2	2.9807e-05	0.601303	-0.630986	3.58691e-05	0.532067	0.394458	0.717682
JAKMIP3	0.00687015	0.601303	-0.288118	0.000144531	0.749673	0.646157	0.869772
SELL	3.98496e-06	0.606245	-0.167651	2.99034e-06	0.845649	0.78821	0.907273
H2AFX	2.74665e-05	0.611187	0.654333	1.5047e-09	1.92386	1.55603	2.37863
SERPINA5	2.64556e-11	0.640836	0.220337	1.77738e-14	1.2465	1.17822	1.31873
LCTL	4.15142e-08	0.606245	0.492311	9.86652e-16	1.63609	1.45081	1.84503
FAM83G	4.18492e-05	0.606245	0.2733	3.91327e-06	1.31429	1.17029	1.47601
DUSP28	0.00105063	0.611187	-0.881802	7.41664e-05	0.414036	0.267679	0.640415
RALGAPA2	1.19414e-05	0.616128	0.545069	1.25773e-06	1.72473	1.38352	2.15009
FBLL1	4.98845e-06	0.616128	-0.317915	4.02482e-10	0.727664	0.65865	0.80391
FAM72B	0.000157235	0.611187	0.490229	5.41279e-09	1.63269	1.38477	1.925
PTAR1	1.30438e-05	0.616128	1.13843	4.80073e-12	3.12186	2.2605	4.31143
UROS	2.1279e-06	0.62107	-1.15087	5.44846e-12	0.316362	0.228073	0.438828
NOXA1	0.0121708	0.62107	-0.185785	0.00812126	0.830452	0.723721	0.952924
TMEM201	0.000211505	0.611187	0.822987	1.27854e-05	2.27729	1.57357	3.29573
TRMT2B	9.05683e-07	0.62107	1.19454	1.15791e-11	3.30204	2.33847	4.66265
FAM111B	2.77503e-05	0.606245	0.310917	3.74397e-09	1.36468	1.23065	1.51329
C15orf61	0.000414244	0.611187	-0.684708	0.000416969	0.504238	0.344736	0.737536
BLOC1S2	1.86797e-06	0.626011	-1.39804	3.19055e-11	0.247081	0.163514	0.373359
SYCP2	0.0333773	0.601303	-0.174107	0.0691574	0.840207	0.696371	1.01375
AKR1C3	9.36602e-07	0.616128	-0.32515	4.71593e-10	0.722419	0.652157	0.800252
SPATS2L	2.70647e-09	0.640836	0.888127	1.32453e-12	2.43057	1.90156	3.10676
ACADSB	5.4475e-08	0.630953	-1.1004	8.74973e-14	0.332736	0.249182	0.444308
STK40	1.55912e-08	0.630953	0.820307	1.3659e-13	2.2712	1.82765	2.82239
NTNG2	1.14365e-08	0.635895	-0.653135	1.81138e-23	0.520412	0.45778	0.591612
TRRAP	0.00384758	0.601303	0.578849	0.00287156	1.78398	1.21931	2.61016
ASB13	2.76364e-09	0.626011	-1.17818	5.05789e-23	0.307838	0.243681	0.388886
EVL	3.68916e-05	0.606245	-0.84524	5.52222e-07	0.429454	0.308482	0.597865
ZNF765	0.000170021	0.601303	0.92636	1.63242e-06	2.5253	1.72919	3.68793
PPP1R26	2.62338e-07	0.640836	-1.25184	7.76624e-10	0.285979	0.191894	0.426193
ARMCX4	5.44384e-08	0.645778	-1.03862	4.80269e-13	0.353944	0.267097	0.469029
TCEAL3	1.60257e-06	0.635895	-0.648641	1.85875e-06	0.522756	0.400411	0.682483
SULF2	1.05772e-13	0.611187	-0.673524	3.05485e-19	0.509909	0.440104	0.590785
LAMA2	2.20883e-10	0.675428	0.60506	9.25874e-16	1.83136	1.58011	2.12257
XRCC2	5.23455e-06	0.606245	0.475538	6.38404e-13	1.60888	1.41332	1.83149
MAML3	4.51291e-05	0.601303	0.313451	4.69072e-05	1.36814	1.17648	1.59102
HIST1H2AG	1.1018e-07	0.635895	0.216937	1.9774e-07	1.24227	1.14476	1.34808
ARID5A	3.8203e-06	0.606245	0.383045	8.38922e-06	1.46674	1.23927	1.73597
FLNA	4.92416e-10	0.640836	0.531801	7.20885e-11	1.702	1.45041	1.99722
CASP4	1.80033e-06	0.626011	0.616364	6.69454e-14	1.85218	1.57642	2.17618
ZMYM1	2.3758e-05	0.616128	0.91638	1.81042e-08	2.50022	1.81724	3.4399
KIAA1671	2.47201e-05	0.601303	-0.438535	9.97557e-07	0.64498	0.541058	0.768863
SERPINA1	4.73449e-05	0.601303	0.29014	1.32887e-07	1.33661	1.20001	1.48877
KANK2	1.29148e-08	0.640836	0.471752	3.74077e-07	1.6028	1.33616	1.92265
RAD54B	3.1697e-08	0.626011	0.774143	1.16071e-17	2.16873	1.81634	2.5895
BLM	5.27525e-05	0.601303	0.24451	7.3385e-05	1.277	1.13161	1.44105
ENPP1	1.33313e-07	0.645778	0.304465	2.14409e-09	1.3559	1.22726	1.49802
PDCD1LG2	0.000102796	0.601303	0.387655	1.03084e-09	1.47352	1.30108	1.66882
FAM114A1	5.17669e-08	0.606245	0.661762	1.56801e-17	1.9382	1.66457	2.25683
C14orf178	0.00220595	0.606245	-0.0291522	0.392949	0.971269	0.908432	1.03845
MAP1LC3C	1.81825e-07	0.630953	0.272758	6.70544e-14	1.31358	1.22313	1.41072
KLHDC1	1.49767e-05	0.640836	-0.65939	8.08793e-09	0.517167	0.413332	0.647086
CCDC180	0.0433466	0.601303	-0.142666	0.0784848	0.867043	0.739646	1.01638
HIST4H4	1.33812e-06	0.626011	0.230677	0.000206836	1.25945	1.11497	1.42266
MYO1C	7.62773e-07	0.626011	0.692515	1.23264e-07	1.99874	1.5463	2.58354
SLC22A6	2.39813e-06	0.626011	-0.111307	9.71498e-07	0.894664	0.855684	0.935419
HIST1H2BK	1.6029e-12	0.690253	0.451476	1.14433e-10	1.57063	1.36918	1.80172
TEAD4	2.13275e-05	0.62107	0.222397	1.87043e-05	1.24907	1.12812	1.38299
ZNF347	0.000118442	0.611187	0.938416	1.39026e-09	2.55593	1.88653	3.46286
ZNF248	0.00174982	0.606245	-1.1558	1.79809e-15	0.314805	0.236789	0.418526
MB	0.00234557	0.601303	-0.147766	0.00378699	0.862633	0.780522	0.953383
NPIPB6	0.000104668	0.611187	-0.282277	2.36872e-06	0.754065	0.670646	0.84786
HMGN5	6.95228e-09	0.680369	-0.610874	2.8739e-09	0.542876	0.443754	0.664139
RPS6KL1	0.000682554	0.62107	-0.167333	0.0162356	0.845918	0.738021	0.969588
HOXC4	8.12502e-11	0.680369	0.295773	5.09025e-14	1.34417	1.24456	1.45174
ZNF568	8.15861e-07	0.616128	1.02111	3.88888e-08	2.77627	1.92891	3.99589
ZNF480	4.29249e-05	0.635895	0.755201	3.88236e-06	2.12804	1.54442	2.9322
YTHDF2	0.00191757	0.611187	1.02096	4.95518e-06	2.77586	1.791	4.30228
GPN1	0.002226	0.601303	1.1538	3.87092e-07	3.17023	2.03038	4.95
ZNF28	0.000161368	0.611187	0.697728	6.73862e-07	2.00918	1.52578	2.64574
ITGBL1	0.00100111	0.611187	0.265975	2.00332e-08	1.3047	1.18896	1.43171
WDHD1	1.11244e-05	0.62107	0.541767	1.23026e-10	1.71904	1.45757	2.02742
ZNF534	2.91824e-05	0.630953	-0.293277	2.21542e-05	0.745816	0.651302	0.854045
LPA	0.000148462	0.601303	-0.148327	3.98032e-06	0.862149	0.809486	0.918239
GLMP	5.20777e-07	0.62107	0.916872	7.49337e-14	2.50145	1.96716	3.18086
SMOC1	1.55669e-05	0.606245	-0.293943	2.54384e-16	0.745319	0.694711	0.799614
SLC5A3	0.00115822	0.611187	0.326975	0.00186837	1.38677	1.12855	1.70406
RASSF9	6.74984e-05	0.606245	0.178782	4.93228e-06	1.19576	1.10746	1.2911
GRIN3A	1.44502e-07	0.626011	-0.265767	2.50716e-10	0.766618	0.706027	0.832408
ARHGAP11A	2.05307e-08	0.665544	0.466434	1.03044e-13	1.5943	1.40988	1.80283
OSTC	6.48024e-05	0.611187	0.912608	7.74793e-10	2.49081	1.86221	3.33159
TYW1	9.24705e-06	0.611187	1.21048	4.98252e-09	3.35511	2.23619	5.0339
ITPRIPL1	2.15503e-10	0.660603	0.343955	7.28026e-09	1.41052	1.25534	1.58487
PRMT6	2.43658e-06	0.635895	0.887195	4.01924e-09	2.42831	1.80695	3.26334
CIPC	1.03673e-05	0.630953	-0.696301	6.51801e-06	0.498426	0.368256	0.674608
PRC1	9.25643e-06	0.640836	0.423964	8.65367e-10	1.52801	1.33437	1.74974
SREBF2	2.45066e-06	0.626011	-0.820452	9.24033e-10	0.440233	0.338538	0.572476
TBKBP1	3.08687e-06	0.62107	-0.772346	1.38435e-08	0.461928	0.353782	0.603133
ZFP2	5.7406e-05	0.601303	-0.64832	2.38446e-05	0.522924	0.387112	0.706382
KIF1BP	9.02598e-07	0.601303	-1.71382	2.54838e-22	0.180176	0.127518	0.25458
STUM	2.38419e-06	0.626011	-0.362506	2.50325e-09	0.69593	0.617737	0.784021
SPRN	1.46146e-06	0.62107	-0.436222	3.87304e-07	0.646474	0.546245	0.765094
HIST2H2BF	2.10505e-06	0.62107	0.328447	2.62881e-05	1.38881	1.1916	1.61865
RIPPLY2	3.09298e-07	0.616128	-0.0973687	8.49646e-05	0.907221	0.864219	0.952364
CCDC160	7.2436e-05	0.611187	-0.363703	5.13935e-06	0.695098	0.594484	0.81274
LRIT2	4.69756e-08	0.645778	-0.254867	2.05627e-22	0.77502	0.73627	0.815809
RUFY2	0.000282085	0.62107	-1.35515	1.62493e-12	0.257909	0.177075	0.375642
TIMM23B	1.91633e-07	0.606245	-1.14348	2.54255e-12	0.318708	0.231401	0.438957
AGAP9	0.0208799	0.606245	-0.235547	0.00457744	0.790139	0.671413	0.929858
RXRB	3.35535e-05	0.606245	-1.58261	3.91779e-11	0.205437	0.128467	0.328525
COL5A2	9.91095e-09	0.640836	0.416906	1.8935e-15	1.51726	1.36903	1.68154
HLA-DRA	3.13941e-06	0.601303	0.282144	8.65282e-08	1.32597	1.19583	1.47028
BTBD17	6.25804e-06	0.611187	-0.308236	3.43622e-09	0.734742	0.663338	0.813832
FAM155A	1.65934e-07	0.626011	-0.356884	6.17758e-14	0.699854	0.637567	0.768225
NFKBIL1	1.23517e-05	0.606245	-0.879859	1.8847e-06	0.414841	0.288882	0.595721
ZNF805	0.000422797	0.616128	0.520211	0.000151267	1.68238	1.28546	2.20187
C6orf136	0.00270957	0.601303	-1.02429	3.55256e-07	0.359052	0.242056	0.532597
GNL1	1.75192e-09	0.645778	-1.55961	1.46522e-13	0.210219	0.139007	0.31791
ZNF468	1.46203e-05	0.606245	0.680743	2.03555e-13	1.97534	1.64728	2.36874
OR2H2	0.00736173	0.606245	-0.218429	1.39089e-06	0.803781	0.735553	0.878337
GABBR1	1.38576e-07	0.630953	-0.578895	7.79742e-17	0.560517	0.489176	0.642263
CASC10	7.03182e-06	0.601303	0.291622	3.47417e-07	1.3386	1.19657	1.49749
RANBP17	2.89345e-06	0.62107	-0.524519	6.82354e-21	0.59184	0.530381	0.660421
FAM216A	1.41987e-07	0.635895	-0.815491	7.83967e-07	0.442422	0.320112	0.611465
FAM221B	0.00280715	0.62107	-0.102277	0.0234198	0.90278	0.826364	0.986262
PABPN1L	0.000880264	0.601303	-0.0542509	0.0037454	0.947194	0.913081	0.982583
C15orf59	1.89764e-05	0.601303	-0.433521	1.16279e-08	0.648223	0.558525	0.752325
SAMD9	1.26263e-06	0.655661	0.609481	3.55004e-15	1.83948	1.58042	2.14099
CCDC85C	1.93231e-09	0.62107	-1.10235	4.87287e-13	0.33209	0.246293	0.447774
TMSB4X	1.17103e-09	0.635895	0.783368	1.20669e-12	2.18883	1.76343	2.71686
ITPRIPL2	0.00120113	0.606245	0.583514	2.30913e-07	1.79233	1.43679	2.23584
CYS1	6.93401e-05	0.606245	-0.404513	4.5649e-11	0.667302	0.591602	0.752689
KLRC2	9.70985e-07	0.601303	-0.106261	2.04676e-09	0.89919	0.868483	0.930982
ZDHHC11B	0.00014035	0.611187	-0.367749	1.72284e-06	0.692291	0.595456	0.804875
METTL6	1.34945e-08	0.640836	-1.72822	7.81364e-10	0.177601	0.102375	0.308101
SFT2D2	8.10883e-08	0.635895	0.917677	5.81159e-07	2.50347	1.74677	3.58798
KLHL23	2.91709e-09	0.62107	-0.82102	3.58943e-11	0.439983	0.34504	0.561049
ASIC3	0.00526919	0.62107	-0.279943	0.00195442	0.755827	0.633115	0.902323
CCDC183	0.00450282	0.601303	-0.466115	0.000116576	0.627435	0.494995	0.79531
LCAT	1.97112e-05	0.62107	-0.378923	4.73878e-06	0.684598	0.582038	0.805231
S1PR3	1.67645e-06	0.626011	0.290394	1.74096e-06	1.33695	1.18691	1.50596
CLIC1	1.95047e-08	0.635895	0.710215	1.56229e-20	2.03443	1.75129	2.36334
ATP6V1G2	4.95252e-08	0.630953	-0.455471	1.68097e-16	0.634149	0.569059	0.706684
ZNF134	0.000366402	0.616128	0.772702	0.000320274	2.16561	1.42165	3.29888
ZNF845	0.000769556	0.626011	0.726301	1.51305e-05	2.06742	1.4878	2.87285
C8orf44	0.000335218	0.626011	-0.758358	2.36552e-05	0.468435	0.329569	0.665813
GALT	0.00974284	0.62107	-0.217091	0.109135	0.804857	0.61713	1.04969
ITGA1	0.000681932	0.606245	0.354528	2.40156e-05	1.42551	1.20927	1.68041
NUDT19	7.34381e-06	0.611187	0.99295	2.48583e-08	2.69919	1.90374	3.827
NAXD	4.36449e-05	0.62107	-0.854886	1.14217e-06	0.425332	0.301416	0.600191
MYCBP	2.16068e-09	0.665544	0.797024	1.467e-10	2.21893	1.73894	2.83141
ANG	3.57823e-11	0.65072	0.438157	1.62676e-12	1.54985	1.37242	1.75022
LCNL1	0.000336006	0.645778	-0.141177	1.66693e-05	0.868336	0.814285	0.925975
BBIP1	1.57718e-06	0.626011	-1.35386	4.5628e-14	0.258242	0.181663	0.367103
GOLGA8B	0.00453214	0.601303	-0.140895	0.0157007	0.86858	0.774758	0.973765
CKLF	6.55446e-07	0.616128	0.735852	2.49627e-07	2.08726	1.57813	2.76065
VAMP2	3.27478e-05	0.601303	-0.572639	2.08073e-06	0.564035	0.445236	0.714533
C3orf36	5.16367e-05	0.606245	0.0877413	0.00204695	1.09171	1.03248	1.15432
VPS52	6.09679e-08	0.606245	-1.27271	1.00921e-09	0.280072	0.186168	0.421342
HLA-DPB1	1.88771e-07	0.611187	0.29112	6.46157e-08	1.33793	1.2039	1.48687
MKRN2OS	0.00673211	0.601303	-0.366846	0.000299417	0.692916	0.567964	0.845358
NOL7	0.000208608	0.611187	-1.18218	3.19624e-05	0.306611	0.175646	0.535225
TEX22	0.000539821	0.606245	-0.479571	2.39686e-07	0.619049	0.516059	0.742592
C14orf132	2.07826e-07	0.62107	-0.573394	3.19256e-15	0.563609	0.488725	0.649968
SFTA3	1.91783e-05	0.611187	-0.141877	1.99436e-09	0.867728	0.828419	0.908902
NKX1-2	1.05426e-05	0.62107	-0.0997997	7.91747e-05	0.905019	0.86126	0.951001
YY2	1.95419e-07	0.601303	0.65021	1.10418e-08	1.91594	1.53292	2.39467
ZNF736	3.77051e-05	0.606245	0.60553	7.70879e-10	1.83222	1.51071	2.22217
PPP1R3E	0.000129425	0.640836	-0.659556	4.57853e-08	0.517081	0.408193	0.655015
KIAA0040	7.91039e-07	0.635895	0.404439	4.01132e-13	1.49846	1.34337	1.67146
CKMT1B	8.2454e-05	0.606245	-0.203534	6.36166e-07	0.815843	0.753038	0.883885
KIFC1	1.39998e-05	0.62107	0.289685	3.04132e-08	1.33601	1.20585	1.48022
AQP1	1.06539e-06	0.611187	0.324731	7.75739e-12	1.38366	1.26077	1.51853
NSUN6	2.31983e-05	0.62107	-1.10629	4.09781e-12	0.330784	0.241955	0.452225
CD302	1.24549e-05	0.62107	0.506592	1.75636e-09	1.65962	1.40724	1.95728
AKAP2	9.43665e-05	0.601303	0.280134	0.000139021	1.32331	1.14571	1.52844
C22orf39	1.45005e-07	0.640836	-1.21409	3.60368e-13	0.29698	0.214077	0.411988
STRC	0.00107466	0.616128	-0.156845	0.000810475	0.854836	0.779867	0.937012
TTC4	0.00242592	0.601303	0.67353	0.000842729	1.96115	1.32062	2.91235
DDOST	1.0673e-06	0.630953	1.10381	7.45541e-10	3.01562	2.12204	4.28548
IFITM10	1.25453e-07	0.611187	-0.481937	2.35361e-16	0.617586	0.550409	0.692962
KRTAP5-7	0.0363472	0.606245	-1.52815e-05	0.999553	0.999985	0.947883	1.05495
APOBEC3C	1.2217e-06	0.626011	0.61221	6.47275e-15	1.8445	1.58133	2.15148
ABHD14A	7.6534e-07	0.606245	-0.697071	3.7339e-09	0.498042	0.395023	0.627927
YJEFN3	0.015673	0.611187	-0.0637683	0.395774	0.938222	0.809817	1.08699
FOXD1	0.000306231	0.606245	0.205003	7.08506e-05	1.22753	1.10947	1.35815
C8orf88	3.95623e-09	0.616128	0.44805	1.09942e-07	1.56526	1.32665	1.84678
HOXA10	2.17001e-05	0.601303	0.109196	1.49769e-08	1.11538	1.07401	1.15835
PRKDC	0.0102039	0.606245	0.564122	0.00126405	1.7579	1.24754	2.47704
LYN	0.000170616	0.626011	0.404193	2.27904e-05	1.49809	1.24254	1.8062
FPGT	1.3393e-08	0.626011	1.08563	6.29813e-14	2.9613	2.22997	3.93248
MTRNR2L8	0.00130001	0.606245	-0.275048	0.00174506	0.759536	0.639384	0.902267
CYP2A6	5.12103e-05	0.606245	-0.249298	1.33265e-08	0.779348	0.715128	0.849335
ZNF225	0.000602642	0.601303	0.308269	0.0119378	1.36107	1.0703	1.73084
KIAA1147	4.76005e-05	0.601303	-0.605217	6.30245e-06	0.545956	0.419838	0.709958
CLEC5A	9.0801e-06	0.606245	0.203341	7.92561e-09	1.22549	1.1437	1.31313
TMEM179	7.80931e-07	0.62107	-0.241537	3.05871e-10	0.78542	0.728527	0.846756
ITGB3	3.13223e-06	0.626011	0.360009	1.11818e-10	1.43334	1.28481	1.59904
MRPL46	8.4644e-06	0.635895	-1.15331	3.73836e-05	0.315589	0.182399	0.546036
FRRS1L	6.69613e-08	0.616128	-0.333018	3.14894e-11	0.716757	0.649647	0.790799
HSPB9	0.000148932	0.616128	-0.391372	7.82804e-08	0.676129	0.586145	0.779927
XKR7	1.01993e-05	0.601303	-0.165547	9.90842e-08	0.84743	0.797366	0.900637
SCRT1	3.22713e-07	0.62107	-0.274945	1.3135e-13	0.759614	0.706296	0.816956
LINC00672	1.81833e-06	0.616128	-0.237434	4.5092e-08	0.788649	0.724325	0.858685
SEC22B	0.000452566	0.616128	0.880808	3.10655e-05	2.41285	1.59419	3.6519
SRGAP2	6.90663e-05	0.606245	0.97326	1.70225e-07	2.64656	1.83762	3.8116
GDF10	5.22027e-08	0.62107	-0.278916	1.20208e-14	0.756603	0.704853	0.812153
ZNF850	2.89278e-06	0.611187	0.669305	1.48801e-12	1.95288	1.6224	2.35068
FAM156A	2.63548e-09	0.611187	-0.717612	2.64035e-15	0.487916	0.408405	0.582907
NCBP2-AS2	3.14479e-05	0.601303	-0.871042	0.00012988	0.418515	0.267891	0.653829
HIST2H4A	7.07215e-06	0.626011	0.148221	0.000681687	1.15977	1.06471	1.26332
CYFIP1	8.22165e-05	0.601303	0.556098	2.82048e-05	1.74385	1.34422	2.2623
USP27X	9.34223e-07	0.606245	-0.743199	2.38599e-08	0.47559	0.366345	0.617413
DGKK	2.08443e-07	0.645778	-0.185354	2.19471e-09	0.83081	0.781862	0.882823
HIST1H2BO	0.00091958	0.601303	0.0638344	0.0147342	1.06592	1.01261	1.12202
HIST1H3E	8.59831e-10	0.655661	0.264096	1.49534e-07	1.30225	1.18005	1.43711
MLLT6	2.57088e-08	0.665544	-1.55197	5.46422e-12	0.21183	0.13625	0.329335
FCGBP	0.000242226	0.601303	0.188479	8.35829e-06	1.20741	1.11135	1.31178
PRH1-PRR4	0.00121441	0.606245	-0.180596	0.00341429	0.834773	0.739712	0.94205
HIST1H4I	5.96431e-06	0.630953	0.384633	2.08749e-06	1.46908	1.25326	1.72205
HIST1H2AE	0.00205961	0.601303	0.286408	1.69877e-05	1.33164	1.16871	1.51728
MARCKS	1.6265e-09	0.611187	-0.695976	1.04961e-09	0.498588	0.398704	0.623494
RDM1	3.66684e-08	0.606245	0.214699	4.22114e-06	1.23949	1.13114	1.35822
HIST1H3H	1.4219e-08	0.65072	0.235944	8.60301e-09	1.2661	1.16837	1.37202

## Sheet: Sheet1
ADAPTIVE IMMUNE RESPONSE	adaptive immune response
B CELL ACTIVATION	b cell activation
IMMUNE EFFECTOR PROCESS	immune effector process
POSITIVE REGULATION OF CELL ADHESION	positive regulation of cell adhesion
FOCAL ADHESION	focal adhesion
JAK STAT SIGNALING PATHWAY	jak stat signaling pathway
TOLL LIKE RECEPTOR SIGNALING PATHWAY	toll like receptor signaling pathway
ADAPTIVE IMMUNE RESPONSE	adaptive immune response
B CELL ACTIVATION	b cell activation
IMMUNE EFFECTOR PROCESS	immune effector process
LYMPHOCYTE MEDIATED IMMUNITY	lymphocyte mediated immunity
NATURAL KILLER CELL ACTIVATION	natural killer cell activation
POSITIVE REGULATION OF CELL ADHESION	positive regulation of cell adhesion
T CELL DIFFERENTIATION	t cell differentiation
FOCAL ADHESION	focal adhesion
JAK STAT SIGNALING PATHWAY	jak stat signaling pathway
TOLL LIKE RECEPTOR SIGNALING PATHWAY	toll like receptor signaling pathway
