# Supplementary material for: Development of a Prognostic Five-Gene Signature for Diffuse Lower-Grade Glioma Patients
Source: Front Neurol. 2021 Jul 6;12:633390. doi: 10.3389/fneur.2021.633390 (PMC8291287; doi:10.3389/fneur.2021.633390)
Supplement: Supplementary file 3 [file Table_3.XLS]

## Sheet: Both_High-GSEA
Supplementary table S3: The signature composed of PCGs in the TCGA datasets (n=524)
Signature	TCGA AUC	TCGA KM-P	TCGA COX_coefficient	TCGA COX_P	CGGA AUC	CGGA KM-P	CGGA COX_xishu	CGGA COX_P
ABCC3_EMP3_HIST1H2BK_SMC4_WEE1	0.739669	5.45164e-20	1.92556	2.29898e-15	0.681144	6.37391e-19	1.33759	1.15799e-16
DNAJB12_EMP3_HIST1H2BK_RHBDF1_WEE1	0.739669	4.21622e-20	1.91943	2.30007e-15	0.617442	3.57915e-09	0.868025	1.03235e-08
EMP3_HIST1H2BK_WEE1	0.734727	2.36324e-20	1.90198	1.18042e-15	0.664419	8.32756e-16	1.20271	2.86504e-14
ABCC3_EMP3_HIST1H2BK_IGF2BP3_WEE1	0.734727	3.52883e-21	1.93765	3.66149e-16	0.673815	6.44196e-17	1.25435	3.96629e-15
EMP3_HIST1H2BK_RHBDF1_SMC4_WEE1	0.734727	1.05722e-19	1.88477	2.50176e-15	0.659722	2.03493e-15	1.18134	5.78159e-14
EMP3_HIST1H2BK_SMC4_WEE1	0.729786	4.76232e-17	1.73532	9.61726e-14	0.676446	2.31923e-18	1.31177	3.01609e-16
DNAJB12_EMP3_IGF2BP3_SMC4_WEE1	0.729786	3.46279e-19	1.82799	4.40408e-15	0.598652	8.13805e-06	0.656835	1.16694e-05
DNAJB12_EMP3_HIST1H2BK_IGF2BP3_SMC4_WEE1	0.729786	3.30909e-19	1.8285	4.32337e-15	0.640931	6.97927e-11	0.96878	3.41404e-10
EMP3_HIST1H2BK_SMC4	0.724844	5.44841e-17	1.71946	8.25864e-14	0.667051	1.78581e-16	1.23296	8.59589e-15
ABCC3_EMP3_IGF2BP3_WEE1	0.724844	5.53634e-19	1.79306	4.86812e-15	0.636233	5.65853e-10	0.920164	2.09814e-09
ABCC3_EMP3_SMC4_WEE1	0.724844	1.33798e-20	1.87004	4.09811e-16	0.655024	2.51285e-13	1.09142	2.98337e-12
DNAJB12_EMP3_HIST1H2BK_WEE1	0.724844	9.69926e-19	1.78878	6.14293e-15	0.603349	1.48432e-07	0.770996	2.90724e-07
DNAJB12_HIST1H2BK_IGF2BP3_SMC4	0.724844	2.12641e-15	1.63033	1.0174e-12	0.589256	0.000173371	0.553867	0.00020841
EMP3_HIST1H2BK_IGF2BP3_WEE1	0.724844	1.46266e-17	1.73117	3.878e-14	0.669117	2.45647e-16	1.22758	1.11031e-14
ABCC3_CRTAC1_HIST1H2BK_SMC4_WEE1	0.724844	4.44228e-19	1.80467	3.81715e-15	0.664985	5.44613e-15	1.17569	1.33978e-13
ABCC3_DNAJB12_EMP3_HIST1H2BK_WEE1	0.724844	1.94277e-18	1.77114	1.0483e-14	0.608047	5.10248e-08	0.800193	1.10583e-07
ABCC3_HIST1H2BK_RHBDF1_SMC4_WEE1	0.724844	2.49781e-19	1.8154	2.60392e-15	0.67438	5.65459e-16	1.21728	2.25245e-14
ARL3_DNAJB12_EMP3_RHBDF1_WEE1	0.724844	1.75268e-19	1.81314	2.4356e-15	0.596585	6.07504e-06	0.669118	8.81535e-06
ABCC3_DNAJB12_HIST1H2BK_IGF2BP3_RHBDF1_SMC4	0.724844	3.83766e-19	1.80232	3.63572e-15	0.603915	2.24381e-05	0.628797	3.0128e-05
ABCC3_DNAJB12_HIST1H2BK_RHBDF1_SMC4_WEE1	0.724844	5.60727e-19	1.80443	4.14482e-15	0.61331	2.69886e-06	0.697239	4.18624e-06
ARL3_DNAJB12_EMP3_HIST1H2BK_RHBDF1_WEE1	0.724844	4.55325e-21	1.87773	2.55186e-16	0.620074	7.88939e-09	0.853011	2.09243e-08
DNAJB12_EMP3_HIST1H2BK_RHBDF1_SMC4_WEE1	0.724844	1.71749e-19	1.81962	2.15922e-15	0.610679	3.55384e-07	0.753796	6.46019e-07
ARL3_DNAJB12_EMP3_HIST1H2BK_RHBDF1_SMC4_WEE1	0.724844	2.39594e-18	1.76572	1.23727e-14	0.620074	1.70396e-08	0.834312	4.17634e-08
HIST1H2BK_SMC4	0.719902	2.75836e-14	1.55402	4.99733e-12	0.688473	4.21483e-19	1.35538	9.41641e-17
DNAJB12_HIST1H2BK_RHBDF1_WEE1	0.719902	4.00323e-19	1.77901	2.94348e-15	0.601283	1.44221e-05	0.641112	1.9839e-05
EMP3_RHBDF1_SMC4_WEE1	0.719902	2.00503e-17	1.70329	3.76453e-14	0.629469	2.96797e-10	0.929992	1.16237e-09
ABCC3_DNAJB12_HIST1H2BK_RHBDF1_WEE1	0.719902	3.11327e-17	1.69794	4.85836e-14	0.598652	2.24012e-05	0.625697	2.9988e-05
CRTAC1_EMP3_HIST1H2BK_SMC4_WEE1	0.719902	3.39984e-18	1.74344	1.12989e-14	0.671749	5.1266e-17	1.26108	3.2312e-15
DNAJB12_EMP3_HIST1H2BK_RHBDF1_SMC4	0.719902	3.09151e-17	1.69705	4.94567e-14	0.615376	5.592e-08	0.8026	1.21174e-07
DNAJB12_EMP3_HIST1H2BK_SMC4_WEE1	0.719902	5.39745e-17	1.68476	7.19689e-14	0.636233	4.02972e-10	0.928191	1.55185e-09
DNAJB12_HIST1H2BK_IGF2BP3_RHBDF1_WEE1	0.719902	4.62304e-18	1.73263	1.43633e-14	0.601283	1.85928e-05	0.632945	2.51883e-05
DNAJB12_HIST1H2BK_RHBDF1_SMC4_WEE1	0.719902	4.48768e-18	1.7319	1.43204e-14	0.61331	5.44284e-06	0.676746	8.03015e-06
EMP3_HIST1H2BK_IGF2BP3_SMC4_WEE1	0.719902	1.82779e-17	1.70893	3.37213e-14	0.681144	9.87735e-19	1.33047	1.63286e-16
ABCC3_ARL3_EMP3_HIST1H2BK_IGF2BP3_WEE1	0.719902	5.71209e-21	1.86301	1.9358e-16	0.650892	2.93425e-13	1.08973	3.37725e-12
ABCC3_DNAJB12_EMP3_HIST1H2BK_SMC4_WEE1	0.719902	2.82691e-15	1.60677	9.89685e-13	0.640931	4.8443e-11	0.976695	2.48364e-10
ABCC3_DNAJB12_HIST1H2BK_IGF2BP3_RHBDF1_WEE1	0.719902	4.74608e-19	1.77502	3.32667e-15	0.593954	4.94021e-05	0.598427	6.31557e-05
ABCC3_EMP3_HIST1H2BK_IGF2BP3_RHBDF1_WEE1	0.719902	8.01321e-19	1.76395	4.82289e-15	0.655024	2.19129e-14	1.13542	3.94552e-13
ABCC3_EMP3_IGF2BP3_RHBDF1_SMC4_WEE1	0.719902	1.22734e-18	1.755	6.40607e-15	0.643562	1.5093e-11	1.00118	9.09586e-11
ARL3_DNAJB12_EMP3_HIST1H2BK_IGF2BP3_SMC4	0.719902	5.70066e-18	1.7281	1.7033e-14	0.620074	1.45748e-08	0.838787	3.61768e-08
DNAJB12_EMP3_HIST1H2BK_IGF2BP3_RHBDF1_WEE1	0.719902	6.71125e-19	1.76645	4.33132e-15	0.62214	1.44543e-09	0.891082	4.65504e-09
DNAJB12_HIST1H2BK_IGF2BP3_RHBDF1_SMC4_WEE1	0.719902	9.12705e-18	1.71903	2.24905e-14	0.61331	5.44284e-06	0.676746	8.03015e-06
EMP3_HIST1H2BK_IGF2BP3_RHBDF1_SMC4_WEE1	0.719902	2.37176e-18	1.75102	8.69083e-15	0.664419	7.82453e-16	1.20172	2.75479e-14
ABCC3_ARL3_DNAJB12_EMP3_HIST1H2BK_RHBDF1_WEE1	0.719902	3.68155e-18	1.7348	1.31729e-14	0.624772	2.93662e-09	0.878718	8.74537e-09
CRTAC1_DNAJB12_EMP3_HIST1H2BK_RHBDF1_SMC4_WEE1	0.719902	2.4803e-18	1.7432	9.78996e-15	0.62214	1.66802e-09	0.889157	5.25587e-09
ABCC3_HIST1H2BK_WEE1	0.714961	1.30236e-20	1.84671	2.16147e-16	0.690539	5.57257e-21	1.42232	3.40971e-18
ARL3_HIST1H2BK_SMC4	0.714961	7.92469e-15	1.56544	1.78592e-12	0.643562	3.67417e-10	0.936003	1.46391e-09
DNAJB12_HIST1H2BK_WEE1	0.714961	1.05876e-14	1.55494	2.25635e-12	0.589256	8.82632e-05	0.577581	0.000109688
EMP3_SMC4_WEE1	0.714961	4.33324e-17	1.66686	5.22801e-14	0.650326	9.89517e-13	1.06111	9.29465e-12
HIST1H2BK_RHBDF1_WEE1	0.714961	5.48182e-18	1.70634	1.35431e-14	0.671749	1.12651e-15	1.20023	3.81458e-14
ABCC3_EMP3_HIST1H2BK_WEE1	0.714961	9.69399e-21	1.83113	2.12518e-16	0.664419	9.84163e-16	1.19982	3.28186e-14
ARL3_EMP3_HIST1H2BK_SMC4	0.714961	3.27511e-17	1.68164	4.2736e-14	0.641496	2.08108e-11	0.996865	1.21864e-10
DNAJB12_EMP3_RHBDF1_WEE1	0.714961	3.20039e-17	1.67224	4.44371e-14	0.584559	0.000217961	0.544414	0.00025906
DNAJB12_HIST1H2BK_IGF2BP3_WEE1	0.714961	8.68429e-17	1.653	8.60659e-14	0.589256	6.90967e-05	0.586105	8.69457e-05
EMP3_HIST1H2BK_RHBDF1_SMC4	0.714961	1.59998e-16	1.65202	1.18449e-13	0.650326	7.63468e-14	1.10932	1.08149e-12
HIST1H2BK_IGF2BP3_RHBDF1_WEE1	0.714961	3.09086e-17	1.67748	3.96618e-14	0.667051	2.91104e-15	1.17942	7.97398e-14
ABCC3_CRTAC1_EMP3_IGF2BP3_WEE1	0.714961	4.89614e-19	1.74974	2.92229e-15	0.640931	1.31846e-12	1.05178	1.12941e-11
ABCC3_DNAJB12_HIST1H2BK_IGF2BP3_WEE1	0.714961	6.39781e-18	1.70508	1.48121e-14	0.605415	3.33312e-06	0.685751	5.08673e-06
ABCC3_HIST1H2BK_IGF2BP3_RHBDF1_WEE1	0.714961	1.50572e-19	1.78836	1.06908e-15	0.667051	1.91121e-15	1.18713	5.64401e-14
ABCC3_HIST1H2BK_IGF2BP3_SMC4_WEE1	0.714961	6.32116e-18	1.70751	1.3959e-14	0.660287	7.5166e-16	1.20506	2.59427e-14
ARL3_DNAJB12_EMP3_HIST1H2BK_SMC4	0.714961	7.2721e-17	1.6575	7.61693e-14	0.620074	1.45748e-08	0.838787	3.61768e-08
ARL3_EMP3_HIST1H2BK_RHBDF1_WEE1	0.714961	1.43743e-19	1.77343	1.30763e-15	0.638865	7.82395e-11	0.966638	3.76269e-10
DNAJB12_EMP3_HIST1H2BK_IGF2BP3_SMC4	0.714961	4.30248e-17	1.66715	5.40399e-14	0.608047	1.01759e-07	0.782882	2.07042e-07
DNAJB12_HIST1H2BK_IGF2BP3_RHBDF1_SMC4	0.714961	1.30275e-18	1.74299	4.69781e-15	0.599217	5.70174e-05	0.596259	7.25331e-05
DNAJB12_HIST1H2BK_IGF2BP3_SMC4_WEE1	0.714961	2.49131e-16	1.63362	1.67957e-13	0.591888	2.72315e-05	0.617898	3.61438e-05
EMP3_IGF2BP3_RHBDF1_SMC4_WEE1	0.714961	1.83979e-17	1.68315	2.9942e-14	0.638865	3.87369e-11	0.978763	2.02201e-10
ABCC3_ARL3_EMP3_HIST1H2BK_SMC4_WEE1	0.714961	3.38869e-17	1.67144	4.59965e-14	0.655589	1.15046e-13	1.10917	1.5985e-12
ABCC3_CRTAC1_EMP3_HIST1H2BK_SMC4_WEE1	0.714961	3.65559e-17	1.67034	4.80692e-14	0.673815	2.78118e-17	1.27039	2.00043e-15
ABCC3_DNAJB12_EMP3_HIST1H2BK_IGF2BP3_WEE1	0.714961	4.39008e-20	1.79666	5.81492e-16	0.612745	1.25175e-08	0.836799	3.13283e-08
ABCC3_DNAJB12_EMP3_HIST1H2BK_RHBDF1_WEE1	0.714961	2.44574e-17	1.67843	3.65891e-14	0.62214	1.41096e-09	0.891623	4.55256e-09
ABCC3_DNAJB12_EMP3_IGF2BP3_SMC4_WEE1	0.714961	8.49131e-18	1.70334	1.68626e-14	0.603349	1.75223e-06	0.70386	2.80551e-06
ABCC3_DNAJB12_HIST1H2BK_IGF2BP3_SMC4_WEE1	0.714961	1.00987e-16	1.65185	9.11993e-14	0.593954	2.02114e-05	0.627433	2.73047e-05
ABCC3_EMP3_HIST1H2BK_IGF2BP3_RHBDF1_SMC4	0.714961	4.34438e-18	1.72446	1.04669e-14	0.659722	1.03053e-15	1.19394	3.2985e-14
ABCC3_EMP3_HIST1H2BK_IGF2BP3_SMC4_WEE1	0.714961	3.32379e-19	1.77283	1.86045e-15	0.681144	6.88614e-19	1.33638	1.22989e-16
ABCC3_EMP3_HIST1H2BK_RHBDF1_SMC4_WEE1	0.714961	1.41795e-18	1.73757	5.29046e-15	0.669117	1.11166e-16	1.23914	5.92112e-15
ARL3_DNAJB12_HIST1H2BK_RHBDF1_SMC4_WEE1	0.714961	1.4314e-17	1.68887	2.50675e-14	0.626838	2.56499e-08	0.827744	6.03564e-08
DNAJB12_EMP3_HIST1H2BK_IGF2BP3_RHBDF1_SMC4	0.714961	5.31592e-17	1.66518	5.91484e-14	0.617442	3.11229e-08	0.81734	7.13646e-08
ABCC3_ARL3_DNAJB12_HIST1H2BK_RHBDF1_SMC4_WEE1	0.714961	2.81789e-19	1.76948	1.80405e-15	0.62214	4.64218e-08	0.810728	1.02485e-07
ABCC3_ARL3_EMP3_HIST1H2BK_IGF2BP3_RHBDF1_WEE1	0.714961	3.32387e-20	1.81114	4.53848e-16	0.638865	9.31936e-11	0.962888	4.38002e-10
ABCC3_ARL3_EMP3_HIST1H2BK_IGF2BP3_SMC4_WEE1	0.714961	2.70072e-18	1.71833	8.88463e-15	0.655589	1.15046e-13	1.10917	1.5985e-12
ABCC3_ARL3_EMP3_HIST1H2BK_RHBDF1_SMC4_WEE1	0.714961	4.67221e-21	1.8627	1.14988e-16	0.660287	1.74558e-13	1.10537	2.31824e-12
ABCC3_CRTAC1_DNAJB12_HIST1H2BK_RHBDF1_SMC4_WEE1	0.714961	1.94068e-18	1.74235	5.60157e-15	0.640931	2.29768e-10	0.942639	9.63208e-10
ABCC3_DNAJB12_EMP3_HIST1H2BK_IGF2BP3_RHBDF1_SMC4	0.714961	1.74802e-17	1.68561	2.91247e-14	0.626838	3.88862e-09	0.872034	1.12218e-08
ABCC3_DNAJB12_EMP3_HIST1H2BK_IGF2BP3_SMC4_WEE1	0.714961	2.41175e-17	1.6828	3.4101e-14	0.640931	2.10451e-11	0.993768	1.2131e-10
ABCC3_DNAJB12_EMP3_HIST1H2BK_RHBDF1_SMC4_WEE1	0.714961	1.74365e-16	1.64124	1.31015e-13	0.629469	1.3366e-09	0.899338	4.38558e-09
ABCC3_DNAJB12_HIST1H2BK_IGF2BP3_RHBDF1_SMC4_WEE1	0.714961	3.0383e-19	1.77003	1.80841e-15	0.61331	2.69886e-06	0.697239	4.18624e-06
ABCC3_EMP3_HIST1H2BK_IGF2BP3_RHBDF1_SMC4_WEE1	0.714961	4.52629e-20	1.79958	5.71536e-16	0.669117	1.19356e-16	1.23793	6.26973e-15
ABCC3_EMP3_HIST1H2BK_RHBDF1_SLC35D1_SMC4_WEE1	0.714961	8.80674e-17	1.66178	7.70112e-14	0.678512	5.29403e-18	1.29802	5.80193e-16
CRTAC1_DNAJB12_EMP3_HIST1H2BK_IGF2BP3_SMC4_WEE1	0.714961	4.26924e-19	1.75766	2.45229e-15	0.626838	1.09388e-09	0.900333	3.66504e-09
ABCC3_ARL3_DNAJB12_EMP3_HIST1H2BK_RHBDF1_SMC4_WEE1	0.714961	6.73162e-17	1.65733	7.40915e-14	0.629469	1.83283e-09	0.892072	5.80997e-09
ABCC3_CRTAC1_EMP3_HIST1H2BK_IGF2BP3_RHBDF1_SMC4_WEE1	0.714961	1.82803e-18	1.73452	6.08044e-15	0.667051	4.83181e-17	1.25498	3.01477e-15
ABCC3_DNAJB12_HIST1H2BK_IGF2BP3_RHBDF1_SLC35D1_SMC4_WEE1	0.714961	2.37164e-18	1.73244	6.88337e-15	0.626838	2.88928e-07	0.762111	5.41607e-07
ABCC3_EMP3_HIST1H2BK_IGF2BP3_RHBDF1_SLC35D1_SMC4_WEE1	0.714961	8.52056e-18	1.70594	1.63092e-14	0.678512	5.29403e-18	1.29802	5.80193e-16
CRTAC1_DNAJB12_EMP3_HIST1H2BK_IGF2BP3_RHBDF1_SMC4_WEE1	0.714961	4.9367e-19	1.754	2.69081e-15	0.626838	4.77784e-10	0.919258	1.76332e-09
ABCC3_ARL3_CRTAC1_DNAJB12_HIST1H2BK_IGF2BP3_RHBDF1_SMC4_WEE1	0.714961	1.24497e-19	1.78428	1.06853e-15	0.624772	1.352e-07	0.784118	2.72499e-07
ABCC3_DNAJB12_EMP3_HIST1H2BK_IGF2BP3_RHBDF1_SLC35D1_SMC4_WEE1	0.714961	8.33393e-18	1.70631	1.60752e-14	0.638865	3.61204e-10	0.935252	1.41176e-09
HIST1H2BK_WEE1	0.710019	4.39501e-18	1.69239	9.51659e-15	0.690539	1.63781e-20	1.40487	7.8569e-18
ABCC3_HIST1H2BK_SMC4	0.710019	2.9031e-16	1.63008	1.32104e-13	0.683776	1.98406e-17	1.28819	1.78836e-15
ARL3_HIST1H2BK_WEE1	0.710019	4.20271e-17	1.65046	4.44578e-14	0.657656	8.07931e-13	1.07276	8.0962e-12
EMP3_IGF2BP3_WEE1	0.710019	1.42874e-15	1.57731	4.96906e-13	0.636233	6.72915e-10	0.916224	2.44376e-09
HIST1H2BK_IGF2BP3_SMC4	0.710019	5.85358e-17	1.64078	5.5345e-14	0.683776	1.11352e-18	1.33451	1.88017e-16
HIST1H2BK_IGF2BP3_WEE1	0.710019	5.2108e-17	1.64684	4.84064e-14	0.685842	4.59725e-20	1.38443	1.59774e-17
ABCC3_DNAJB12_HIST1H2BK_WEE1	0.710019	2.57549e-15	1.56784	7.08292e-13	0.605415	3.33312e-06	0.685751	5.08673e-06
ABCC3_DNAJB12_RHBDF1_WEE1	0.710019	1.25416e-18	1.72583	3.62035e-15	0.56107	0.0203158	0.341921	0.020913
ABCC3_EMP3_IGF2BP3_SMC4	0.710019	3.03424e-18	1.69984	7.45463e-15	0.659722	1.47127e-12	1.06041	1.35503e-11
ABCC3_HIST1H2BK_IGF2BP3_SMC4	0.710019	4.07843e-17	1.64996	4.24955e-14	0.683776	2.09689e-17	1.28763	1.86069e-15
ABCC3_HIST1H2BK_IGF2BP3_WEE1	0.710019	5.33621e-20	1.78275	4.78018e-16	0.690539	9.43324e-21	1.4142	5.10128e-18
ABCC3_HIST1H2BK_RHBDF1_WEE1	0.710019	2.24553e-21	1.85283	5.5677e-17	0.671749	1.00855e-15	1.20221	3.48605e-14
EMP3_HIST1H2BK_RHBDF1_WEE1	0.710019	1.22011e-16	1.62576	9.31445e-14	0.655024	2.12522e-14	1.13572	3.85516e-13
EMP3_IGF2BP3_SMC4_WEE1	0.710019	1.29113e-17	1.67253	1.9318e-14	0.655024	2.05923e-13	1.09468	2.53934e-12
HIST1H2BK_RHBDF1_SMC4_WEE1	0.710019	5.82767e-17	1.64576	5.28654e-14	0.669682	3.30656e-15	1.18209	9.08784e-14
ABCC3_ARL3_EMP3_HIST1H2BK_WEE1	0.710019	1.18842e-19	1.76651	8.6416e-16	0.646194	1.12344e-12	1.06042	1.02328e-11
ABCC3_ARL3_EMP3_IGF2BP3_WEE1	0.710019	1.3902e-17	1.66816	2.17451e-14	0.627403	1.17716e-09	0.900856	3.94676e-09
ABCC3_CRTAC1_HIST1H2BK_RHBDF1_WEE1	0.710019	7.68865e-20	1.79302	5.57482e-16	0.641496	2.27699e-11	0.995794	1.31306e-10
ABCC3_DNAJB12_EMP3_SMC4_WEE1	0.710019	5.59066e-15	1.55016	1.24234e-12	0.598652	4.56362e-06	0.674227	6.80501e-06
ABCC3_DNAJB12_HIST1H2BK_IGF2BP3_SMC4	0.710019	6.80677e-14	1.49301	7.59535e-12	0.586625	0.000126705	0.563361	0.00015455
ABCC3_EMP3_HIST1H2BK_IGF2BP3_SMC4	0.710019	5.56143e-19	1.74807	2.09378e-15	0.671749	2.56724e-17	1.26945	1.90505e-15
ABCC3_EMP3_IGF2BP3_RHBDF1_SMC4	0.710019	2.54868e-17	1.65536	3.30132e-14	0.631535	1.02725e-09	0.901729	3.47801e-09
ABCC3_EMP3_IGF2BP3_SMC4_WEE1	0.710019	6.24933e-19	1.73352	2.48648e-15	0.659722	3.50439e-14	1.13199	5.92864e-13
ARL3_DNAJB12_EMP3_HIST1H2BK_WEE1	0.710019	5.75827e-17	1.64027	5.7314e-14	0.620074	2.89311e-08	0.82282	6.68157e-08
ARL3_DNAJB12_HIST1H2BK_RHBDF1_WEE1	0.710019	4.49085e-19	1.73364	2.17399e-15	0.624772	2.83592e-08	0.825305	6.60524e-08
ARL3_EMP3_HIST1H2BK_SMC4_WEE1	0.710019	1.80833e-16	1.6176	1.21781e-13	0.650892	2.35495e-13	1.09195	2.83667e-12
DNAJB12_EMP3_IGF2BP3_RHBDF1_SMC4	0.710019	3.1288e-19	1.73833	1.77509e-15	0.589256	0.000219672	0.545041	0.000260785
DNAJB12_EMP3_IGF2BP3_RHBDF1_WEE1	0.710019	3.9711e-18	1.69193	9.43813e-15	0.584559	0.000217961	0.544414	0.00025906
DNAJB12_EMP3_RHBDF1_SMC4_WEE1	0.710019	8.19821e-18	1.68255	1.41717e-14	0.603349	1.42786e-05	0.641856	1.96654e-05
HIST1H2BK_IGF2BP3_RHBDF1_SMC4_WEE1	0.710019	2.46563e-17	1.66696	2.78282e-14	0.664985	5.14637e-15	1.1702	1.26005e-13
ABCC3_ARL3_EMP3_HIST1H2BK_IGF2BP3_SMC4	0.710019	4.22522e-17	1.6612	4.00759e-14	0.650892	1.19724e-12	1.06059	1.11256e-11
ABCC3_ARL3_HIST1H2BK_RHBDF1_SMC4_WEE1	0.710019	2.05391e-19	1.76976	1.1477e-15	0.64826	9.16241e-11	0.970792	4.39542e-10
ABCC3_CRTAC1_DNAJB12_EMP3_HIST1H2BK_WEE1	0.710019	6.06919e-17	1.6404	5.75819e-14	0.612745	3.29262e-08	0.813277	7.48218e-08
ABCC3_CRTAC1_EMP3_HIST1H2BK_IGF2BP3_SMC4	0.710019	4.06251e-19	1.75325	1.72639e-15	0.659722	2.70317e-15	1.18066	7.14085e-14
ABCC3_CRTAC1_EMP3_IGF2BP3_SMC4_WEE1	0.710019	6.07292e-18	1.69226	1.10972e-14	0.669117	4.38252e-17	1.25773	2.76319e-15
ABCC3_CRTAC1_HIST1H2BK_IGF2BP3_RHBDF1_WEE1	0.710019	8.93368e-19	1.73597	2.83786e-15	0.641496	2.27699e-11	0.995794	1.31306e-10
ABCC3_CRTAC1_HIST1H2BK_RHBDF1_SMC4_WEE1	0.710019	1.35816e-16	1.63211	8.93688e-14	0.664985	4.43029e-14	1.13642	7.58038e-13
ABCC3_DNAJB12_EMP3_HIST1H2BK_IGF2BP3_SMC4	0.710019	1.2434e-17	1.67319	1.90712e-14	0.617442	1.20309e-08	0.840204	3.04115e-08
ABCC3_HIST1H2BK_IGF2BP3_RHBDF1_SMC4_WEE1	0.710019	3.68538e-19	1.75159	1.55764e-15	0.664985	5.40513e-15	1.16932	1.31186e-13
ARL3_DNAJB12_EMP3_RHBDF1_SMC4_WEE1	0.710019	1.23897e-19	1.75815	9.36225e-16	0.601283	3.52118e-06	0.686111	5.32858e-06
ARL3_EMP3_HIST1H2BK_IGF2BP3_SMC4_WEE1	0.710019	3.56869e-17	1.64887	4.11128e-14	0.650892	2.35495e-13	1.09195	2.83667e-12
ARL3_EMP3_HIST1H2BK_RHBDF1_SMC4_WEE1	0.710019	2.34947e-19	1.74845	1.37411e-15	0.660287	2.86548e-13	1.09583	3.50775e-12
ARL3_HIST1H2BK_IGF2BP3_RHBDF1_SMC4_WEE1	0.710019	3.74933e-19	1.74251	1.81431e-15	0.64826	1.76758e-10	0.956473	7.77783e-10
CRTAC1_DNAJB12_EMP3_HIST1H2BK_RHBDF1_WEE1	0.710019	1.86087e-19	1.74692	1.28571e-15	0.62214	3.61165e-09	0.870509	1.04747e-08
CRTAC1_DNAJB12_HIST1H2BK_RHBDF1_SMC4_WEE1	0.710019	3.211e-17	1.66215	3.30142e-14	0.645629	2.64679e-10	0.94317	1.09929e-09
CRTAC1_EMP3_HIST1H2BK_IGF2BP3_SMC4_WEE1	0.710019	1.21199e-18	1.72788	3.60686e-15	0.667051	1.0691e-16	1.24409	5.58544e-15
DNAJB12_EMP3_IGF2BP3_RHBDF1_SMC4_WEE1	0.710019	1.24003e-18	1.72233	3.81128e-15	0.608047	5.41599e-06	0.673463	7.9559e-06
ABCC3_ARL3_CRTAC1_EMP3_HIST1H2BK_IGF2BP3_WEE1	0.710019	1.45969e-19	1.7648	9.44339e-16	0.646194	2.40237e-12	1.04532	1.95042e-11
ABCC3_ARL3_DNAJB12_HIST1H2BK_IGF2BP3_RHBDF1_SMC4	0.710019	3.01149e-19	1.73891	1.73266e-15	0.631535	4.46633e-09	0.871809	1.27693e-08
ABCC3_ARL3_DNAJB12_HIST1H2BK_IGF2BP3_RHBDF1_WEE1	0.710019	2.63751e-19	1.74256	1.55621e-15	0.618008	1.48216e-07	0.780979	2.93478e-07
ABCC3_CRTAC1_DNAJB12_EMP3_HIST1H2BK_RHBDF1_WEE1	0.710019	9.94012e-18	1.6749	1.71981e-14	0.631535	3.24057e-10	0.929959	1.27201e-09
ABCC3_CRTAC1_EMP3_HIST1H2BK_IGF2BP3_RHBDF1_WEE1	0.710019	1.53432e-19	1.76351	9.85909e-16	0.652958	1.28441e-14	1.14689	2.51416e-13
ABCC3_CRTAC1_EMP3_HIST1H2BK_IGF2BP3_SMC4_WEE1	0.710019	2.9248e-17	1.65508	3.49175e-14	0.673815	1.8391e-17	1.27677	1.44546e-15
ABCC3_CRTAC1_EMP3_HIST1H2BK_RHBDF1_SMC4_WEE1	0.710019	2.32941e-17	1.66594	2.7611e-14	0.667051	4.83181e-17	1.25498	3.01477e-15
ABCC3_DNAJB12_EMP3_HIST1H2BK_IGF2BP3_RHBDF1_WEE1	0.710019	1.31453e-19	1.75804	9.32942e-16	0.631535	1.26151e-10	0.949761	5.58025e-10
ABCC3_EMP3_HIST1H2BK_IGF2BP3_SLC35D1_SMC4_WEE1	0.710019	8.57746e-18	1.68476	1.38666e-14	0.690539	1.37148e-20	1.40908	6.81748e-18
ARL3_DNAJB12_EMP3_HIST1H2BK_IGF2BP3_SMC4_WEE1	0.710019	4.44539e-17	1.64346	4.90004e-14	0.624772	1.00516e-08	0.849964	2.61273e-08
CRTAC1_DNAJB12_HIST1H2BK_IGF2BP3_RHBDF1_SMC4_WEE1	0.710019	9.41121e-19	1.72807	3.16898e-15	0.645629	2.64679e-10	0.94317	1.09929e-09
EMP3_HIST1H2BK_IGF2BP3_RHBDF1_SLC35D1_SMC4_WEE1	0.710019	7.05262e-18	1.68807	1.22871e-14	0.673815	4.44015e-17	1.25382	2.86371e-15
ABCC3_ARL3_CRTAC1_EMP3_HIST1H2BK_IGF2BP3_RHBDF1_WEE1	0.710019	3.0405e-19	1.75199	1.51819e-15	0.646194	3.87701e-12	1.03537	2.94305e-11
ABCC3_ARL3_CRTAC1_EMP3_HIST1H2BK_RHBDF1_SMC4_WEE1	0.710019	1.34132e-18	1.72437	4.1074e-15	0.660287	1.24006e-13	1.11318	1.73771e-12
ABCC3_ARL3_DNAJB12_EMP3_HIST1H2BK_IGF2BP3_RHBDF1_WEE1	0.710019	3.26736e-18	1.6967	8.07875e-15	0.629469	7.30207e-10	0.913162	2.57628e-09
ABCC3_ARL3_EMP3_HIST1H2BK_IGF2BP3_SLC35D1_SMC4_WEE1	0.710019	2.07386e-18	1.70947	5.62784e-15	0.667051	6.06196e-16	1.21026	2.32075e-14
ABCC3_DNAJB12_EMP3_HIST1H2BK_IGF2BP3_RHBDF1_SLC35D1_WEE1	0.710019	1.36235e-16	1.62555	9.59871e-14	0.62214	4.45531e-09	0.865491	1.26081e-08
ABCC3_DNAJB12_EMP3_HIST1H2BK_IGF2BP3_RHBDF1_SMC4_WEE1	0.710019	8.11379e-19	1.72556	3.04593e-15	0.634167	2.22262e-10	0.941641	9.18355e-10
ABCC3_DNAJB12_EMP3_HIST1H2BK_RHBDF1_SLC35D1_SMC4_WEE1	0.710019	5.40277e-17	1.65018	4.73905e-14	0.638865	1.72451e-10	0.951859	7.38578e-10
ARL3_CRTAC1_DNAJB12_EMP3_HIST1H2BK_IGF2BP3_SMC4_WEE1	0.710019	5.72414e-19	1.7289	2.54338e-15	0.634167	2.26024e-11	0.988903	1.27146e-10
ARL3_DNAJB12_EMP3_HIST1H2BK_IGF2BP3_RHBDF1_SMC4_WEE1	0.710019	6.29455e-19	1.72657	2.75817e-15	0.620074	1.70396e-08	0.834312	4.17634e-08
ABCC3_ARL3_CRTAC1_EMP3_HIST1H2BK_IGF2BP3_RHBDF1_SMC4_WEE1	0.710019	6.84242e-18	1.68156	1.34026e-14	0.660287	1.24006e-13	1.11318	1.73771e-12
ABCC3_ARL3_DNAJB12_EMP3_HIST1H2BK_IGF2BP3_RHBDF1_SLC35D1_SMC4_WEE1	0.705077	1.73282e-18	1.6938	4.18521e-15	0.624772	2.91432e-09	0.878692	8.69581e-09
ARL3_HIST1H2BK	0.705077	4.96185e-15	1.54368	1.01616e-12	0.64826	1.71737e-10	0.956488	7.59064e-10
EMP3_SMC4	0.705077	2.85742e-14	1.49548	3.63104e-12	0.642997	8.87122e-11	0.963053	4.23501e-10
ABCC3_EMP3_WEE1	0.705077	1.59058e-18	1.6895	4.30467e-15	0.631535	1.50432e-09	0.895392	4.91415e-09
EMP3_IGF2BP3_SMC4	0.705077	9.14044e-17	1.61609	6.27737e-14	0.650326	1.23639e-11	1.0108	7.97416e-11
HIST1H2BK_RHBDF1_SMC4	0.705077	6.1544e-18	1.70093	8.14734e-15	0.660287	1.99144e-14	1.14205	3.7191e-13
HIST1H2BK_SMC4_WEE1	0.705077	2.81091e-16	1.5906	1.38806e-13	0.669682	3.40208e-17	1.26436	2.36931e-15
ABCC3_ARL3_EMP3_WEE1	0.705077	3.49704e-17	1.63203	3.42239e-14	0.622706	3.23123e-09	0.875138	9.56179e-09
ABCC3_DNAJB12_IGF2BP3_WEE1	0.705077	1.4805e-17	1.65266	1.80004e-14	0.553741	0.0246991	0.329817	0.0253497
ABCC3_HIST1H2BK_IGF2BP3_RHBDF1	0.705077	1.45981e-18	1.71177	3.2767e-15	0.638865	1.2209e-10	0.953992	5.47095e-10
ABCC3_HIST1H2BK_RHBDF1_SMC4	0.705077	2.3522e-17	1.67134	2.00554e-14	0.664985	7.11999e-15	1.1644	1.64625e-13
ABCC3_HIST1H2BK_SMC4_WEE1	0.705077	3.92362e-16	1.58791	1.65921e-13	0.664985	3.14429e-16	1.22351	1.3384e-14
ARL3_DNAJB12_HIST1H2BK_WEE1	0.705077	6.24623e-15	1.52849	1.25552e-12	0.61331	1.43154e-07	0.77822	2.84035e-07
ARL3_DNAJB12_RHBDF1_WEE1	0.705077	2.94919e-19	1.72242	1.3582e-15	0.591888	3.13551e-05	0.614094	4.11597e-05
ARL3_EMP3_HIST1H2BK_WEE1	0.705077	4.1054e-19	1.72703	1.56341e-15	0.636799	3.96365e-11	0.980923	2.08514e-10
ARL3_HIST1H2BK_RHBDF1_WEE1	0.705077	1.45614e-19	1.73695	8.51023e-16	0.657656	2.42992e-11	1.00487	1.45138e-10
CRTAC1_DNAJB12_HIST1H2BK_WEE1	0.705077	1.15385e-18	1.70914	2.86438e-15	0.608047	1.76825e-07	0.768206	3.42483e-07
CRTAC1_EMP3_HIST1H2BK_SMC4	0.705077	1.78952e-15	1.56323	4.86086e-13	0.666485	1.74842e-16	1.23067	8.0602e-15
CRTAC1_HIST1H2BK_RHBDF1_WEE1	0.705077	1.20416e-19	1.76573	5.94568e-16	0.636799	1.01687e-10	0.961323	4.72113e-10
DNAJB12_EMP3_HIST1H2BK_SMC4	0.705077	3.68429e-15	1.5415	8.13533e-13	0.608047	1.17431e-07	0.77908	2.35932e-07
DNAJB12_EMP3_IGF2BP3_WEE1	0.705077	1.49113e-16	1.60424	8.97428e-14	0.579861	0.000513392	0.511149	0.000588352
DNAJB12_HIST1H2BK_RHBDF1_SMC4	0.705077	3.44121e-16	1.5974	1.42341e-13	0.597151	6.10949e-05	0.593952	7.74288e-05
DNAJB12_RHBDF1_SMC4_WEE1	0.705077	5.47027e-17	1.62405	4.43273e-14	0.58719	0.0013382	0.475538	0.00147872
HIST1H2BK_IGF2BP3_RHBDF1_SMC4	0.705077	1.07138e-17	1.66374	1.34966e-14	0.669682	1.67612e-15	1.19385	5.24178e-14
ABCC3_ARL3_DNAJB12_EMP3_HIST1H2BK	0.705077	5.4096e-17	1.63112	4.51023e-14	0.620074	1.10066e-08	0.845162	2.81717e-08
ABCC3_ARL3_EMP3_HIST1H2BK_SMC4	0.705077	3.3734e-17	1.64025	3.20005e-14	0.641496	3.04519e-11	0.989178	1.68894e-10
ABCC3_CRTAC1_IGF2BP3_RHBDF1_WEE1	0.705077	1.95611e-17	1.6471	2.1391e-14	0.631535	1.50356e-09	0.895782	4.8969e-09
ABCC3_CRTAC1_IGF2BP3_SMC4_WEE1	0.705077	3.07201e-17	1.63717	2.95738e-14	0.655024	1.43028e-12	1.05698	1.29645e-11
ABCC3_DNAJB12_EMP3_IGF2BP3_WEE1	0.705077	1.15355e-18	1.6991	3.23921e-15	0.575163	0.000480217	0.512466	0.000551615
ABCC3_DNAJB12_HIST1H2BK_IGF2BP3_RHBDF1	0.705077	4.4818e-17	1.62777	3.9837e-14	0.579861	0.000302709	0.530269	0.000353487
ABCC3_DNAJB12_HIST1H2BK_RHBDF1_SMC4	0.705077	1.24844e-15	1.5635	3.78415e-13	0.603915	2.24381e-05	0.628797	3.0128e-05
ABCC3_DNAJB12_RHBDF1_SMC4_WEE1	0.705077	4.26239e-18	1.68093	7.18194e-15	0.589256	0.000763553	0.498806	0.000860649
ABCC3_EMP3_HIST1H2BK_IGF2BP3_SLC35D1	0.705077	5.24132e-16	1.58812	2.06687e-13	0.659722	5.94468e-16	1.20465	2.1007e-14
ABCC3_EMP3_HIST1H2BK_RHBDF1_SMC4	0.705077	5.00874e-16	1.58888	1.99036e-13	0.655024	1.47758e-14	1.14257	2.84824e-13
ABCC3_EMP3_HIST1H2BK_RHBDF1_WEE1	0.705077	3.61357e-20	1.76839	3.18175e-16	0.659722	6.85759e-15	1.15988	1.56156e-13
ABCC3_EMP3_HIST1H2BK_SLC35D1_WEE1	0.705077	3.87566e-16	1.58484	1.81034e-13	0.667051	8.64943e-17	1.24512	4.797e-15
ABCC3_HIST1H2BK_IGF2BP3_RHBDF1_SMC4	0.705077	1.39607e-19	1.78359	5.69108e-16	0.669682	1.19686e-15	1.1997	3.98838e-14
ARL3_CRTAC1_EMP3_HIST1H2BK_SMC4	0.705077	7.69139e-16	1.58035	2.71745e-13	0.641496	6.62386e-11	0.973068	3.30082e-10
ARL3_DNAJB12_HIST1H2BK_IGF2BP3_SMC4	0.705077	3.13422e-15	1.54049	7.76138e-13	0.615376	1.46279e-07	0.777746	2.89863e-07
ARL3_EMP3_HIST1H2BK_IGF2BP3_WEE1	0.705077	6.00149e-17	1.62013	5.11671e-14	0.641496	9.68268e-12	1.01292	6.30555e-11
ARL3_HIST1H2BK_RHBDF1_SMC4_WEE1	0.705077	7.85115e-17	1.61993	5.62464e-14	0.64826	1.76758e-10	0.956473	7.77783e-10
CRTAC1_EMP3_HIST1H2BK_IGF2BP3_WEE1	0.705077	5.53737e-18	1.66934	9.45423e-15	0.647695	7.65898e-14	1.10895	1.04908e-12
CRTAC1_EMP3_RHBDF1_SMC4_WEE1	0.705077	5.90368e-18	1.6711	9.5374e-15	0.645629	5.73827e-12	1.02474	4.054e-11
CRTAC1_HIST1H2BK_IGF2BP3_RHBDF1_WEE1	0.705077	8.98621e-20	1.75437	5.43295e-16	0.636799	1.01687e-10	0.961323	4.72113e-10
CRTAC1_HIST1H2BK_RHBDF1_SMC4_WEE1	0.705077	6.87551e-17	1.62567	4.89616e-14	0.655589	1.08263e-12	1.06726	1.03858e-11
DNAJB12_EMP3_HIST1H2BK_IGF2BP3_WEE1	0.705077	4.67309e-17	1.62702	4.08815e-14	0.603349	1.34571e-07	0.773496	2.65915e-07
EMP3_HIST1H2BK_IGF2BP3_RHBDF1_WEE1	0.705077	3.05767e-16	1.58981	1.48391e-13	0.655024	1.43409e-14	1.14267	2.78867e-13
ABCC3_ARL3_CRTAC1_EMP3_IGF2BP3_WEE1	0.705077	7.71509e-18	1.66191	1.20164e-14	0.632101	1.55062e-10	0.948825	6.72129e-10
ABCC3_ARL3_DNAJB12_EMP3_HIST1H2BK_WEE1	0.705077	2.09668e-16	1.5972	1.15582e-13	0.629469	3.8095e-09	0.876701	1.10337e-08
ABCC3_ARL3_DNAJB12_HIST1H2BK_RHBDF1_WEE1	0.705077	1.94769e-18	1.68775	4.76178e-15	0.618008	1.78297e-07	0.775995	3.47353e-07
ABCC3_ARL3_EMP3_HIST1H2BK_RHBDF1_WEE1	0.705077	5.31447e-21	1.80168	9.10134e-17	0.638865	9.31936e-11	0.962888	4.38002e-10
ABCC3_ARL3_EMP3_IGF2BP3_RHBDF1_WEE1	0.705077	7.98699e-17	1.61487	6.08158e-14	0.634167	1.03452e-09	0.906912	3.54856e-09
ABCC3_CRTAC1_EMP3_HIST1H2BK_IGF2BP3_WEE1	0.705077	6.36016e-19	1.70879	2.24078e-15	0.647695	5.41419e-14	1.11557	7.8392e-13
ABCC3_CRTAC1_HIST1H2BK_IGF2BP3_SMC4_WEE1	0.705077	2.08985e-18	1.70143	4.14657e-15	0.669682	8.67308e-16	1.21248	3.11373e-14
ABCC3_DNAJB12_EMP3_RHBDF1_SMC4_WEE1	0.705077	5.6917e-17	1.62551	4.52774e-14	0.608047	4.43204e-06	0.679611	6.59849e-06
ABCC3_DNAJB12_HIST1H2BK_IGF2BP3_SLC35D1_SMC4	0.705077	9.77183e-15	1.52003	1.61064e-12	0.591322	3.75016e-05	0.606431	4.87869e-05
ABCC3_DNAJB12_IGF2BP3_RHBDF1_SMC4_WEE1	0.705077	1.03932e-18	1.707	2.79884e-15	0.591322	0.00040993	0.522269	0.000473548
ABCC3_EMP3_IGF2BP3_SLC35D1_SMC4_WEE1	0.705077	2.50267e-17	1.64544	2.46888e-14	0.655024	1.15183e-13	1.10702	1.54477e-12
ARL3_DNAJB12_EMP3_HIST1H2BK_SMC4_WEE1	0.705077	2.05355e-15	1.54903	5.8061e-13	0.624772	1.00516e-08	0.849964	2.61273e-08
ARL3_DNAJB12_HIST1H2BK_IGF2BP3_RHBDF1_SMC4	0.705077	1.41553e-18	1.69863	3.65123e-15	0.626838	2.42864e-08	0.827992	5.77294e-08
ARL3_DNAJB12_HIST1H2BK_IGF2BP3_RHBDF1_WEE1	0.705077	2.81141e-18	1.67993	6.19515e-15	0.627403	1.54998e-08	0.842818	3.86245e-08
ARL3_EMP3_HIST1H2BK_IGF2BP3_RHBDF1_SMC4	0.705077	3.25874e-18	1.68595	6.51513e-15	0.655589	6.69367e-14	1.12066	1.01389e-12
ARL3_EMP3_HIST1H2BK_IGF2BP3_RHBDF1_WEE1	0.705077	1.27984e-16	1.60609	8.40656e-14	0.638865	7.82395e-11	0.966638	3.76269e-10
CRTAC1_EMP3_HIST1H2BK_IGF2BP3_RHBDF1_WEE1	0.705077	8.20552e-17	1.61528	6.10316e-14	0.652958	2.37613e-14	1.13555	4.18664e-13
CRTAC1_EMP3_HIST1H2BK_RHBDF1_SMC4_WEE1	0.705077	1.31135e-17	1.65617	1.63149e-14	0.671749	3.16813e-18	1.30792	3.58537e-16
EMP3_HIST1H2BK_IGF2BP3_SLC35D1_SMC4_WEE1	0.705077	8.24874e-16	1.57019	2.89073e-13	0.690539	1.37148e-20	1.40908	6.81748e-18
ABCC3_ARL3_CRTAC1_EMP3_HIST1H2BK_SMC4_WEE1	0.705077	3.41887e-17	1.64563	2.98207e-14	0.646194	1.06747e-11	1.01432	6.96337e-11
ABCC3_ARL3_CRTAC1_HIST1H2BK_IGF2BP3_RHBDF1_SMC4	0.705077	3.74997e-21	1.83937	5.88497e-17	0.63943	4.75526e-10	0.930692	1.82576e-09
ABCC3_ARL3_CRTAC1_HIST1H2BK_IGF2BP3_RHBDF1_WEE1	0.705077	6.49797e-21	1.83506	7.78534e-17	0.644128	5.68425e-11	0.980357	2.91389e-10
ABCC3_ARL3_DNAJB12_EMP3_HIST1H2BK_IGF2BP3_WEE1	0.705077	3.44657e-18	1.67871	6.78802e-15	0.634167	7.65748e-10	0.915061	2.70764e-09
ABCC3_ARL3_DNAJB12_EMP3_HIST1H2BK_SMC4_WEE1	0.705077	8.04096e-15	1.52263	1.48751e-12	0.624772	1.04489e-08	0.849057	2.70688e-08
ABCC3_ARL3_DNAJB12_HIST1H2BK_IGF2BP3_SMC4_WEE1	0.705077	4.20617e-16	1.58343	1.85792e-13	0.622706	2.34669e-08	0.828676	5.59715e-08
ABCC3_ARL3_EMP3_HIST1H2BK_IGF2BP3_RHBDF1_SMC4	0.705077	8.6084e-19	1.71178	2.57688e-15	0.655589	9.19813e-14	1.11502	1.31792e-12
ABCC3_ARL3_HIST1H2BK_RHBDF1_SLC35D1_SMC4_WEE1	0.705077	2.55947e-17	1.64542	2.45283e-14	0.645629	7.50178e-11	0.970511	3.67302e-10
ABCC3_CRTAC1_DNAJB12_EMP3_HIST1H2BK_IGF2BP3_SMC4	0.705077	1.38158e-17	1.65245	1.73792e-14	0.617442	2.00121e-08	0.827259	4.81184e-08
ABCC3_CRTAC1_DNAJB12_EMP3_HIST1H2BK_IGF2BP3_WEE1	0.705077	1.2297e-17	1.65521	1.59429e-14	0.612745	3.29262e-08	0.813277	7.48218e-08
ABCC3_CRTAC1_DNAJB12_EMP3_HIST1H2BK_SMC4_WEE1	0.705077	3.8101e-16	1.58567	1.73081e-13	0.636233	3.93509e-11	0.977461	2.05618e-10
ABCC3_CRTAC1_DNAJB12_EMP3_IGF2BP3_SMC4_WEE1	0.705077	1.51197e-17	1.65223	1.79939e-14	0.603349	6.32001e-07	0.732018	1.09562e-06
ABCC3_CRTAC1_DNAJB12_HIST1H2BK_IGF2BP3_RHBDF1_WEE1	0.705077	4.06179e-19	1.71817	1.63206e-15	0.62214	2.61122e-08	0.823432	6.13242e-08
ABCC3_CRTAC1_EMP3_IGF2BP3_RHBDF1_SMC4_WEE1	0.705077	1.41137e-16	1.60488	8.73779e-14	0.645629	7.23309e-13	1.06529	6.98914e-12
ABCC3_DNAJB12_EMP3_HIST1H2BK_RHBDF1_SLC35D1_WEE1	0.705077	3.02416e-16	1.59126	1.44016e-13	0.617442	1.07006e-08	0.842491	2.73802e-08
ABCC3_DNAJB12_EMP3_IGF2BP3_RHBDF1_SMC4_WEE1	0.705077	1.87027e-18	1.6927	4.33715e-15	0.612745	1.2239e-06	0.718527	2.00719e-06
ABCC3_DNAJB12_HIST1H2BK_RHBDF1_SLC35D1_SMC4_WEE1	0.705077	1.63465e-15	1.56643	4.21334e-13	0.617442	1.03515e-06	0.723139	1.73198e-06
ARL3_CRTAC1_DNAJB12_EMP3_HIST1H2BK_RHBDF1_WEE1	0.705077	8.58358e-19	1.70105	2.85044e-15	0.629469	3.36258e-10	0.92887	1.31088e-09
ARL3_CRTAC1_DNAJB12_EMP3_IGF2BP3_SMC4_WEE1	0.705077	6.71047e-18	1.66111	1.14738e-14	0.615376	1.34185e-08	0.837131	3.35137e-08
ARL3_DNAJB12_EMP3_HIST1H2BK_IGF2BP3_RHBDF1_WEE1	0.705077	8.53198e-17	1.61337	6.39807e-14	0.620074	7.74628e-09	0.853426	2.05864e-08
ARL3_DNAJB12_HIST1H2BK_IGF2BP3_RHBDF1_SMC4_WEE1	0.705077	7.93213e-18	1.66049	1.21526e-14	0.626838	3.26709e-08	0.821596	7.50799e-08
ARL3_EMP3_HIST1H2BK_IGF2BP3_RHBDF1_SMC4_WEE1	0.705077	8.65818e-19	1.70578	2.67047e-15	0.660287	1.6152e-13	1.10668	2.17572e-12
ARL3_EMP3_HIST1H2BK_IGF2BP3_SLC35D1_SMC4_WEE1	0.705077	2.412e-16	1.59327	1.27727e-13	0.667051	6.06196e-16	1.21026	2.32075e-14
CRTAC1_EMP3_HIST1H2BK_IGF2BP3_RHBDF1_SMC4_WEE1	0.705077	1.02273e-16	1.61776	6.52099e-14	0.671749	3.16813e-18	1.30792	3.58537e-16
DNAJB12_EMP3_HIST1H2BK_IGF2BP3_RHBDF1_SMC4_WEE1	0.705077	2.05486e-18	1.69357	4.46251e-15	0.620074	5.06785e-08	0.809007	1.10759e-07
DNAJB12_EMP3_HIST1H2BK_RHBDF1_SLC35D1_SMC4_WEE1	0.705077	9.0666e-17	1.6209	5.80961e-14	0.634167	9.24498e-10	0.911648	3.18678e-09
ABCC3_ARL3_CRTAC1_DNAJB12_EMP3_HIST1H2BK_RHBDF1_WEE1	0.705077	1.6333e-18	1.70203	3.84458e-15	0.634167	5.09051e-11	0.972265	2.5628e-10
ABCC3_ARL3_CRTAC1_DNAJB12_HIST1H2BK_IGF2BP3_RHBDF1_SMC4	0.705077	3.11893e-17	1.63399	3.16302e-14	0.615376	2.15082e-06	0.705255	3.39773e-06
ABCC3_ARL3_CRTAC1_DNAJB12_HIST1H2BK_IGF2BP3_RHBDF1_WEE1	0.705077	1.08145e-18	1.70052	3.11052e-15	0.615376	9.65604e-07	0.727353	1.62489e-06
ABCC3_ARL3_CRTAC1_DNAJB12_HIST1H2BK_RHBDF1_SMC4_WEE1	0.705077	1.31807e-16	1.61565	7.54966e-14	0.624772	1.352e-07	0.784118	2.72499e-07
ABCC3_ARL3_CRTAC1_EMP3_HIST1H2BK_IGF2BP3_SMC4_WEE1	0.705077	3.31655e-16	1.58843	1.5659e-13	0.646194	1.83496e-11	1.00335	1.10661e-10
ABCC3_ARL3_CRTAC1_EMP3_IGF2BP3_RHBDF1_SMC4_WEE1	0.705077	6.08961e-17	1.62057	4.97705e-14	0.632101	2.52049e-09	0.886595	7.78657e-09
ABCC3_ARL3_DNAJB12_HIST1H2BK_RHBDF1_SLC35D1_SMC4_WEE1	0.705077	1.25593e-17	1.66056	1.50557e-14	0.608047	1.39458e-06	0.713184	2.27108e-06
ABCC3_ARL3_EMP3_HIST1H2BK_IGF2BP3_RHBDF1_SMC4_WEE1	0.705077	1.65971e-18	1.69476	4.0599e-15	0.660287	1.74558e-13	1.10537	2.31824e-12
ABCC3_CRTAC1_DNAJB12_EMP3_HIST1H2BK_RHBDF1_SMC4_WEE1	0.705077	6.26951e-17	1.62132	5.02491e-14	0.626838	5.78738e-10	0.915263	2.08433e-09
ABCC3_CRTAC1_DNAJB12_HIST1H2BK_IGF2BP3_RHBDF1_SMC4_WEE1	0.705077	1.58221e-18	1.70696	3.43512e-15	0.640931	1.92509e-10	0.946542	8.25354e-10
ABCC3_CRTAC1_EMP3_HIST1H2BK_IGF2BP3_SLC35D1_SMC4_WEE1	0.705077	3.72843e-17	1.63689	3.30337e-14	0.667051	7.97453e-18	1.28975	6.9898e-16
ABCC3_DNAJB12_EMP3_IGF2BP3_RHBDF1_SLC35D1_SMC4_WEE1	0.705077	1.76131e-16	1.60855	9.06469e-14	0.617442	3.09055e-07	0.75822	5.68647e-07
ARL3_CRTAC1_DNAJB12_EMP3_HIST1H2BK_RHBDF1_SMC4_WEE1	0.705077	7.38917e-18	1.66086	1.20349e-14	0.627403	5.61782e-10	0.9181	2.05049e-09
ARL3_CRTAC1_EMP3_HIST1H2BK_IGF2BP3_RHBDF1_SMC4_WEE1	0.705077	3.02434e-18	1.68378	6.06607e-15	0.655589	1.66637e-12	1.05855	1.49718e-11
ARL3_DNAJB12_EMP3_IGF2BP3_RHBDF1_SLC35D1_SMC4_WEE1	0.705077	2.11716e-18	1.6865	5.10297e-15	0.610679	3.22972e-07	0.756324	5.92301e-07
CRTAC1_EMP3_HIST1H2BK_IGF2BP3_RHBDF1_SLC35D1_SMC4_WEE1	0.705077	2.26383e-17	1.64708	2.29269e-14	0.671749	5.13693e-19	1.33661	8.56992e-17
DNAJB12_EMP3_HIST1H2BK_IGF2BP3_RHBDF1_SLC35D1_SMC4_WEE1	0.705077	4.16464e-17	1.63778	3.38711e-14	0.638865	4.0517e-10	0.932841	1.56155e-09
ABCC3_ARL3_DNAJB12_EMP3_HIST1H2BK_IGF2BP3_RHBDF1_SMC4_WEE1	0.705077	1.61374e-18	1.6902	4.28706e-15	0.629469	1.04796e-09	0.904079	3.55847e-09
ABCC3_ARL3_DNAJB12_HIST1H2BK_IGF2BP3_RHBDF1_SLC35D1_SMC4_WEE1	0.705077	1.25204e-18	1.70376	3.22749e-15	0.608047	1.39458e-06	0.713184	2.27108e-06
ABCC3_CRTAC1_DNAJB12_EMP3_HIST1H2BK_RHBDF1_SLC35D1_SMC4_WEE1	0.705077	1.06142e-16	1.61781	6.52244e-14	0.631535	9.03489e-11	0.958711	4.1382e-10
ARL3_CRTAC1_DNAJB12_EMP3_HIST1H2BK_IGF2BP3_RHBDF1_SMC4_WEE1	0.705077	6.76768e-19	1.70707	2.3509e-15	0.632101	2.92044e-10	0.934995	1.1695e-09
ABCC3_ARL3_CRTAC1_DNAJB12_EMP3_HIST1H2BK_IGF2BP3_RHBDF1_SMC4_WEE1	0.700136	5.13105e-18	1.65413	7.47462e-15	0.632101	2.85164e-10	0.935849	1.14456e-09
ABCC3_ARL3_CRTAC1_DNAJB12_HIST1H2BK_IGF2BP3_RHBDF1_SLC35D1_SMC4_WEE1	0.700136	3.31842e-18	1.67339	4.90972e-15	0.620074	3.45974e-07	0.757122	6.37944e-07
ABCC3_DNAJB12_WEE1	0.700136	5.7625e-16	1.56269	1.91442e-13	0.555807	0.0281474	0.32236	0.028809
ABCC3_HIST1H2BK_IGF2BP3	0.700136	1.77509e-16	1.60423	7.40478e-14	0.650892	2.04896e-14	1.14164	3.59561e-13
ABCC3_IGF2BP3_WEE1	0.700136	6.1894e-17	1.60918	3.97568e-14	0.625337	8.49015e-11	0.961419	3.81958e-10
DNAJB12_EMP3_WEE1	0.700136	9.21881e-16	1.54999	2.84866e-13	0.579861	0.000513392	0.511149	0.000588352
DNAJB12_HIST1H2BK_IGF2BP3	0.700136	6.61135e-14	1.45934	5.96995e-12	0.575163	0.0011507	0.47812	0.00127799
DNAJB12_HIST1H2BK_RHBDF1	0.700136	3.38254e-16	1.57197	1.34998e-13	0.582492	0.000437448	0.517822	0.000503276
DNAJB12_HIST1H2BK_SMC4	0.700136	9.58405e-12	1.34451	2.3447e-10	0.589256	0.000200822	0.548475	0.000239791
DNAJB12_RHBDF1_WEE1	0.700136	9.74933e-17	1.59971	5.38561e-14	0.556372	0.0330267	0.313912	0.0337276
RHBDF1_SMC4_WEE1	0.700136	2.08492e-14	1.48567	2.5867e-12	0.608612	8.44714e-07	0.726055	1.43656e-06
ABCC3_ARL3_HIST1H2BK_WEE1	0.700136	1.39851e-19	1.74765	5.33875e-16	0.657656	6.92691e-13	1.07571	7.11483e-12
ABCC3_CRTAC1_HIST1H2BK_WEE1	0.700136	8.107e-18	1.67082	8.74914e-15	0.652958	9.03753e-14	1.1126	1.25962e-12
ABCC3_CRTAC1_IGF2BP3_WEE1	0.700136	1.91301e-19	1.72428	7.29097e-16	0.626838	1.64385e-09	0.892281	5.23751e-09
ABCC3_CRTAC1_SMC4_WEE1	0.700136	6.72052e-16	1.55518	2.30217e-13	0.650326	8.02466e-12	1.01925	5.49944e-11
ABCC3_DNAJB12_SMC4_WEE1	0.700136	1.45439e-15	1.54323	3.66401e-13	0.586625	0.000671115	0.501348	0.000760738
ABCC3_EMP3_HIST1H2BK_SMC4	0.700136	4.32646e-15	1.5276	8.03242e-13	0.667051	3.40618e-16	1.22239	1.44055e-14
ABCC3_IGF2BP3_RHBDF1_WEE1	0.700136	1.22663e-17	1.63898	1.32052e-14	0.608612	7.2623e-07	0.730182	1.25021e-06
ARL3_DNAJB12_EMP3_HIST1H2BK	0.700136	4.23616e-17	1.61804	3.24766e-14	0.610679	6.43204e-08	0.797329	1.36574e-07
ARL3_DNAJB12_HIST1H2BK_SMC4	0.700136	1.76993e-12	1.38395	6.87812e-11	0.615376	9.89189e-08	0.787921	2.03116e-07
ARL3_HIST1H2BK_SMC4_WEE1	0.700136	1.06233e-13	1.44952	8.48501e-12	0.657656	1.36382e-12	1.06218	1.26108e-11
CRTAC1_EMP3_HIST1H2BK_WEE1	0.700136	6.69527e-18	1.65596	8.73763e-15	0.647695	7.65898e-14	1.10895	1.04908e-12
CRTAC1_EMP3_IGF2BP3_SMC4	0.700136	4.02765e-17	1.61421	3.09098e-14	0.655024	3.69133e-14	1.12974	5.99562e-13
CRTAC1_EMP3_IGF2BP3_WEE1	0.700136	1.78451e-17	1.62932	1.77608e-14	0.638299	7.72698e-12	1.01138	5.06283e-11
CRTAC1_HIST1H2BK_SMC4_WEE1	0.700136	1.34882e-15	1.54564	3.41482e-13	0.664985	8.8169e-15	1.16673	1.99335e-13
DNAJB12_EMP3_HIST1H2BK_IGF2BP3	0.700136	2.23109e-16	1.57915	1.05648e-13	0.589256	4.54846e-06	0.671171	6.76181e-06
DNAJB12_EMP3_IGF2BP3_SMC4	0.700136	1.71221e-15	1.53523	4.54251e-13	0.584559	0.00013817	0.56023	0.000167822
DNAJB12_EMP3_SMC4_WEE1	0.700136	3.79025e-16	1.56885	1.46003e-13	0.593954	1.76861e-05	0.6312	2.41019e-05
DNAJB12_IGF2BP3_RHBDF1_WEE1	0.700136	3.31611e-17	1.61702	2.70128e-14	0.556372	0.0339932	0.312207	0.0347004
EMP3_HIST1H2BK_IGF2BP3_RHBDF1	0.700136	2.31936e-16	1.58152	1.02217e-13	0.636233	9.82359e-12	1.00582	6.21614e-11
EMP3_HIST1H2BK_IGF2BP3_SMC4	0.700136	5.98787e-15	1.51553	1.00587e-12	0.667051	1.94295e-16	1.23173	9.18095e-15
HIST1H2BK_IGF2BP3_SMC4_WEE1	0.700136	3.3464e-16	1.57338	1.30195e-13	0.660287	1.09174e-15	1.19781	3.53534e-14
ABCC3_ARL3_CRTAC1_HIST1H2BK_WEE1	0.700136	1.79976e-16	1.59553	8.21162e-14	0.636799	1.89228e-10	0.947827	8.04977e-10
ABCC3_ARL3_DNAJB12_HIST1H2BK_WEE1	0.700136	3.7236e-16	1.56944	1.49001e-13	0.618008	4.11193e-08	0.81269	9.20916e-08
ABCC3_ARL3_DNAJB12_RHBDF1_WEE1	0.700136	2.80648e-18	1.6635	5.1337e-15	0.596585	1.66822e-05	0.635929	2.27638e-05
ABCC3_ARL3_HIST1H2BK_IGF2BP3_RHBDF1	0.700136	6.4883e-18	1.6599	8.2487e-15	0.643562	2.48906e-10	0.944276	1.04327e-09
ABCC3_CRTAC1_DNAJB12_RHBDF1_WEE1	0.700136	1.09895e-18	1.68558	2.5306e-15	0.598652	2.19678e-05	0.627397	2.94922e-05
ABCC3_CRTAC1_EMP3_HIST1H2BK_IGF2BP3	0.700136	4.21287e-17	1.62113	3.06295e-14	0.633602	5.98842e-12	1.01538	3.95882e-11
ABCC3_CRTAC1_EMP3_SMC4_WEE1	0.700136	1.80025e-17	1.63435	1.69342e-14	0.669117	6.01005e-17	1.25235	3.56304e-15
ABCC3_CRTAC1_HIST1H2BK_IGF2BP3_WEE1	0.700136	4.68478e-19	1.71013	1.29763e-15	0.652958	1.34663e-13	1.10537	1.75809e-12
ABCC3_DNAJB12_HIST1H2BK_SMC4_WEE1	0.700136	1.32337e-14	1.49636	1.79885e-12	0.593954	2.02114e-05	0.627433	2.73047e-05
ABCC3_DNAJB12_IGF2BP3_RHBDF1_WEE1	0.700136	2.49695e-19	1.71683	8.96135e-16	0.565768	0.0133633	0.364796	0.013867
ABCC3_EMP3_HIST1H2BK_IGF2BP3_RHBDF1	0.700136	1.10556e-16	1.60329	5.86153e-14	0.640931	1.13232e-12	1.05242	9.96761e-12
ABCC3_EMP3_IGF2BP3_RHBDF1_WEE1	0.700136	2.04365e-16	1.58074	9.85508e-14	0.626838	5.45827e-09	0.860628	1.51692e-08
ABCC3_EMP3_IGF2BP3_SLC35D1_WEE1	0.700136	3.42308e-18	1.66659	5.35494e-15	0.640931	2.08734e-11	0.994554	1.20092e-10
ABCC3_EMP3_RHBDF1_SMC4_WEE1	0.700136	2.54432e-18	1.6656	4.81544e-15	0.643562	1.87332e-11	0.996701	1.09569e-10
ARL3_CRTAC1_DNAJB12_HIST1H2BK_WEE1	0.700136	5.47832e-17	1.60548	4.04262e-14	0.620074	6.8164e-07	0.73939	1.18359e-06
ARL3_CRTAC1_HIST1H2BK_RHBDF1_WEE1	0.700136	3.27667e-20	1.76793	2.17767e-16	0.648826	3.34242e-11	0.99485	1.8755e-10
ARL3_DNAJB12_EMP3_HIST1H2BK_RHBDF1	0.700136	4.30854e-18	1.66058	6.81826e-15	0.620074	7.87303e-09	0.85386	2.08204e-08
ARL3_DNAJB12_EMP3_SMC4_WEE1	0.700136	2.53141e-16	1.57532	1.17865e-13	0.605981	4.66645e-07	0.7433	8.28763e-07
ARL3_DNAJB12_HIST1H2BK_RHBDF1_SMC4	0.700136	2.69875e-15	1.53891	5.2442e-13	0.62214	5.62384e-08	0.804708	1.22321e-07
ARL3_DNAJB12_HIST1H2BK_SMC4_WEE1	0.700136	1.02347e-14	1.49938	1.55503e-12	0.615376	1.26204e-07	0.781411	2.53346e-07
ARL3_DNAJB12_RHBDF1_SMC4_WEE1	0.700136	1.37149e-16	1.5892	7.16972e-14	0.601283	7.53899e-06	0.660405	1.08233e-05
ARL3_EMP3_HIST1H2BK_RHBDF1_SMC4	0.700136	6.49058e-17	1.61234	4.22213e-14	0.650892	6.97218e-13	1.07295	7.00791e-12
ARL3_HIST1H2BK_IGF2BP3_SMC4_WEE1	0.700136	1.40522e-16	1.58653	7.73846e-14	0.657656	1.36382e-12	1.06218	1.26108e-11
CRTAC1_DNAJB12_EMP3_RHBDF1_WEE1	0.700136	1.48328e-17	1.63155	1.61447e-14	0.589256	1.20995e-05	0.64202	1.6828e-05
CRTAC1_DNAJB12_HIST1H2BK_RHBDF1_WEE1	0.700136	2.65364e-19	1.71932	8.76022e-16	0.617442	9.23538e-08	0.789581	1.90835e-07
CRTAC1_DNAJB12_RHBDF1_SMC4_WEE1	0.700136	1.49553e-16	1.59573	7.00187e-14	0.624206	3.20077e-07	0.760857	5.92001e-07
CRTAC1_EMP3_HIST1H2BK_RHBDF1_WEE1	0.700136	1.14858e-18	1.68713	2.70852e-15	0.64826	6.85052e-14	1.11275	9.82126e-13
CRTAC1_EMP3_IGF2BP3_SMC4_WEE1	0.700136	8.95727e-19	1.69473	2.10447e-15	0.669117	9.11978e-17	1.24495	4.99338e-15
CRTAC1_HIST1H2BK_IGF2BP3_SMC4_WEE1	0.700136	5.85734e-16	1.56275	1.89981e-13	0.664985	3.79283e-15	1.18262	9.93533e-14
DNAJB12_EMP3_HIST1H2BK_IGF2BP3_RHBDF1	0.700136	4.42308e-16	1.56503	1.72282e-13	0.603349	3.4068e-07	0.750187	6.19781e-07
DNAJB12_HIST1H2BK_SLC35D1_SMC4_WEE1	0.700136	2.12087e-14	1.48619	2.501e-12	0.605415	3.33513e-06	0.685367	5.09383e-06
DNAJB12_IGF2BP3_RHBDF1_SMC4_WEE1	0.700136	6.21351e-16	1.5598	2.03957e-13	0.582492	0.0022634	0.452177	0.00245758
EMP3_HIST1H2BK_IGF2BP3_RHBDF1_SMC4	0.700136	7.37949e-16	1.55808	2.2897e-13	0.650326	3.94177e-14	1.12137	6.24215e-13
EMP3_HIST1H2BK_SLC35D1_SMC4_WEE1	0.700136	4.0529e-15	1.51984	7.88803e-13	0.685842	3.3919e-19	1.35243	7.57128e-17
ABCC3_ARL3_CRTAC1_EMP3_HIST1H2BK_IGF2BP3	0.700136	8.643e-17	1.60416	5.33422e-14	0.646194	1.06361e-12	1.06113	9.76171e-12
ABCC3_ARL3_CRTAC1_EMP3_HIST1H2BK_WEE1	0.700136	1.5815e-18	1.68289	3.28597e-15	0.646194	2.40237e-12	1.04532	1.95042e-11
ABCC3_ARL3_CRTAC1_HIST1H2BK_SMC4_WEE1	0.700136	1.25137e-17	1.66239	1.18269e-14	0.655589	4.00827e-12	1.04135	3.12593e-11
ABCC3_ARL3_CRTAC1_IGF2BP3_RHBDF1_SMC4	0.700136	9.92761e-19	1.69485	2.18762e-15	0.627403	3.36043e-08	0.822133	7.77929e-08
ABCC3_ARL3_DNAJB12_EMP3_HIST1H2BK_IGF2BP3	0.700136	1.44274e-17	1.64449	1.43335e-14	0.620074	1.10066e-08	0.845162	2.81717e-08
ABCC3_ARL3_DNAJB12_EMP3_HIST1H2BK_SMC4	0.700136	1.50075e-15	1.55098	3.75969e-13	0.629469	1.75505e-09	0.893645	5.5719e-09
ABCC3_ARL3_DNAJB12_EMP3_IGF2BP3_WEE1	0.700136	7.99924e-18	1.6471	9.88247e-15	0.601283	1.17783e-06	0.718058	1.92818e-06
ABCC3_ARL3_DNAJB12_HIST1H2BK_IGF2BP3_WEE1	0.700136	7.40405e-18	1.64588	9.99746e-15	0.618008	4.11193e-08	0.81269	9.20916e-08
ABCC3_ARL3_DNAJB12_RHBDF1_SMC4_WEE1	0.700136	1.09545e-18	1.68538	2.58295e-15	0.605981	3.16618e-06	0.688087	4.83311e-06
ABCC3_ARL3_EMP3_IGF2BP3_RHBDF1_SMC4	0.700136	2.8043e-18	1.66127	5.31323e-15	0.643562	1.0504e-10	0.963429	4.92171e-10
ABCC3_ARL3_HIST1H2BK_IGF2BP3_SMC4_WEE1	0.700136	6.10939e-17	1.60517	4.16016e-14	0.652958	5.22731e-12	1.03165	3.86777e-11
ABCC3_CRTAC1_DNAJB12_EMP3_HIST1H2BK_SMC4	0.700136	8.59011e-15	1.50516	1.3547e-12	0.617442	1.22271e-08	0.839364	3.09025e-08
ABCC3_CRTAC1_DNAJB12_HIST1H2BK_RHBDF1_WEE1	0.700136	4.34228e-17	1.61431	3.18273e-14	0.62214	2.61122e-08	0.823432	6.13242e-08
ABCC3_CRTAC1_DNAJB12_IGF2BP3_RHBDF1_WEE1	0.700136	9.80045e-19	1.68575	2.40955e-15	0.598652	2.16706e-05	0.627794	2.91183e-05
ABCC3_CRTAC1_EMP3_IGF2BP3_RHBDF1_SMC4	0.700136	1.87848e-17	1.63863	1.70795e-14	0.636233	3.24616e-11	0.982782	1.74408e-10
ABCC3_CRTAC1_EMP3_IGF2BP3_RHBDF1_WEE1	0.700136	4.70497e-16	1.56319	1.78943e-13	0.631535	4.69789e-11	0.972436	2.36973e-10
ABCC3_CRTAC1_EMP3_IGF2BP3_SLC35D1_SMC4	0.700136	1.62825e-15	1.54018	4.16545e-13	0.664419	1.2522e-16	1.23983	6.0992e-15
ABCC3_DNAJB12_EMP3_HIST1H2BK_RHBDF1_SMC4	0.700136	1.61007e-14	1.49047	2.17475e-12	0.617442	1.97007e-08	0.828796	4.72025e-08
ABCC3_DNAJB12_EMP3_IGF2BP3_RHBDF1_SMC4	0.700136	1.7845e-16	1.58383	8.88204e-14	0.593954	4.07778e-05	0.60419	5.27548e-05
ABCC3_DNAJB12_EMP3_IGF2BP3_RHBDF1_WEE1	0.700136	8.1472e-19	1.69148	2.04964e-15	0.593954	2.86839e-05	0.616927	3.79196e-05
ABCC3_EMP3_HIST1H2BK_SLC35D1_SMC4_WEE1	0.700136	6.63786e-16	1.56392	2.03405e-13	0.690539	1.37148e-20	1.40908	6.81748e-18
ABCC3_EMP3_RHBDF1_SLC35D1_SMC4_WEE1	0.700136	2.76759e-16	1.58162	1.09317e-13	0.643562	9.8402e-12	1.00986	6.29281e-11
ABCC3_HIST1H2BK_IGF2BP3_SLC35D1_SMC4_WEE1	0.700136	2.40257e-15	1.53443	5.12411e-13	0.659722	1.114e-15	1.1918	3.32766e-14
ARL3_CRTAC1_DNAJB12_HIST1H2BK_IGF2BP3_SMC4	0.700136	4.45046e-15	1.51541	8.96177e-13	0.620074	5.87321e-07	0.743596	1.03217e-06
ARL3_CRTAC1_DNAJB12_HIST1H2BK_RHBDF1_WEE1	0.700136	6.85121e-18	1.64737	9.40896e-15	0.615376	9.97451e-07	0.725131	1.67985e-06
ARL3_CRTAC1_EMP3_HIST1H2BK_IGF2BP3_SMC4	0.700136	4.08564e-18	1.67226	5.77258e-15	0.641496	6.62386e-11	0.973068	3.30082e-10
ARL3_CRTAC1_EMP3_HIST1H2BK_IGF2BP3_WEE1	0.700136	5.30836e-18	1.64911	8.25195e-15	0.641496	4.60904e-12	1.02901	3.33447e-11
ARL3_CRTAC1_EMP3_HIST1H2BK_RHBDF1_SMC4	0.700136	1.21896e-16	1.59762	6.68064e-14	0.650892	7.64187e-12	1.02541	5.33909e-11
ARL3_CRTAC1_EMP3_HIST1H2BK_SMC4_WEE1	0.700136	8.06703e-17	1.60337	4.89425e-14	0.641496	5.49806e-11	0.977096	2.80828e-10
ARL3_CRTAC1_HIST1H2BK_RHBDF1_SLC35D1_WEE1	0.700136	4.98376e-18	1.65773	7.18693e-15	0.650892	5.69274e-11	0.983601	2.96655e-10
ARL3_CRTAC1_HIST1H2BK_RHBDF1_SMC4_WEE1	0.700136	6.28516e-17	1.60858	4.12373e-14	0.653523	1.0959e-11	1.02159	7.3319e-11
ARL3_DNAJB12_EMP3_HIST1H2BK_IGF2BP3_WEE1	0.700136	5.42951e-17	1.60573	4.0507e-14	0.620074	2.89963e-08	0.822766	6.69508e-08
ARL3_DNAJB12_EMP3_HIST1H2BK_RHBDF1_SMC4	0.700136	4.84025e-16	1.56365	1.7917e-13	0.620074	5.30411e-09	0.862689	1.46634e-08
ARL3_DNAJB12_EMP3_IGF2BP3_SMC4_WEE1	0.700136	3.2599e-17	1.6152	2.81538e-14	0.605981	3.68944e-07	0.749575	6.68308e-07
ARL3_DNAJB12_HIST1H2BK_IGF2BP3_SMC4_WEE1	0.700136	6.17687e-15	1.50925	1.11426e-12	0.615376	6.65194e-08	0.797926	1.41684e-07
ARL3_EMP3_HIST1H2BK_SLC35D1_SMC4_WEE1	0.700136	6.06293e-16	1.55704	2.15598e-13	0.667051	6.06196e-16	1.21026	2.32075e-14
ARL3_HIST1H2BK_RHBDF1_SLC35D1_SMC4_WEE1	0.700136	4.45413e-16	1.56876	1.61721e-13	0.645629	3.47903e-10	0.937782	1.39137e-09
CRTAC1_DNAJB12_EMP3_HIST1H2BK_SMC4_WEE1	0.700136	1.07979e-15	1.54821	3.06183e-13	0.626838	1.09388e-09	0.900333	3.66504e-09
CRTAC1_DNAJB12_EMP3_IGF2BP3_SMC4_WEE1	0.700136	8.81693e-18	1.64332	1.08923e-14	0.603349	7.30824e-07	0.72821	1.25156e-06
CRTAC1_DNAJB12_HIST1H2BK_IGF2BP3_SMC4_WEE1	0.700136	8.19528e-16	1.55626	2.40012e-13	0.640931	1.11376e-10	0.958431	5.1324e-10
CRTAC1_DNAJB12_IGF2BP3_RHBDF1_SMC4_WEE1	0.700136	5.29686e-18	1.65863	7.17353e-15	0.628904	8.49141e-08	0.797103	1.78319e-07
CRTAC1_HIST1H2BK_IGF2BP3_RHBDF1_SMC4_WEE1	0.700136	3.22342e-18	1.674	4.71904e-15	0.660287	2.80182e-13	1.09731	3.4195e-12
DNAJB12_EMP3_HIST1H2BK_SLC35D1_SMC4_WEE1	0.700136	1.14158e-14	1.49859	1.61935e-12	0.636233	2.06705e-10	0.942741	8.64782e-10
DNAJB12_EMP3_RHBDF1_SLC35D1_SMC4_WEE1	0.700136	1.30984e-16	1.59309	6.84716e-14	0.608047	3.07507e-06	0.689704	4.70454e-06
EMP3_IGF2BP3_RHBDF1_SLC35D1_SMC4_WEE1	0.700136	1.58917e-17	1.63604	1.5343e-14	0.629469	2.66019e-10	0.932585	1.05488e-09
HIST1H2BK_IGF2BP3_RHBDF1_SLC35D1_SMC4_WEE1	0.700136	5.1474e-18	1.66459	6.60105e-15	0.671749	6.47545e-16	1.21023	2.42759e-14
ABCC3_ARL3_CRTAC1_DNAJB12_HIST1H2BK_RHBDF1_WEE1	0.700136	9.55618e-17	1.59805	5.54076e-14	0.610679	2.30741e-06	0.700479	3.62113e-06
ABCC3_ARL3_CRTAC1_DNAJB12_IGF2BP3_RHBDF1_SMC4	0.700136	1.55146e-18	1.67278	3.53892e-15	0.626838	2.91706e-07	0.76367	5.48772e-07
ABCC3_ARL3_CRTAC1_DNAJB12_IGF2BP3_RHBDF1_WEE1	0.700136	3.51398e-18	1.65951	5.99485e-15	0.612745	2.80816e-06	0.69379	4.36379e-06
ABCC3_ARL3_CRTAC1_EMP3_HIST1H2BK_IGF2BP3_RHBDF1	0.700136	4.91818e-17	1.6154	3.57179e-14	0.641496	1.82187e-11	1.00116	1.08332e-10
ABCC3_ARL3_CRTAC1_EMP3_IGF2BP3_SMC4_WEE1	0.700136	1.10235e-15	1.54704	3.16628e-13	0.632101	1.23555e-09	0.902745	4.1469e-09
ABCC3_ARL3_DNAJB12_EMP3_HIST1H2BK_IGF2BP3_RHBDF1	0.700136	2.70441e-18	1.67518	4.59028e-15	0.624772	2.13032e-09	0.886915	6.55008e-09
ABCC3_ARL3_DNAJB12_EMP3_HIST1H2BK_IGF2BP3_SMC4	0.700136	3.01604e-15	1.52688	6.43668e-13	0.624772	5.42053e-09	0.864742	1.50504e-08
ABCC3_ARL3_DNAJB12_EMP3_IGF2BP3_RHBDF1_SMC4	0.700136	4.36711e-18	1.65359	7.13313e-15	0.610679	4.38544e-07	0.74841	7.82553e-07
ABCC3_ARL3_DNAJB12_EMP3_IGF2BP3_SMC4_WEE1	0.700136	3.82483e-17	1.61393	3.07503e-14	0.610679	7.3772e-08	0.793492	1.54837e-07
ABCC3_ARL3_DNAJB12_EMP3_RHBDF1_SMC4_WEE1	0.700136	3.44275e-17	1.61356	2.97689e-14	0.601283	1.68566e-06	0.706671	2.69381e-06
ABCC3_ARL3_EMP3_HIST1H2BK_IGF2BP3_SLC35D1_SMC4	0.700136	2.20174e-17	1.63445	1.9429e-14	0.646194	1.14195e-12	1.05808	1.0468e-11
ABCC3_ARL3_EMP3_HIST1H2BK_IGF2BP3_SLC35D1_WEE1	0.700136	7.30832e-16	1.55489	2.40105e-13	0.641496	8.09332e-12	1.01627	5.41415e-11
ABCC3_ARL3_EMP3_HIST1H2BK_SLC35D1_SMC4_WEE1	0.700136	8.33159e-16	1.55871	2.45324e-13	0.662353	4.92777e-15	1.16999	1.22668e-13
ABCC3_ARL3_EMP3_IGF2BP3_RHBDF1_SMC4_WEE1	0.700136	1.55548e-17	1.62904	1.69247e-14	0.64826	5.45876e-12	1.02713	3.95272e-11
ABCC3_ARL3_HIST1H2BK_IGF2BP3_RHBDF1_SLC35D1_SMC4	0.700136	1.72393e-16	1.58708	8.56614e-14	0.631535	5.66715e-09	0.865375	1.58606e-08
ABCC3_CRTAC1_DNAJB12_IGF2BP3_RHBDF1_SMC4_WEE1	0.700136	4.11764e-19	1.71241	1.17885e-15	0.624206	1.24462e-07	0.785028	2.50856e-07
ABCC3_CRTAC1_EMP3_HIST1H2BK_IGF2BP3_RHBDF1_SMC4	0.700136	4.26214e-17	1.6226	3.04632e-14	0.667051	6.65701e-16	1.20947	2.49829e-14
ABCC3_CRTAC1_EMP3_HIST1H2BK_IGF2BP3_SLC35D1_WEE1	0.700136	7.63924e-17	1.6052	4.68531e-14	0.650326	1.20163e-14	1.14709	2.28495e-13
ABCC3_CRTAC1_EMP3_IGF2BP3_RHBDF1_SLC35D1_WEE1	0.700136	1.25184e-17	1.63964	1.36564e-14	0.636233	1.07678e-11	1.00609	6.70393e-11
ABCC3_CRTAC1_EMP3_IGF2BP3_SLC35D1_SMC4_WEE1	0.700136	8.86263e-17	1.60226	5.19651e-14	0.659722	6.6592e-15	1.16393	1.50029e-13
ABCC3_CRTAC1_HIST1H2BK_RHBDF1_SLC35D1_SMC4_WEE1	0.700136	3.93655e-15	1.52829	7.1242e-13	0.664985	5.10382e-14	1.13337	8.5273e-13
ABCC3_DNAJB12_EMP3_HIST1H2BK_RHBDF1_SLC35D1_SMC4	0.700136	9.15411e-14	1.45597	7.28623e-12	0.629469	5.15619e-09	0.868285	1.45157e-08
ABCC3_DNAJB12_EMP3_HIST1H2BK_SLC35D1_SMC4_WEE1	0.700136	1.7287e-15	1.54538	3.91993e-13	0.636233	9.26571e-11	0.95991	4.30356e-10
ABCC3_DNAJB12_EMP3_IGF2BP3_RHBDF1_SLC35D1_WEE1	0.700136	2.69212e-16	1.57549	1.17969e-13	0.593954	1.58299e-05	0.636214	2.16712e-05
ABCC3_DNAJB12_EMP3_IGF2BP3_SLC35D1_SMC4_WEE1	0.700136	2.87942e-16	1.57741	1.14403e-13	0.59602	1.94058e-06	0.697379	3.07072e-06
ABCC3_DNAJB12_IGF2BP3_RHBDF1_SLC35D1_SMC4_WEE1	0.700136	6.43581e-17	1.6141	3.79755e-14	0.59602	0.000260616	0.540065	0.000307296
ABCC3_EMP3_HIST1H2BK_IGF2BP3_RHBDF1_SLC35D1_WEE1	0.700136	1.80668e-16	1.58953	8.37461e-14	0.655024	6.48809e-15	1.15796	1.43737e-13
ABCC3_EMP3_IGF2BP3_RHBDF1_SLC35D1_SMC4_WEE1	0.700136	3.08384e-17	1.62321	2.48355e-14	0.643562	6.98756e-12	1.017	4.68704e-11
ABCC3_HIST1H2BK_IGF2BP3_RHBDF1_SLC35D1_SMC4_WEE1	0.700136	2.91068e-17	1.63388	2.10351e-14	0.676446	2.20585e-16	1.23269	1.06185e-14
ARL3_CRTAC1_DNAJB12_HIST1H2BK_IGF2BP3_SMC4_WEE1	0.700136	8.6604e-16	1.55127	2.71474e-13	0.620074	1.3643e-07	0.781259	2.73701e-07
ARL3_CRTAC1_EMP3_HIST1H2BK_IGF2BP3_SMC4_WEE1	0.700136	1.82517e-17	1.63145	1.76736e-14	0.641496	5.49806e-11	0.977096	2.80828e-10
ARL3_CRTAC1_HIST1H2BK_IGF2BP3_RHBDF1_SMC4_WEE1	0.700136	3.60109e-19	1.71301	1.10993e-15	0.658221	4.72522e-12	1.04239	3.65723e-11
ARL3_DNAJB12_EMP3_HIST1H2BK_IGF2BP3_RHBDF1_SMC4	0.700136	3.09906e-17	1.61676	2.70173e-14	0.620074	5.30411e-09	0.862689	1.46634e-08
ARL3_DNAJB12_EMP3_HIST1H2BK_RHBDF1_SLC35D1_SMC4	0.700136	1.30203e-15	1.54276	3.669e-13	0.610679	1.02182e-07	0.785061	2.08317e-07
ARL3_DNAJB12_EMP3_HIST1H2BK_RHBDF1_SLC35D1_WEE1	0.700136	1.69252e-15	1.53721	4.43782e-13	0.610679	4.46833e-08	0.805979	9.84753e-08
ARL3_DNAJB12_EMP3_HIST1H2BK_SLC35D1_SMC4_WEE1	0.700136	4.18435e-15	1.51771	8.39781e-13	0.620074	3.14223e-08	0.819782	7.21817e-08
ARL3_DNAJB12_EMP3_IGF2BP3_RHBDF1_SMC4_WEE1	0.700136	2.86651e-18	1.66807	4.93222e-15	0.605981	7.58555e-07	0.730927	1.29297e-06
ARL3_EMP3_HIST1H2BK_RHBDF1_SLC35D1_SMC4_WEE1	0.700136	1.09892e-17	1.64158	1.25265e-14	0.660287	1.42518e-13	1.10919	1.95822e-12
ARL3_HIST1H2BK_IGF2BP3_RHBDF1_SLC35D1_SMC4_WEE1	0.700136	1.72947e-17	1.63571	1.62603e-14	0.650326	7.88242e-11	0.973339	3.87244e-10
CRTAC1_DNAJB12_EMP3_HIST1H2BK_IGF2BP3_RHBDF1_WEE1	0.700136	6.44885e-19	1.69082	1.89517e-15	0.62214	4.49171e-09	0.865206	1.27471e-08
CRTAC1_EMP3_IGF2BP3_RHBDF1_SLC35D1_SMC4_WEE1	0.700136	7.78724e-17	1.60566	4.68498e-14	0.652958	8.86271e-13	1.06768	8.6083e-12
ABCC3_ARL3_CRTAC1_DNAJB12_EMP3_HIST1H2BK_SMC4_WEE1	0.700136	1.13922e-15	1.54634	3.24907e-13	0.624772	1.57071e-10	0.942972	6.65831e-10
ABCC3_ARL3_CRTAC1_DNAJB12_HIST1H2BK_IGF2BP3_SMC4_WEE1	0.700136	6.82097e-16	1.5583	2.20922e-13	0.620074	2.25527e-07	0.768767	4.31462e-07
ABCC3_ARL3_CRTAC1_DNAJB12_IGF2BP3_RHBDF1_SMC4_WEE1	0.700136	4.25843e-18	1.66167	6.37725e-15	0.629469	6.51337e-08	0.805755	1.41236e-07
ABCC3_ARL3_CRTAC1_EMP3_HIST1H2BK_IGF2BP3_RHBDF1_SMC4	0.700136	6.22106e-18	1.65804	8.20322e-15	0.650892	3.6619e-12	1.04014	2.8547e-11
ABCC3_ARL3_CRTAC1_HIST1H2BK_IGF2BP3_RHBDF1_SMC4_WEE1	0.700136	1.8894e-18	1.68275	3.39259e-15	0.658221	3.17135e-12	1.05034	2.60746e-11
ABCC3_ARL3_CRTAC1_IGF2BP3_RHBDF1_SLC35D1_SMC4_WEE1	0.700136	4.86353e-17	1.61364	3.44159e-14	0.634167	4.81587e-09	0.871616	1.38289e-08
ABCC3_ARL3_DNAJB12_EMP3_HIST1H2BK_IGF2BP3_RHBDF1_SMC4	0.700136	1.7846e-17	1.62769	1.83874e-14	0.629469	6.20516e-10	0.916728	2.23139e-09
ABCC3_ARL3_DNAJB12_HIST1H2BK_IGF2BP3_RHBDF1_SLC35D1_SMC4	0.700136	1.01125e-17	1.64631	1.13427e-14	0.615376	1.25311e-07	0.782092	2.51566e-07
ABCC3_ARL3_DNAJB12_HIST1H2BK_IGF2BP3_RHBDF1_SMC4_WEE1	0.700136	2.31014e-19	1.71489	8.95843e-16	0.62214	4.80497e-08	0.809814	1.05742e-07
ABCC3_ARL3_EMP3_HIST1H2BK_RHBDF1_SLC35D1_SMC4_WEE1	0.700136	2.29894e-17	1.62806	2.04925e-14	0.660287	1.42518e-13	1.10919	1.95822e-12
ABCC3_ARL3_HIST1H2BK_IGF2BP3_RHBDF1_SLC35D1_SMC4_WEE1	0.700136	3.23726e-17	1.6222	2.57234e-14	0.645629	7.50178e-11	0.970511	3.67302e-10
ABCC3_CRTAC1_DNAJB12_EMP3_HIST1H2BK_IGF2BP3_RHBDF1_WEE1	0.700136	5.47468e-19	1.69578	1.64412e-15	0.636233	1.28134e-10	0.952747	5.72549e-10
ABCC3_CRTAC1_DNAJB12_EMP3_HIST1H2BK_IGF2BP3_SMC4_WEE1	0.700136	1.79169e-17	1.63073	1.75057e-14	0.636233	3.93509e-11	0.977461	2.05618e-10
ABCC3_DNAJB12_EMP3_HIST1H2BK_IGF2BP3_RHBDF1_SLC35D1_SMC4	0.700136	1.85348e-16	1.58586	8.57779e-14	0.624772	1.13323e-08	0.846924	2.90999e-08
ABCC3_DNAJB12_EMP3_HIST1H2BK_IGF2BP3_SLC35D1_SMC4_WEE1	0.700136	2.66915e-17	1.63373	2.01341e-14	0.640931	3.85557e-11	0.981164	2.04225e-10
ARL3_CRTAC1_DNAJB12_HIST1H2BK_IGF2BP3_RHBDF1_SMC4_WEE1	0.700136	2.87286e-18	1.66796	4.97473e-15	0.629469	5.85117e-08	0.808933	1.27839e-07
ARL3_DNAJB12_EMP3_HIST1H2BK_IGF2BP3_SLC35D1_SMC4_WEE1	0.700136	8.92228e-17	1.59598	5.59281e-14	0.624772	4.96536e-09	0.866096	1.39553e-08
ARL3_DNAJB12_HIST1H2BK_IGF2BP3_RHBDF1_SLC35D1_SMC4_WEE1	0.700136	2.29631e-16	1.5788	1.03127e-13	0.617442	2.74576e-07	0.761843	5.13611e-07
ABCC3_ARL3_CRTAC1_DNAJB12_EMP3_HIST1H2BK_RHBDF1_SMC4_WEE1	0.700136	8.63975e-16	1.55125	2.69835e-13	0.627403	5.43957e-10	0.918833	1.99303e-09
ABCC3_ARL3_CRTAC1_HIST1H2BK_IGF2BP3_RHBDF1_SLC35D1_SMC4_WEE1	0.700136	2.06858e-17	1.62999	1.91791e-14	0.664985	7.20108e-13	1.08288	7.70705e-12
ABCC3_ARL3_DNAJB12_EMP3_HIST1H2BK_IGF2BP3_RHBDF1_SLC35D1_SMC4	0.700136	5.23457e-17	1.60701	3.86147e-14	0.620074	1.20537e-08	0.842793	3.06081e-08
ABCC3_ARL3_DNAJB12_EMP3_HIST1H2BK_IGF2BP3_RHBDF1_SLC35D1_WEE1	0.700136	2.7917e-16	1.57449	1.21583e-13	0.620074	3.96517e-09	0.869106	1.13445e-08
ABCC3_ARL3_DNAJB12_EMP3_HIST1H2BK_IGF2BP3_SLC35D1_SMC4_WEE1	0.700136	1.29376e-17	1.64656	1.26482e-14	0.629469	1.55496e-09	0.895779	5.01904e-09
ABCC3_ARL3_EMP3_HIST1H2BK_IGF2BP3_RHBDF1_SLC35D1_SMC4_WEE1	0.700136	4.90345e-18	1.65652	7.21318e-15	0.664985	4.51575e-14	1.13464	7.77343e-13
ABCC3_CRTAC1_DNAJB12_EMP3_HIST1H2BK_IGF2BP3_RHBDF1_SLC35D1_WEE1	0.700136	1.15132e-16	1.59163	6.66146e-14	0.631535	2.21254e-10	0.938108	9.10377e-10
ABCC3_CRTAC1_DNAJB12_HIST1H2BK_IGF2BP3_RHBDF1_SLC35D1_SMC4_WEE1	0.700136	6.56165e-17	1.61888	3.65511e-14	0.636233	2.15367e-10	0.9416	8.97633e-10
ABCC3_CRTAC1_EMP3_HIST1H2BK_IGF2BP3_RHBDF1_SLC35D1_SMC4_WEE1	0.700136	5.68093e-17	1.61226	3.75325e-14	0.671749	1.6771e-18	1.31725	2.19152e-16
ARL3_CRTAC1_EMP3_HIST1H2BK_IGF2BP3_RHBDF1_SLC35D1_SMC4_WEE1	0.700136	7.36842e-18	1.64899	9.48979e-15	0.655589	2.6312e-12	1.05	2.19391e-11
ARL3_DNAJB12_EMP3_HIST1H2BK_IGF2BP3_RHBDF1_SLC35D1_SMC4_WEE1	0.700136	4.45483e-18	1.66101	6.54691e-15	0.620074	6.94476e-09	0.855953	1.86965e-08
ABCC3_ARL3_CRTAC1_DNAJB12_EMP3_HIST1H2BK_IGF2BP3_RHBDF1_SLC35D1_WEE1	0.695194	1.33683e-16	1.57261	6.40889e-14	0.627403	5.69865e-10	0.917495	2.08127e-09
ABCC3_CRTAC1_DNAJB12_EMP3_HIST1H2BK_IGF2BP3_RHBDF1_SLC35D1_SMC4_WEE1	0.695194	7.34347e-17	1.58891	3.99897e-14	0.631535	1.0846e-10	0.954632	4.8561e-10
ABCC3_EMP3_SMC4	0.695194	3.34083e-15	1.51585	5.97597e-13	0.645629	4.55145e-11	0.980576	2.40198e-10
ARL3_DNAJB12_HIST1H2BK	0.695194	2.19027e-15	1.51956	4.57326e-13	0.596585	1.23723e-05	0.645254	1.72157e-05
EMP3_HIST1H2BK_IGF2BP3	0.695194	1.9525e-15	1.52954	3.96924e-13	0.664419	2.13704e-16	1.22588	9.52335e-15
ABCC3_ARL3_HIST1H2BK_SMC4	0.695194	7.04145e-15	1.4984	1.03108e-12	0.634167	9.64198e-10	0.908399	3.34127e-09
ABCC3_CRTAC1_DNAJB12_WEE1	0.695194	1.07699e-16	1.58065	5.19045e-14	0.586625	3.77151e-05	0.604132	4.90448e-05
ABCC3_CRTAC1_EMP3_HIST1H2BK	0.695194	3.15822e-16	1.56241	1.14465e-13	0.633602	8.22688e-12	1.00818	5.22167e-11
ABCC3_DNAJB12_HIST1H2BK_SMC4	0.695194	9.79177e-13	1.38408	3.89977e-11	0.586625	0.000126705	0.563361	0.00015455
ABCC3_EMP3_HIST1H2BK_IGF2BP3	0.695194	7.03634e-16	1.5499	1.91032e-13	0.664419	2.13704e-16	1.22588	9.52335e-15
ABCC3_EMP3_IGF2BP3_RHBDF1	0.695194	5.79155e-16	1.54313	1.83085e-13	0.579861	0.000275609	0.531979	0.000324939
ABCC3_EMP3_SLC35D1_WEE1	0.695194	1.98136e-16	1.56523	8.51531e-14	0.645629	1.17851e-11	1.00897	7.48106e-11
ABCC3_IGF2BP3_SLC35D1_WEE1	0.695194	1.93284e-16	1.58005	6.9131e-14	0.634167	1.1861e-09	0.90306	3.94841e-09
ARL3_CRTAC1_EMP3_SMC4	0.695194	3.41616e-16	1.56013	1.21415e-13	0.627403	4.44543e-09	0.870319	1.27851e-08
ARL3_CRTAC1_EMP3_WEE1	0.695194	8.43833e-18	1.62521	9.61293e-15	0.629469	3.72248e-10	0.926899	1.43091e-09
ARL3_DNAJB12_HIST1H2BK_IGF2BP3	0.695194	1.42842e-13	1.42851	9.64793e-12	0.605981	2.88922e-06	0.692536	4.45412e-06
ARL3_DNAJB12_HIST1H2BK_RHBDF1	0.695194	1.6185e-16	1.58341	6.47573e-14	0.620074	4.50419e-08	0.810567	9.99061e-08
ARL3_HIST1H2BK_IGF2BP3_WEE1	0.695194	8.27275e-17	1.58124	4.69669e-14	0.657656	8.07931e-13	1.07276	8.0962e-12
ARL3_HIST1H2BK_RHBDF1_SMC4	0.695194	2.82423e-18	1.66574	4.004e-15	0.643562	1.14893e-09	0.911352	3.95807e-09
ARL3_RHBDF1_SMC4_WEE1	0.695194	1.35373e-15	1.52568	3.3542e-13	0.631535	1.63256e-08	0.837357	4.0515e-08
CRTAC1_EMP3_RHBDF1_WEE1	0.695194	9.69195e-15	1.48497	1.36945e-12	0.62214	7.94416e-10	0.906553	2.74682e-09
CRTAC1_EMP3_SMC4_WEE1	0.695194	1.10851e-16	1.58024	5.34314e-14	0.664419	3.83389e-16	1.21661	1.52401e-14
DNAJB12_EMP3_HIST1H2BK_RHBDF1	0.695194	9.70564e-16	1.53336	2.64448e-13	0.603349	5.12348e-07	0.738946	9.01719e-07
DNAJB12_EMP3_HIST1H2BK_SLC35D1	0.695194	1.74005e-13	1.42426	1.08179e-11	0.593954	2.08109e-06	0.695674	3.27443e-06
DNAJB12_EMP3_RHBDF1_SMC4	0.695194	7.33893e-16	1.53904	2.08116e-13	0.589256	0.000219672	0.545041	0.000260785
DNAJB12_HIST1H2BK_IGF2BP3_RHBDF1	0.695194	9.40999e-14	1.43599	6.96466e-12	0.577795	0.000755417	0.495537	0.000850947
DNAJB12_IGF2BP3_SMC4_WEE1	0.695194	2.98047e-13	1.40973	1.63936e-11	0.584559	0.000820421	0.49334	0.000923001
EMP3_IGF2BP3_RHBDF1_SMC4	0.695194	4.36059e-16	1.55201	1.39738e-13	0.62214	1.46405e-08	0.834632	3.65256e-08
EMP3_IGF2BP3_RHBDF1_WEE1	0.695194	5.90401e-14	1.44718	4.97532e-12	0.617442	3.39591e-08	0.811905	7.73387e-08
ABCC3_ARL3_CRTAC1_HIST1H2BK_SMC4	0.695194	2.60126e-15	1.5251	4.99793e-13	0.641496	1.2296e-10	0.960008	5.615e-10
ABCC3_ARL3_DNAJB12_EMP3_WEE1	0.695194	1.76644e-16	1.5669	7.81818e-14	0.601283	1.51399e-06	0.71083	2.43264e-06
ABCC3_ARL3_DNAJB12_HIST1H2BK_IGF2BP3	0.695194	8.65769e-16	1.5364	2.37059e-13	0.617442	8.80366e-08	0.791688	1.82264e-07
ABCC3_ARL3_DNAJB12_HIST1H2BK_RHBDF1	0.695194	3.3103e-17	1.61293	2.15889e-14	0.617442	1.1509e-07	0.784423	2.32711e-07
ABCC3_ARL3_DNAJB12_HIST1H2BK_SMC4	0.695194	7.25629e-13	1.38948	3.219e-11	0.615376	1.38267e-07	0.779259	2.75349e-07
ABCC3_ARL3_EMP3_SMC4_WEE1	0.695194	1.17595e-16	1.58173	5.40809e-14	0.631535	1.65234e-10	0.944111	7.05471e-10
ABCC3_ARL3_HIST1H2BK_IGF2BP3_WEE1	0.695194	1.56582e-18	1.66831	2.60322e-15	0.657656	6.92691e-13	1.07571	7.11483e-12
ABCC3_ARL3_HIST1H2BK_RHBDF1_WEE1	0.695194	7.89274e-19	1.67761	1.67315e-15	0.652958	5.55708e-11	0.98392	2.9069e-10
ABCC3_ARL3_HIST1H2BK_SMC4_WEE1	0.695194	6.73094e-15	1.49244	1.04657e-12	0.652958	4.99077e-12	1.03259	3.71805e-11
ABCC3_ARL3_RHBDF1_SMC4_WEE1	0.695194	4.14983e-16	1.54967	1.44497e-13	0.638865	2.17406e-09	0.893206	6.89052e-09
ABCC3_CRTAC1_DNAJB12_HIST1H2BK_WEE1	0.695194	1.51688e-15	1.52807	3.34683e-13	0.608047	2.34704e-07	0.760379	4.43994e-07
ABCC3_CRTAC1_EMP3_HIST1H2BK_SMC4	0.695194	5.1574e-15	1.50796	8.12723e-13	0.659722	2.70317e-15	1.18066	7.14085e-14
ABCC3_CRTAC1_EMP3_IGF2BP3_RHBDF1	0.695194	7.27732e-16	1.54641	2.04669e-13	0.62214	1.00253e-09	0.900114	3.35979e-09
ABCC3_CRTAC1_EMP3_IGF2BP3_SMC4	0.695194	7.31795e-17	1.58725	4.0259e-14	0.659722	5.03121e-15	1.16926	1.19161e-13
ABCC3_CRTAC1_HIST1H2BK_RHBDF1_SMC4	0.695194	3.10673e-16	1.58401	9.64566e-14	0.646194	4.44808e-12	1.03267	3.29372e-11
ABCC3_CRTAC1_RHBDF1_SMC4_WEE1	0.695194	1.37381e-15	1.52501	3.34789e-13	0.667051	2.15922e-13	1.10453	2.86079e-12
ABCC3_DNAJB12_EMP3_IGF2BP3_SMC4	0.695194	8.0355e-17	1.58324	4.42337e-14	0.593954	2.48553e-05	0.620818	3.31587e-05
ABCC3_DNAJB12_EMP3_RHBDF1_SMC4	0.695194	9.87303e-16	1.53293	2.61889e-13	0.589256	0.000110128	0.569036	0.000135135
ABCC3_DNAJB12_EMP3_RHBDF1_WEE1	0.695194	2.68155e-16	1.56118	1.01059e-13	0.589256	9.70145e-05	0.574481	0.000119965
ABCC3_DNAJB12_HIST1H2BK_SLC35D1_WEE1	0.695194	6.39361e-16	1.55568	1.62536e-13	0.598086	1.37935e-05	0.640204	1.90536e-05
ARL3_CRTAC1_DNAJB12_HIST1H2BK_RHBDF1	0.695194	1.56259e-17	1.62842	1.27249e-14	0.620074	5.45443e-07	0.746015	9.63045e-07
ARL3_CRTAC1_EMP3_HIST1H2BK_WEE1	0.695194	3.35596e-18	1.65131	4.74792e-15	0.641496	4.60904e-12	1.02901	3.33447e-11
ARL3_CRTAC1_EMP3_IGF2BP3_WEE1	0.695194	6.51522e-17	1.58536	3.95703e-14	0.629469	3.72248e-10	0.926899	1.43091e-09
ARL3_CRTAC1_HIST1H2BK_RHBDF1_SMC4	0.695194	1.02836e-17	1.64693	9.1259e-15	0.63943	7.091e-10	0.92165	2.59448e-09
ARL3_CRTAC1_HIST1H2BK_SMC4_WEE1	0.695194	5.83656e-15	1.49465	9.47839e-13	0.650892	1.86962e-11	1.00634	1.14381e-10
ARL3_DNAJB12_HIST1H2BK_IGF2BP3_RHBDF1	0.695194	1.79801e-14	1.47179	2.11731e-12	0.620074	4.46964e-08	0.810697	9.93365e-08
ARL3_DNAJB12_HIST1H2BK_IGF2BP3_WEE1	0.695194	7.16286e-15	1.49117	1.10922e-12	0.61331	9.95984e-08	0.787907	2.0409e-07
ARL3_EMP3_HIST1H2BK_IGF2BP3_SMC4	0.695194	9.79096e-17	1.58023	5.0204e-14	0.646194	5.87603e-12	1.02575	4.20191e-11
ARL3_EMP3_HIST1H2BK_SLC35D1_WEE1	0.695194	6.06192e-16	1.54769	1.75726e-13	0.636799	2.48918e-11	0.990155	1.39829e-10
ARL3_EMP3_IGF2BP3_RHBDF1_WEE1	0.695194	5.44919e-15	1.49961	8.91524e-13	0.624772	9.45749e-09	0.850498	2.48088e-08
ARL3_EMP3_RHBDF1_SMC4_WEE1	0.695194	6.63025e-15	1.49228	1.05188e-12	0.64826	2.62377e-11	0.995738	1.50775e-10
ARL3_HIST1H2BK_IGF2BP3_RHBDF1_WEE1	0.695194	3.02679e-15	1.51001	5.90179e-13	0.657656	2.42992e-11	1.00487	1.45138e-10
ARL3_HIST1H2BK_RHBDF1_SLC35D1_SMC4	0.695194	5.3574e-17	1.61324	2.90291e-14	0.626838	2.76535e-08	0.824574	6.50231e-08
CRTAC1_DNAJB12_EMP3_HIST1H2BK_IGF2BP3	0.695194	2.09438e-16	1.5654	8.54288e-14	0.593954	1.34975e-06	0.707512	2.19164e-06
CRTAC1_DNAJB12_EMP3_HIST1H2BK_WEE1	0.695194	3.77237e-17	1.5996	2.54912e-14	0.598652	7.39145e-07	0.72622	1.2609e-06
CRTAC1_DNAJB12_EMP3_IGF2BP3_SMC4	0.695194	6.1222e-17	1.58853	3.65562e-14	0.589256	9.86086e-06	0.648055	1.39007e-05
CRTAC1_DNAJB12_EMP3_SMC4_WEE1	0.695194	1.49221e-16	1.57267	6.63656e-14	0.603349	8.15722e-07	0.725098	1.38509e-06
CRTAC1_DNAJB12_HIST1H2BK_RHBDF1_SMC4	0.695194	9.94799e-16	1.54048	2.39019e-13	0.62214	1.63318e-07	0.777635	3.21463e-07
CRTAC1_EMP3_HIST1H2BK_IGF2BP3_SMC4	0.695194	2.77098e-17	1.60377	2.12926e-14	0.661788	1.32952e-15	1.19236	4.02241e-14
CRTAC1_EMP3_IGF2BP3_RHBDF1_SMC4	0.695194	4.73728e-16	1.54698	1.57344e-13	0.636233	4.94399e-11	0.973855	2.51405e-10
DNAJB12_EMP3_HIST1H2BK_SLC35D1_WEE1	0.695194	6.23761e-16	1.54271	1.84464e-13	0.608047	1.00601e-07	0.782845	2.0493e-07
EMP3_HIST1H2BK_RHBDF1_SLC35D1_SMC4	0.695194	9.70036e-15	1.48745	1.30798e-12	0.655024	5.1091e-15	1.16177	1.18677e-13
EMP3_IGF2BP3_RHBDF1_SLC35D1_SMC4	0.695194	2.5787e-16	1.56471	9.55274e-14	0.629469	7.25228e-10	0.909854	2.55644e-09
EMP3_IGF2BP3_SLC35D1_SMC4_WEE1	0.695194	1.62202e-14	1.47539	1.87141e-12	0.650326	4.65934e-13	1.07699	4.88262e-12
ABCC3_ARL3_CRTAC1_DNAJB12_RHBDF1_WEE1	0.695194	4.45812e-18	1.6415	5.70468e-15	0.612745	2.49728e-06	0.697336	3.9085e-06
ABCC3_ARL3_CRTAC1_EMP3_IGF2BP3_RHBDF1	0.695194	3.48381e-15	1.50672	6.53484e-13	0.641496	2.66695e-11	0.992991	1.50766e-10
ABCC3_ARL3_CRTAC1_EMP3_SMC4_WEE1	0.695194	2.06023e-16	1.56396	8.68668e-14	0.632101	1.23555e-09	0.902745	4.1469e-09
ABCC3_ARL3_CRTAC1_HIST1H2BK_IGF2BP3_SMC4	0.695194	2.06087e-18	1.66899	3.18846e-15	0.641496	1.2296e-10	0.960008	5.615e-10
ABCC3_ARL3_CRTAC1_HIST1H2BK_IGF2BP3_WEE1	0.695194	2.10859e-18	1.67099	2.97298e-15	0.641496	6.55573e-11	0.973653	3.24821e-10
ABCC3_ARL3_CRTAC1_HIST1H2BK_RHBDF1_WEE1	0.695194	1.01716e-17	1.64869	8.84783e-15	0.644128	5.68425e-11	0.980357	2.91389e-10
ABCC3_ARL3_DNAJB12_EMP3_IGF2BP3_SMC4	0.695194	1.55412e-15	1.52361	3.63101e-13	0.620074	3.69181e-08	0.816602	8.32927e-08
ABCC3_ARL3_DNAJB12_EMP3_SMC4_WEE1	0.695194	2.12711e-15	1.51693	4.56202e-13	0.620074	1.10124e-08	0.844931	2.82131e-08
ABCC3_ARL3_DNAJB12_HIST1H2BK_IGF2BP3_RHBDF1	0.695194	1.29538e-17	1.62997	1.13689e-14	0.62214	3.25336e-08	0.818922	7.45104e-08
ABCC3_ARL3_DNAJB12_HIST1H2BK_SMC4_WEE1	0.695194	1.68322e-15	1.52282	3.77455e-13	0.618008	5.4912e-08	0.805106	1.19713e-07
ABCC3_ARL3_DNAJB12_IGF2BP3_RHBDF1_WEE1	0.695194	3.0823e-17	1.60357	2.22974e-14	0.596585	1.54964e-05	0.638219	2.12434e-05
ABCC3_ARL3_EMP3_HIST1H2BK_SLC35D1_WEE1	0.695194	6.17086e-17	1.59836	3.43887e-14	0.641496	6.26359e-12	1.02147	4.34788e-11
ABCC3_ARL3_EMP3_IGF2BP3_SMC4_WEE1	0.695194	1.05012e-16	1.57704	5.43099e-14	0.640931	2.12382e-11	0.992806	1.22556e-10
ABCC3_ARL3_HIST1H2BK_IGF2BP3_RHBDF1_SLC35D1	0.695194	1.48089e-17	1.64104	1.16194e-14	0.631535	2.53058e-09	0.883671	7.75292e-09
ABCC3_ARL3_HIST1H2BK_IGF2BP3_RHBDF1_SMC4	0.695194	7.31882e-19	1.69933	1.49232e-15	0.643562	3.83056e-10	0.936449	1.50796e-09
ABCC3_CRTAC1_DNAJB12_EMP3_IGF2BP3_WEE1	0.695194	1.27904e-17	1.62118	1.18789e-14	0.598652	8.21497e-07	0.723128	1.38915e-06
ABCC3_CRTAC1_DNAJB12_HIST1H2BK_IGF2BP3_WEE1	0.695194	5.80018e-17	1.59337	3.35474e-14	0.612745	9.28346e-08	0.786494	1.91652e-07
ABCC3_CRTAC1_DNAJB12_HIST1H2BK_SMC4_WEE1	0.695194	9.98982e-15	1.4885	1.26677e-12	0.631535	9.05575e-10	0.906879	3.13699e-09
ABCC3_CRTAC1_DNAJB12_RHBDF1_SMC4_WEE1	0.695194	4.22595e-18	1.65111	5.00939e-15	0.619508	2.73719e-07	0.762059	5.12067e-07
ABCC3_CRTAC1_EMP3_HIST1H2BK_RHBDF1_WEE1	0.695194	1.97917e-17	1.61992	1.56295e-14	0.643562	1.55535e-13	1.09406	1.90496e-12
ABCC3_CRTAC1_EMP3_HIST1H2BK_SLC35D1_SMC4	0.695194	1.09614e-13	1.44462	7.39184e-12	0.669117	6.08671e-17	1.25309	3.578e-15
ABCC3_CRTAC1_EMP3_IGF2BP3_SLC35D1_WEE1	0.695194	8.45337e-16	1.54222	2.1874e-13	0.655024	4.67229e-15	1.16963	1.08305e-13
ABCC3_CRTAC1_EMP3_RHBDF1_SMC4_WEE1	0.695194	4.08775e-17	1.60276	2.58171e-14	0.645629	2.32111e-12	1.04358	1.86234e-11
ABCC3_CRTAC1_EMP3_SLC35D1_SMC4_WEE1	0.695194	5.03038e-15	1.50516	7.90043e-13	0.664419	1.06922e-15	1.19952	3.48792e-14
ABCC3_CRTAC1_HIST1H2BK_IGF2BP3_RHBDF1_SMC4	0.695194	2.93437e-19	1.73034	7.01115e-16	0.646194	3.86366e-12	1.03564	2.91899e-11
ABCC3_DNAJB12_EMP3_SLC35D1_SMC4_WEE1	0.695194	2.2404e-14	1.46824	2.37286e-12	0.59602	2.29529e-06	0.692551	3.58785e-06
ABCC3_DNAJB12_HIST1H2BK_IGF2BP3_SLC35D1_WEE1	0.695194	5.90268e-17	1.60237	3.02441e-14	0.598086	1.41627e-05	0.639362	1.95321e-05
ABCC3_DNAJB12_HIST1H2BK_SLC35D1_SMC4_WEE1	0.695194	2.05971e-13	1.42405	1.13392e-11	0.610113	7.54836e-07	0.729553	1.29351e-06
ABCC3_DNAJB12_IGF2BP3_SLC35D1_SMC4_WEE1	0.695194	3.92527e-14	1.45994	3.37598e-12	0.581927	0.000547731	0.508006	0.000625722
ABCC3_EMP3_HIST1H2BK_IGF2BP3_SLC35D1_SMC4	0.695194	2.81701e-15	1.51777	5.14898e-13	0.685842	3.14749e-20	1.39168	1.18824e-17
ABCC3_EMP3_HIST1H2BK_RHBDF1_SLC35D1_SMC4	0.695194	4.24739e-16	1.5673	1.26091e-13	0.659722	2.28649e-15	1.17968	6.32843e-14
ABCC3_EMP3_HIST1H2BK_RHBDF1_SLC35D1_WEE1	0.695194	3.88342e-16	1.55786	1.24083e-13	0.650326	8.63309e-14	1.10652	1.20121e-12
ABCC3_EMP3_IGF2BP3_RHBDF1_SLC35D1_SMC4	0.695194	2.39683e-16	1.56655	9.0082e-14	0.643562	1.16783e-11	1.00702	7.27964e-11
ABCC3_HIST1H2BK_IGF2BP3_RHBDF1_SLC35D1_SMC4	0.695194	1.65665e-15	1.53779	3.15549e-13	0.681144	2.60762e-17	1.2739	2.00696e-15
ABCC3_HIST1H2BK_IGF2BP3_RHBDF1_SLC35D1_WEE1	0.695194	7.338e-17	1.59925	3.48059e-14	0.667051	2.60564e-16	1.22231	1.11197e-14
ABCC3_HIST1H2BK_RHBDF1_SLC35D1_SMC4_WEE1	0.695194	6.08134e-16	1.5493	1.68494e-13	0.676446	2.48032e-16	1.23085	1.16498e-14
ARL3_CRTAC1_DNAJB12_EMP3_RHBDF1_WEE1	0.695194	3.01554e-18	1.64413	4.74765e-15	0.603349	1.47603e-06	0.709245	2.38678e-06
ARL3_CRTAC1_DNAJB12_IGF2BP3_SMC4_WEE1	0.695194	1.97596e-15	1.51793	4.31836e-13	0.620074	3.22318e-07	0.758461	5.99031e-07
ARL3_CRTAC1_DNAJB12_RHBDF1_SMC4_WEE1	0.695194	4.0866e-17	1.60244	2.60057e-14	0.631535	1.87197e-08	0.836914	4.59883e-08
ARL3_CRTAC1_HIST1H2BK_IGF2BP3_RHBDF1_SMC4	0.695194	7.58363e-21	1.79278	5.94902e-17	0.63943	7.091e-10	0.92165	2.59448e-09
ARL3_CRTAC1_HIST1H2BK_IGF2BP3_RHBDF1_WEE1	0.695194	5.10331e-19	1.68883	1.20065e-15	0.648826	3.34242e-11	0.99485	1.8755e-10
ARL3_DNAJB12_EMP3_HIST1H2BK_SLC35D1_WEE1	0.695194	6.00097e-15	1.49578	9.43548e-13	0.610679	1.98079e-07	0.768119	3.797e-07
ARL3_DNAJB12_EMP3_IGF2BP3_RHBDF1_WEE1	0.695194	5.0758e-17	1.59054	3.33738e-14	0.601283	2.65999e-06	0.695267	4.09572e-06
CRTAC1_DNAJB12_EMP3_HIST1H2BK_IGF2BP3_WEE1	0.695194	2.13876e-18	1.65184	3.63858e-15	0.598652	7.39145e-07	0.72622	1.2609e-06
CRTAC1_DNAJB12_EMP3_HIST1H2BK_SLC35D1_WEE1	0.695194	5.26787e-16	1.54441	1.7041e-13	0.612745	1.0308e-08	0.841139	2.63769e-08
CRTAC1_DNAJB12_EMP3_IGF2BP3_RHBDF1_WEE1	0.695194	4.44455e-18	1.64184	5.70012e-15	0.593954	6.13489e-06	0.664183	8.93248e-06
CRTAC1_DNAJB12_EMP3_RHBDF1_SMC4_WEE1	0.695194	9.08518e-17	1.57971	4.82298e-14	0.598652	1.3939e-06	0.709629	2.25713e-06
CRTAC1_DNAJB12_HIST1H2BK_IGF2BP3_RHBDF1_SMC4	0.695194	7.91198e-17	1.59076	4.01899e-14	0.626838	4.46758e-08	0.812425	1.00143e-07
CRTAC1_DNAJB12_HIST1H2BK_IGF2BP3_RHBDF1_WEE1	0.695194	8.03912e-18	1.64069	7.54556e-15	0.617442	7.03568e-08	0.796618	1.49081e-07
CRTAC1_EMP3_IGF2BP3_RHBDF1_SMC4_WEE1	0.695194	6.75375e-15	1.49312	1.02614e-12	0.645629	3.27011e-12	1.03572	2.51352e-11
CRTAC1_HIST1H2BK_RHBDF1_SLC35D1_SMC4_WEE1	0.695194	8.96405e-17	1.58522	4.5268e-14	0.664985	5.45674e-14	1.13207	9.01396e-13
DNAJB12_EMP3_HIST1H2BK_RHBDF1_SLC35D1_WEE1	0.695194	3.59223e-16	1.55385	1.24715e-13	0.608047	9.80709e-08	0.783565	2.00004e-07
DNAJB12_HIST1H2BK_RHBDF1_SLC35D1_SMC4_WEE1	0.695194	2.29547e-14	1.46798	2.42973e-12	0.617442	1.33816e-06	0.716158	2.19323e-06
DNAJB12_IGF2BP3_RHBDF1_SLC35D1_SMC4_WEE1	0.695194	8.36489e-16	1.53717	2.28983e-13	0.581927	0.00185228	0.459211	0.00202317
EMP3_HIST1H2BK_IGF2BP3_RHBDF1_SLC35D1_SMC4	0.695194	5.93679e-16	1.54913	1.68129e-13	0.659722	7.81525e-16	1.1979	2.65159e-14
EMP3_HIST1H2BK_RHBDF1_SLC35D1_SMC4_WEE1	0.695194	2.49798e-16	1.56592	9.14684e-14	0.673815	4.44015e-17	1.25382	2.86371e-15
ABCC3_ARL3_CRTAC1_EMP3_HIST1H2BK_IGF2BP3_SMC4	0.695194	4.56181e-17	1.61162	2.56554e-14	0.646194	9.69939e-12	1.01749	6.39975e-11
ABCC3_ARL3_CRTAC1_EMP3_IGF2BP3_RHBDF1_SMC4	0.695194	9.92093e-17	1.57779	5.24395e-14	0.632101	1.21759e-09	0.903454	4.09518e-09
ABCC3_ARL3_CRTAC1_HIST1H2BK_IGF2BP3_SMC4_WEE1	0.695194	1.64728e-16	1.58167	6.40471e-14	0.655589	4.55391e-12	1.03867	3.49145e-11
ABCC3_ARL3_CRTAC1_HIST1H2BK_RHBDF1_SMC4_WEE1	0.695194	4.87303e-17	1.61912	2.6283e-14	0.658221	3.22546e-12	1.04999	2.64525e-11
ABCC3_ARL3_DNAJB12_EMP3_HIST1H2BK_RHBDF1_SMC4	0.695194	6.15684e-16	1.5519	1.7775e-13	0.629469	6.20516e-10	0.916728	2.23139e-09
ABCC3_ARL3_DNAJB12_EMP3_IGF2BP3_RHBDF1_WEE1	0.695194	1.04578e-17	1.62314	1.07294e-14	0.605981	8.19631e-07	0.730896	1.38142e-06
ABCC3_ARL3_DNAJB12_HIST1H2BK_IGF2BP3_SLC35D1_WEE1	0.695194	1.69018e-16	1.57572	6.92553e-14	0.620074	5.38648e-08	0.805725	1.17585e-07
ABCC3_ARL3_DNAJB12_HIST1H2BK_SLC35D1_SMC4_WEE1	0.695194	1.35139e-14	1.47929	1.65202e-12	0.620074	7.4443e-08	0.797294	1.57832e-07
ABCC3_ARL3_EMP3_HIST1H2BK_RHBDF1_SLC35D1_WEE1	0.695194	6.38092e-17	1.59795	3.50747e-14	0.655589	4.32356e-13	1.08472	4.80765e-12
ABCC3_ARL3_HIST1H2BK_IGF2BP3_RHBDF1_SMC4_WEE1	0.695194	5.22713e-16	1.54551	1.66558e-13	0.64826	9.16241e-11	0.970792	4.39542e-10
ABCC3_CRTAC1_DNAJB12_EMP3_HIST1H2BK_RHBDF1_SMC4	0.695194	2.48667e-16	1.56747	9.63579e-14	0.617442	1.36126e-08	0.837557	3.39656e-08
ABCC3_CRTAC1_DNAJB12_HIST1H2BK_IGF2BP3_SLC35D1_SMC4	0.695194	6.23563e-17	1.60064	3.23514e-14	0.619508	2.34559e-08	0.823352	5.56334e-08
ABCC3_CRTAC1_DNAJB12_HIST1H2BK_IGF2BP3_SMC4_WEE1	0.695194	6.82716e-16	1.54358	1.90898e-13	0.636233	4.45642e-10	0.925226	1.70144e-09
ABCC3_CRTAC1_DNAJB12_RHBDF1_SLC35D1_SMC4_WEE1	0.695194	8.90917e-17	1.59511	3.98925e-14	0.635668	7.00565e-09	0.861124	1.90801e-08
ABCC3_CRTAC1_EMP3_HIST1H2BK_IGF2BP3_SLC35D1_SMC4	0.695194	1.57585e-16	1.57444	6.79449e-14	0.669117	6.08671e-17	1.25309	3.578e-15
ABCC3_CRTAC1_EMP3_HIST1H2BK_RHBDF1_SLC35D1_SMC4	0.695194	9.53696e-15	1.49494	1.27465e-12	0.657656	8.97429e-16	1.19777	2.94131e-14
ABCC3_CRTAC1_EMP3_IGF2BP3_RHBDF1_SLC35D1_SMC4	0.695194	6.73066e-17	1.59135	3.7305e-14	0.636233	1.80699e-11	0.995316	1.0478e-10
ABCC3_CRTAC1_EMP3_RHBDF1_SLC35D1_SMC4_WEE1	0.695194	5.79344e-16	1.55013	1.66719e-13	0.64826	2.22855e-12	1.04585	1.84141e-11
ABCC3_CRTAC1_HIST1H2BK_IGF2BP3_RHBDF1_SMC4_WEE1	0.695194	7.21991e-17	1.59907	3.52021e-14	0.664985	3.90148e-14	1.13879	6.82396e-13
ABCC3_DNAJB12_HIST1H2BK_IGF2BP3_RHBDF1_SLC35D1_WEE1	0.695194	4.15138e-16	1.56595	1.16262e-13	0.608047	5.44471e-06	0.672454	8.00674e-06
ABCC3_DNAJB12_HIST1H2BK_IGF2BP3_SLC35D1_SMC4_WEE1	0.695194	3.17058e-14	1.46458	2.89819e-12	0.605415	1.32032e-06	0.712326	2.15817e-06
ABCC3_EMP3_HIST1H2BK_IGF2BP3_RHBDF1_SLC35D1_SMC4	0.695194	3.81424e-16	1.55746	1.25607e-13	0.664419	3.42468e-16	1.216	1.40692e-14
ARL3_CRTAC1_DNAJB12_EMP3_HIST1H2BK_SLC35D1_WEE1	0.695194	2.26017e-16	1.56187	9.33621e-14	0.620074	9.98569e-10	0.899811	3.34642e-09
ARL3_CRTAC1_DNAJB12_EMP3_HIST1H2BK_SMC4_WEE1	0.695194	9.49013e-16	1.53326	2.55473e-13	0.624772	1.83598e-10	0.93986	7.62049e-10
ARL3_CRTAC1_DNAJB12_EMP3_IGF2BP3_RHBDF1_SMC4	0.695194	7.86133e-17	1.58258	4.46754e-14	0.620074	7.20804e-09	0.85432	1.93399e-08
ARL3_CRTAC1_DNAJB12_HIST1H2BK_RHBDF1_SMC4_WEE1	0.695194	4.54493e-17	1.60041	2.80077e-14	0.629469	5.85117e-08	0.808933	1.27839e-07
ARL3_CRTAC1_DNAJB12_IGF2BP3_RHBDF1_SMC4_WEE1	0.695194	5.33746e-18	1.6408	6.37618e-15	0.631535	1.87197e-08	0.836914	4.59883e-08
ARL3_CRTAC1_EMP3_HIST1H2BK_IGF2BP3_RHBDF1_SMC4	0.695194	1.06442e-18	1.68096	1.92829e-15	0.650892	7.64187e-12	1.02541	5.33909e-11
ARL3_CRTAC1_EMP3_HIST1H2BK_IGF2BP3_RHBDF1_WEE1	0.695194	2.06916e-17	1.60804	1.77998e-14	0.646194	4.47182e-12	1.03265	3.32345e-11
ARL3_CRTAC1_EMP3_HIST1H2BK_RHBDF1_SLC35D1_WEE1	0.695194	4.13767e-17	1.60146	2.64331e-14	0.655589	8.43061e-13	1.07261	8.41423e-12
ARL3_CRTAC1_EMP3_HIST1H2BK_RHBDF1_SMC4_WEE1	0.695194	8.84392e-18	1.62881	9.25491e-15	0.655589	1.66637e-12	1.05855	1.49718e-11
ARL3_CRTAC1_EMP3_IGF2BP3_RHBDF1_SMC4_WEE1	0.695194	5.27651e-16	1.54593	1.66576e-13	0.627403	1.08817e-08	0.849316	2.83911e-08
ARL3_CRTAC1_HIST1H2BK_RHBDF1_SLC35D1_SMC4_WEE1	0.695194	1.24387e-16	1.57782	5.86352e-14	0.660287	3.74283e-12	1.0467	3.00935e-11
ARL3_EMP3_HIST1H2BK_IGF2BP3_RHBDF1_SLC35D1_SMC4	0.695194	6.19038e-17	1.59196	3.55328e-14	0.664985	7.76167e-15	1.16806	1.82073e-13
CRTAC1_DNAJB12_EMP3_HIST1H2BK_RHBDF1_SLC35D1_SMC4	0.695194	2.20114e-14	1.46728	2.48074e-12	0.617442	2.82495e-08	0.8197	6.53961e-08
CRTAC1_DNAJB12_EMP3_HIST1H2BK_RHBDF1_SLC35D1_WEE1	0.695194	5.38788e-16	1.54543	1.67002e-13	0.62214	2.00852e-09	0.884002	6.22244e-09
CRTAC1_DNAJB12_EMP3_RHBDF1_SLC35D1_SMC4_WEE1	0.695194	1.00329e-16	1.58416	4.76173e-14	0.603349	1.82943e-06	0.703181	2.91305e-06
CRTAC1_EMP3_HIST1H2BK_RHBDF1_SLC35D1_SMC4_WEE1	0.695194	2.18999e-16	1.5687	8.35967e-14	0.676446	1.85483e-19	1.35682	4.12274e-17
CRTAC1_HIST1H2BK_IGF2BP3_RHBDF1_SLC35D1_SMC4_WEE1	0.695194	1.95335e-17	1.62363	1.41298e-14	0.664985	5.45674e-14	1.13207	9.01396e-13
DNAJB12_EMP3_IGF2BP3_RHBDF1_SLC35D1_SMC4_WEE1	0.695194	1.08894e-16	1.58464	4.97558e-14	0.612745	1.02195e-06	0.723268	1.70112e-06
DNAJB12_HIST1H2BK_IGF2BP3_RHBDF1_SLC35D1_SMC4_WEE1	0.695194	7.3952e-16	1.54839	1.88188e-13	0.626838	3.80619e-07	0.754956	6.96195e-07
ABCC3_ARL3_CRTAC1_DNAJB12_EMP3_IGF2BP3_SMC4_WEE1	0.695194	1.75176e-17	1.61517	1.4732e-14	0.615376	1.71869e-08	0.831135	4.18528e-08
ABCC3_ARL3_CRTAC1_EMP3_HIST1H2BK_IGF2BP3_RHBDF1_SLC35D1	0.695194	9.48604e-17	1.58527	5.0062e-14	0.650892	9.57276e-13	1.06625	9.18811e-12
ABCC3_ARL3_CRTAC1_EMP3_HIST1H2BK_IGF2BP3_SLC35D1_SMC4	0.695194	6.41279e-17	1.59687	3.57137e-14	0.646194	5.15021e-12	1.03021	3.72929e-11
ABCC3_ARL3_CRTAC1_HIST1H2BK_RHBDF1_SLC35D1_SMC4_WEE1	0.695194	3.34917e-16	1.55943	1.15567e-13	0.664985	7.20108e-13	1.08288	7.70705e-12
ABCC3_ARL3_DNAJB12_EMP3_HIST1H2BK_IGF2BP3_RHBDF1_SLC35D1	0.695194	2.26239e-16	1.56254	9.26098e-14	0.615376	3.37553e-08	0.815887	7.66272e-08
ABCC3_ARL3_DNAJB12_EMP3_HIST1H2BK_IGF2BP3_SMC4_WEE1	0.695194	8.53426e-17	1.58221	4.66545e-14	0.624772	1.04489e-08	0.849057	2.70688e-08
ABCC3_ARL3_DNAJB12_EMP3_HIST1H2BK_RHBDF1_SLC35D1_SMC4	0.695194	6.07672e-15	1.49638	9.63245e-13	0.620074	1.20537e-08	0.842793	3.06081e-08
ABCC3_ARL3_DNAJB12_EMP3_HIST1H2BK_RHBDF1_SLC35D1_WEE1	0.695194	3.8643e-15	1.50527	6.91323e-13	0.615376	1.68e-08	0.832288	4.10033e-08
ABCC3_ARL3_DNAJB12_EMP3_IGF2BP3_RHBDF1_SLC35D1_SMC4	0.695194	1.30333e-16	1.57174	6.65085e-14	0.601283	2.26573e-06	0.698796	3.53782e-06
ABCC3_ARL3_DNAJB12_EMP3_IGF2BP3_RHBDF1_SMC4_WEE1	0.695194	1.14253e-17	1.61935	1.17484e-14	0.605981	7.72904e-07	0.730382	1.31555e-06
ABCC3_ARL3_EMP3_HIST1H2BK_IGF2BP3_RHBDF1_SLC35D1_SMC4	0.695194	5.24043e-18	1.66059	5.57575e-15	0.664985	7.76167e-15	1.16806	1.82073e-13
ABCC3_CRTAC1_DNAJB12_EMP3_HIST1H2BK_SLC35D1_SMC4_WEE1	0.695194	3.8407e-15	1.50478	6.91723e-13	0.626838	1.24245e-09	0.897878	4.09279e-09
ABCC3_CRTAC1_DNAJB12_EMP3_IGF2BP3_RHBDF1_SLC35D1_WEE1	0.695194	9.74133e-17	1.57845	5.19086e-14	0.608047	1.75918e-07	0.768551	3.40519e-07
ABCC3_CRTAC1_DNAJB12_EMP3_IGF2BP3_RHBDF1_SMC4_WEE1	0.695194	2.98566e-17	1.60496	2.14193e-14	0.603349	1.02394e-06	0.719708	1.70367e-06
ABCC3_CRTAC1_EMP3_HIST1H2BK_IGF2BP3_RHBDF1_SLC35D1_SMC4	0.695194	1.92916e-16	1.57678	7.59245e-14	0.657656	8.97429e-16	1.19777	2.94131e-14
ABCC3_CRTAC1_EMP3_IGF2BP3_RHBDF1_SLC35D1_SMC4_WEE1	0.695194	3.86127e-16	1.55808	1.24828e-13	0.652958	1.14725e-12	1.06247	1.07053e-11
ABCC3_CRTAC1_HIST1H2BK_IGF2BP3_RHBDF1_SLC35D1_SMC4_WEE1	0.695194	3.06892e-17	1.61472	1.93576e-14	0.664985	3.05789e-14	1.14277	5.58914e-13
ARL3_CRTAC1_DNAJB12_EMP3_IGF2BP3_RHBDF1_SMC4_WEE1	0.695194	3.15888e-17	1.59917	2.39561e-14	0.615376	2.57332e-08	0.821194	6.01743e-08
ARL3_DNAJB12_EMP3_HIST1H2BK_RHBDF1_SLC35D1_SMC4_WEE1	0.695194	5.48003e-16	1.54835	1.64683e-13	0.615376	2.44668e-08	0.823205	5.74769e-08
ARL3_EMP3_HIST1H2BK_IGF2BP3_RHBDF1_SLC35D1_SMC4_WEE1	0.695194	3.69809e-17	1.60292	2.45298e-14	0.664985	4.51575e-14	1.13464	7.77343e-13
CRTAC1_DNAJB12_EMP3_HIST1H2BK_RHBDF1_SLC35D1_SMC4_WEE1	0.695194	6.85531e-17	1.59068	3.71392e-14	0.631535	1.18643e-10	0.95225	5.26509e-10
CRTAC1_DNAJB12_HIST1H2BK_IGF2BP3_RHBDF1_SLC35D1_SMC4_WEE1	0.695194	9.46674e-17	1.59431	4.17173e-14	0.640931	1.09069e-10	0.958814	5.03476e-10
ABCC3_ARL3_CRTAC1_DNAJB12_EMP3_HIST1H2BK_IGF2BP3_RHBDF1_SMC4	0.695194	2.961e-17	1.60369	2.16934e-14	0.632101	6.14001e-11	0.968795	3.00646e-10
ABCC3_ARL3_CRTAC1_DNAJB12_EMP3_HIST1H2BK_IGF2BP3_RHBDF1_WEE1	0.695194	2.46511e-17	1.60808	1.88744e-14	0.638865	1.61904e-11	0.998908	9.67856e-11
ABCC3_ARL3_CRTAC1_DNAJB12_EMP3_IGF2BP3_RHBDF1_SMC4_WEE1	0.695194	7.12978e-18	1.6313	8.02212e-15	0.620074	1.00418e-08	0.846458	2.60089e-08
ABCC3_ARL3_CRTAC1_EMP3_HIST1H2BK_IGF2BP3_SLC35D1_SMC4_WEE1	0.695194	1.35819e-16	1.57753	6.08004e-14	0.646194	8.20344e-12	1.01974	5.55748e-11
ABCC3_CRTAC1_DNAJB12_EMP3_HIST1H2BK_IGF2BP3_RHBDF1_SMC4_WEE1	0.695194	1.46035e-17	1.61871	1.30388e-14	0.626838	3.75172e-10	0.924425	1.42916e-09
ABCC3_CRTAC1_DNAJB12_EMP3_IGF2BP3_RHBDF1_SLC35D1_SMC4_WEE1	0.695194	6.3763e-17	1.59266	3.57058e-14	0.612745	1.92076e-07	0.768826	3.69733e-07
HIST1H2BK	0.690253	1.6029e-12	1.3825	4.37996e-11	0.641496	5.71236e-13	1.07287	5.5289e-12
WEE1	0.690253	7.66527e-13	1.37657	2.97204e-11	0.624772	1.64417e-11	0.993837	9.05484e-11
ABCC3_ARL3_CRTAC1_DNAJB12_EMP3_HIST1H2BK_IGF2BP3_SLC35D1_SMC4_WEE1	0.690253	4.30964e-17	1.59173	2.19075e-14	0.624772	5.16715e-10	0.916979	1.88999e-09
ABCC3_ARL3_CRTAC1_DNAJB12_EMP3_HIST1H2BK_RHBDF1_SLC35D1_SMC4_WEE1	0.690253	1.42316e-16	1.56097	5.57356e-14	0.634167	2.45447e-10	0.939148	1.00373e-09
ABCC3_ARL3_CRTAC1_EMP3_HIST1H2BK_IGF2BP3_RHBDF1_SLC35D1_SMC4_WEE1	0.690253	1.31643e-16	1.56284	5.27598e-14	0.655589	2.21571e-12	1.05331	1.89645e-11
ABCC3_ARL3_CRTAC1_DNAJB12_EMP3_HIST1H2BK_IGF2BP3_RHBDF1_SLC35D1_SMC4_WEE1	0.690253	1.1596e-17	1.60806	9.68383e-15	0.634167	1.58863e-10	0.948229	6.88036e-10
DNAJB12_HIST1H2BK	0.690253	9.22388e-12	1.31548	2.00843e-10	0.577229	0.00090921	0.487726	0.00101827
HIST1H2BK_IGF2BP3	0.690253	3.40696e-13	1.39281	1.6687e-11	0.646194	1.0758e-13	1.10738	1.39251e-12
ABCC3_EMP3_IGF2BP3	0.690253	8.93071e-16	1.52666	2.10974e-13	0.603349	1.29469e-06	0.712631	2.12074e-06
ABCC3_SMC4_WEE1	0.690253	9.98894e-15	1.47165	1.18405e-12	0.643562	4.12467e-10	0.931133	1.59947e-09
ARL3_EMP3_HIST1H2BK	0.690253	1.00202e-16	1.56874	4.56433e-14	0.641496	2.24078e-11	0.996156	1.29376e-10
ARL3_EMP3_WEE1	0.690253	2.50005e-15	1.49808	4.67306e-13	0.624772	2.55976e-09	0.880351	7.78214e-09
ARL3_HIST1H2BK_IGF2BP3	0.690253	4.26012e-17	1.59055	2.45658e-14	0.64826	1.05711e-10	0.966848	4.98586e-10
CRTAC1_HIST1H2BK_WEE1	0.690253	3.73452e-18	1.63465	4.18553e-15	0.64826	8.41627e-13	1.06667	8.01881e-12
DNAJB12_IGF2BP3_SMC4	0.690253	1.69217e-13	1.40743	1.00735e-11	0.577229	0.00430681	0.420689	0.00459084
DNAJB12_IGF2BP3_WEE1	0.690253	9.59253e-15	1.47314	1.16171e-12	0.558438	0.0199079	0.342081	0.0204972
IGF2BP3_RHBDF1_WEE1	0.690253	4.17974e-14	1.44235	3.32829e-12	0.591888	1.42195e-05	0.636272	1.96568e-05
ABCC3_ARL3_DNAJB12_HIST1H2BK	0.690253	6.91218e-16	1.53814	1.64873e-13	0.612745	3.11634e-07	0.756266	5.74395e-07
ABCC3_ARL3_EMP3_HIST1H2BK	0.690253	1.14252e-16	1.56671	4.9529e-14	0.636799	9.77566e-11	0.962032	4.55772e-10
ABCC3_CRTAC1_RHBDF1_WEE1	0.690253	2.38836e-15	1.50027	4.36211e-13	0.626838	5.94569e-09	0.861288	1.64457e-08
ABCC3_DNAJB12_EMP3_WEE1	0.690253	2.0186e-15	1.50429	3.81893e-13	0.570465	0.00128466	0.473106	0.00142121
ABCC3_DNAJB12_HIST1H2BK_IGF2BP3	0.690253	3.53385e-14	1.44499	3.07304e-12	0.586625	0.000117665	0.565413	0.000144159
ABCC3_DNAJB12_HIST1H2BK_RHBDF1	0.690253	5.02798e-16	1.54467	1.29414e-13	0.584559	0.000159338	0.554697	0.000191634
ABCC3_IGF2BP3_RHBDF1_SMC4	0.690253	4.42685e-16	1.53401	1.31068e-13	0.61331	8.43548e-07	0.728	1.44055e-06
ABCC3_RHBDF1_SMC4_WEE1	0.690253	3.62602e-15	1.49257	5.67125e-13	0.618008	7.53216e-08	0.795015	1.58929e-07
ARL3_CRTAC1_HIST1H2BK_WEE1	0.690253	8.35941e-18	1.63345	7.01445e-15	0.636799	2.9556e-10	0.93808	1.18908e-09
ARL3_EMP3_HIST1H2BK_IGF2BP3	0.690253	7.27095e-17	1.58606	3.15385e-14	0.655589	2.33961e-13	1.0966	2.87261e-12
ARL3_EMP3_IGF2BP3_WEE1	0.690253	1.33349e-15	1.51495	2.88486e-13	0.634167	2.32646e-10	0.939225	9.6297e-10
ARL3_EMP3_SMC4_WEE1	0.690253	1.12309e-15	1.51553	2.56069e-13	0.640931	3.45164e-11	0.983212	1.85703e-10
ARL3_HIST1H2BK_IGF2BP3_SMC4	0.690253	1.23726e-14	1.46562	1.44416e-12	0.643562	4.62219e-10	0.930746	1.79051e-09
CRTAC1_DNAJB12_EMP3_WEE1	0.690253	1.03585e-16	1.56468	4.5094e-14	0.593954	5.46465e-06	0.66728	8.01891e-06
CRTAC1_DNAJB12_HIST1H2BK_SMC4	0.690253	5.92198e-12	1.32647	1.42804e-10	0.617442	9.52369e-08	0.788399	1.96912e-07
CRTAC1_IGF2BP3_RHBDF1_WEE1	0.690253	6.89097e-16	1.5275	1.72335e-13	0.626838	8.88169e-09	0.851811	2.35428e-08
DNAJB12_HIST1H2BK_SMC4_WEE1	0.690253	1.15245e-12	1.36452	4.11636e-11	0.591888	2.72315e-05	0.617898	3.61438e-05
EMP3_HIST1H2BK_IGF2BP3_SLC35D1	0.690253	4.50922e-13	1.38693	2.08623e-11	0.659722	7.44231e-16	1.20074	2.52291e-14
HIST1H2BK_SLC35D1_SMC4_WEE1	0.690253	1.40565e-14	1.46284	1.54464e-12	0.669117	8.93332e-17	1.2416	4.66231e-15
IGF2BP3_RHBDF1_SMC4_WEE1	0.690253	8.7957e-16	1.52059	2.08484e-13	0.608612	5.83223e-07	0.7363	1.02183e-06
ABCC3_ARL3_CRTAC1_IGF2BP3_WEE1	0.690253	2.95794e-16	1.54572	9.30884e-14	0.634167	8.11844e-09	0.859102	2.19928e-08
ABCC3_ARL3_DNAJB12_IGF2BP3_WEE1	0.690253	4.94153e-16	1.53404	1.39501e-13	0.591888	1.72217e-05	0.632638	2.34483e-05
ABCC3_ARL3_EMP3_HIST1H2BK_IGF2BP3	0.690253	5.55063e-16	1.53604	1.50946e-13	0.650892	1.1881e-12	1.06162	1.09989e-11
ABCC3_ARL3_EMP3_HIST1H2BK_RHBDF1	0.690253	1.96886e-17	1.60049	1.43405e-14	0.638865	3.85861e-11	0.982788	2.0336e-10
ABCC3_ARL3_EMP3_IGF2BP3_SMC4	0.690253	1.11925e-15	1.51439	2.58574e-13	0.629469	8.83426e-10	0.907351	3.0637e-09
ABCC3_ARL3_HIST1H2BK_IGF2BP3_SMC4	0.690253	1.27922e-15	1.52195	2.58536e-13	0.638865	4.253e-10	0.929463	1.6472e-09
ABCC3_ARL3_HIST1H2BK_SLC35D1_WEE1	0.690253	1.50222e-17	1.62398	1.02294e-14	0.640931	2.21364e-11	0.99312	1.26027e-10
ABCC3_ARL3_IGF2BP3_RHBDF1_WEE1	0.690253	3.09862e-17	1.59039	1.8625e-14	0.643562	1.47024e-09	0.905365	4.92451e-09
ABCC3_CRTAC1_DNAJB12_IGF2BP3_WEE1	0.690253	1.18415e-17	1.60888	9.59285e-15	0.586625	3.99547e-05	0.602184	5.17961e-05
ABCC3_CRTAC1_EMP3_HIST1H2BK_WEE1	0.690253	2.46783e-16	1.55094	8.56666e-14	0.647695	5.41419e-14	1.11557	7.8392e-13
ABCC3_CRTAC1_IGF2BP3_RHBDF1_SMC4	0.690253	8.98565e-16	1.52266	2.07298e-13	0.636233	5.63167e-10	0.919471	2.09104e-09
ABCC3_DNAJB12_EMP3_HIST1H2BK_SMC4	0.690253	5.7437e-14	1.43376	4.41637e-12	0.617442	1.20309e-08	0.840204	3.04115e-08
ABCC3_DNAJB12_HIST1H2BK_SLC35D1_SMC4	0.690253	5.62479e-13	1.38404	2.30628e-11	0.581927	0.000164058	0.553345	0.000197444
ABCC3_DNAJB12_IGF2BP3_SMC4_WEE1	0.690253	3.30928e-14	1.44646	2.83309e-12	0.583993	0.000790097	0.494046	0.000889518
ABCC3_EMP3_HIST1H2BK_SLC35D1_SMC4	0.690253	2.57852e-13	1.40927	1.2901e-11	0.676446	1.20884e-18	1.32591	1.75722e-16
ABCC3_EMP3_IGF2BP3_SLC35D1_SMC4	0.690253	2.61317e-16	1.54867	8.76005e-14	0.669117	5.16876e-14	1.13259	8.68596e-13
ABCC3_EMP3_SLC35D1_SMC4_WEE1	0.690253	9.64722e-15	1.47763	1.09562e-12	0.655024	1.15183e-13	1.10702	1.54477e-12
ABCC3_HIST1H2BK_SLC35D1_SMC4_WEE1	0.690253	6.65226e-14	1.42983	4.79736e-12	0.659722	1.114e-15	1.1918	3.32766e-14
ABCC3_IGF2BP3_RHBDF1_SLC35D1_SMC4	0.690253	1.78067e-16	1.56613	5.8664e-14	0.620074	3.85517e-07	0.751847	7.05e-07
ABCC3_IGF2BP3_RHBDF1_SLC35D1_WEE1	0.690253	2.34174e-16	1.56201	6.85205e-14	0.596585	7.75856e-06	0.657344	1.11093e-05
ABCC3_IGF2BP3_RHBDF1_SMC4_WEE1	0.690253	2.82753e-16	1.54734	8.675e-14	0.627403	5.59273e-09	0.863402	1.55541e-08
ABCC3_RHBDF1_SLC35D1_SMC4_WEE1	0.690253	2.30069e-15	1.5072	3.87646e-13	0.620074	1.5255e-07	0.776827	3.01514e-07
ARL3_CRTAC1_DNAJB12_EMP3_WEE1	0.690253	2.54301e-17	1.58974	1.75925e-14	0.603349	6.32573e-07	0.733346	1.09018e-06
ARL3_CRTAC1_EMP3_SMC4_WEE1	0.690253	8.79823e-17	1.56947	3.99419e-14	0.632101	1.20165e-09	0.903315	4.05136e-09
ARL3_CRTAC1_RHBDF1_SMC4_WEE1	0.690253	1.68437e-15	1.50588	3.46197e-13	0.646194	6.29697e-10	0.927367	2.36942e-09
ARL3_DNAJB12_EMP3_HIST1H2BK_IGF2BP3	0.690253	4.17063e-15	1.4892	6.55642e-13	0.610679	6.43204e-08	0.797329	1.36574e-07
ARL3_DNAJB12_EMP3_IGF2BP3_WEE1	0.690253	5.11447e-16	1.53127	1.47824e-13	0.596585	3.24459e-06	0.687071	4.92094e-06
ARL3_DNAJB12_HIST1H2BK_SLC35D1_WEE1	0.690253	6.30067e-14	1.43182	4.58479e-12	0.620074	3.88298e-08	0.814135	8.74444e-08
ARL3_EMP3_HIST1H2BK_IGF2BP3_RHBDF1	0.690253	7.41442e-18	1.62268	6.83935e-15	0.638865	2.87926e-11	0.988755	1.58054e-10
ARL3_EMP3_HIST1H2BK_IGF2BP3_SLC35D1	0.690253	2.25609e-15	1.50801	4.10615e-13	0.646194	1.42557e-12	1.05448	1.25777e-11
ARL3_HIST1H2BK_IGF2BP3_RHBDF1_SMC4	0.690253	7.02163e-17	1.57572	3.3914e-14	0.643562	1.14893e-09	0.911352	3.95807e-09
ARL3_HIST1H2BK_SLC35D1_SMC4_WEE1	0.690253	1.19378e-14	1.46609	1.37906e-12	0.650326	2.67395e-11	0.995143	1.53119e-10
CRTAC1_DNAJB12_EMP3_HIST1H2BK_SMC4	0.690253	7.32312e-14	1.42744	5.2867e-12	0.608047	1.46473e-07	0.77299	2.88514e-07
CRTAC1_DNAJB12_EMP3_IGF2BP3_WEE1	0.690253	1.78798e-17	1.59723	1.34665e-14	0.598652	2.15571e-06	0.695934	3.38694e-06
CRTAC1_EMP3_HIST1H2BK_IGF2BP3_RHBDF1	0.690253	7.10278e-17	1.57802	3.40823e-14	0.638865	2.31176e-11	0.991686	1.31383e-10
CRTAC1_EMP3_HIST1H2BK_RHBDF1_SMC4	0.690253	7.60207e-15	1.4831	9.84802e-13	0.662353	2.442e-15	1.18383	6.86688e-14
CRTAC1_EMP3_IGF2BP3_RHBDF1_WEE1	0.690253	6.99322e-14	1.42789	5.21136e-12	0.626838	1.37087e-10	0.947455	5.93855e-10
DNAJB12_EMP3_HIST1H2BK_RHBDF1_SLC35D1	0.690253	5.93924e-14	1.43274	4.50934e-12	0.598652	5.68182e-07	0.733518	9.91039e-07
DNAJB12_EMP3_SLC35D1_SMC4_WEE1	0.690253	1.17664e-13	1.41757	7.26282e-12	0.59602	3.49354e-06	0.680272	5.3002e-06
DNAJB12_HIST1H2BK_RHBDF1_SLC35D1_SMC4	0.690253	4.49353e-14	1.44737	3.32132e-12	0.603349	3.54516e-05	0.612076	4.6297e-05
DNAJB12_HIST1H2BK_RHBDF1_SLC35D1_WEE1	0.690253	1.73689e-15	1.51495	3.13507e-13	0.598652	6.97751e-05	0.58916	8.76334e-05
EMP3_HIST1H2BK_IGF2BP3_SLC35D1_SMC4	0.690253	1.99369e-15	1.51703	3.29286e-13	0.676446	1.23619e-18	1.32411	1.81182e-16
EMP3_HIST1H2BK_RHBDF1_SLC35D1_WEE1	0.690253	1.12364e-15	1.52121	2.3569e-13	0.650326	4.12003e-14	1.11995	6.49832e-13
HIST1H2BK_RHBDF1_SLC35D1_SMC4_WEE1	0.690253	5.25378e-15	1.4832	7.62934e-13	0.671749	1.48862e-15	1.19562	4.77132e-14
ABCC3_ARL3_CRTAC1_EMP3_IGF2BP3_SMC4	0.690253	1.40699e-15	1.52206	2.75825e-13	0.627403	1.91992e-09	0.889658	6.07218e-09
ABCC3_ARL3_CRTAC1_HIST1H2BK_RHBDF1_SMC4	0.690253	9.25712e-17	1.58985	3.67576e-14	0.644128	1.82523e-10	0.954944	8.02115e-10
ABCC3_ARL3_CRTAC1_IGF2BP3_RHBDF1_WEE1	0.690253	1.39477e-16	1.56295	5.29019e-14	0.636799	3.98607e-09	0.879323	1.17419e-08
ABCC3_ARL3_CRTAC1_IGF2BP3_SMC4_WEE1	0.690253	2.19224e-15	1.50328	3.96822e-13	0.632101	1.08199e-08	0.852221	2.84383e-08
ABCC3_ARL3_CRTAC1_RHBDF1_SMC4_WEE1	0.690253	1.49557e-15	1.50919	3.13364e-13	0.636799	2.36678e-09	0.891224	7.42818e-09
ABCC3_ARL3_DNAJB12_EMP3_HIST1H2BK_RHBDF1	0.690253	9.06571e-16	1.52607	2.17068e-13	0.620074	5.89222e-09	0.860712	1.6072e-08
ABCC3_ARL3_DNAJB12_EMP3_RHBDF1_WEE1	0.690253	7.90602e-16	1.52158	2.028e-13	0.605981	7.66721e-07	0.732692	1.29926e-06
ABCC3_ARL3_DNAJB12_HIST1H2BK_IGF2BP3_SMC4	0.690253	8.91883e-14	1.42161	6.26145e-12	0.620074	6.11057e-08	0.802508	1.31927e-07
ABCC3_ARL3_DNAJB12_HIST1H2BK_RHBDF1_SMC4	0.690253	6.95396e-16	1.53772	1.63717e-13	0.62214	4.98112e-08	0.807961	1.09547e-07
ABCC3_ARL3_EMP3_HIST1H2BK_IGF2BP3_RHBDF1	0.690253	9.80191e-18	1.61661	8.35783e-15	0.643562	9.79421e-12	1.01403	6.3536e-11
ABCC3_ARL3_EMP3_HIST1H2BK_RHBDF1_SMC4	0.690253	1.93368e-16	1.55643	7.15886e-14	0.650892	5.67898e-13	1.077	5.89271e-12
ABCC3_ARL3_EMP3_HIST1H2BK_SLC35D1_SMC4	0.690253	9.26026e-14	1.43102	6.08083e-12	0.641496	6.45505e-12	1.02051	4.47597e-11
ABCC3_ARL3_EMP3_RHBDF1_SMC4_WEE1	0.690253	4.40628e-16	1.53466	1.3018e-13	0.64826	5.45876e-12	1.02713	3.95272e-11
ABCC3_ARL3_HIST1H2BK_IGF2BP3_RHBDF1_WEE1	0.690253	1.56613e-17	1.61106	1.07355e-14	0.652958	4.38898e-11	0.988725	2.37827e-10
ABCC3_ARL3_HIST1H2BK_SLC35D1_SMC4_WEE1	0.690253	7.50912e-16	1.52158	1.96158e-13	0.650326	2.43348e-11	0.996876	1.4147e-10
ABCC3_ARL3_IGF2BP3_RHBDF1_SMC4_WEE1	0.690253	8.7982e-17	1.5661	4.15506e-14	0.638865	1.62723e-09	0.899907	5.3353e-09
ABCC3_CRTAC1_DNAJB12_EMP3_HIST1H2BK_IGF2BP3	0.690253	1.87039e-16	1.5597	6.71867e-14	0.608047	1.27637e-07	0.776179	2.54633e-07
ABCC3_CRTAC1_DNAJB12_EMP3_RHBDF1_WEE1	0.690253	1.16654e-16	1.56168	5.02124e-14	0.598652	1.66604e-06	0.703836	2.66991e-06
ABCC3_CRTAC1_DNAJB12_EMP3_SMC4_WEE1	0.690253	1.67856e-14	1.45911	1.79446e-12	0.603349	6.32001e-07	0.732018	1.09562e-06
ABCC3_CRTAC1_DNAJB12_HIST1H2BK_RHBDF1_SMC4	0.690253	7.14813e-16	1.52632	1.78766e-13	0.626838	2.98474e-08	0.822448	6.96587e-08
ABCC3_CRTAC1_EMP3_HIST1H2BK_IGF2BP3_SLC35D1	0.690253	8.73286e-16	1.52743	2.07974e-13	0.647695	1.20166e-13	1.09964	1.52342e-12
ABCC3_CRTAC1_EMP3_HIST1H2BK_RHBDF1_SMC4	0.690253	2.84694e-14	1.45602	2.55371e-12	0.662353	3.2543e-15	1.17871	8.68664e-14
ABCC3_CRTAC1_EMP3_HIST1H2BK_SLC35D1_WEE1	0.690253	3.08264e-15	1.50166	5.16882e-13	0.650326	1.20163e-14	1.14709	2.28495e-13
ABCC3_CRTAC1_EMP3_RHBDF1_SLC35D1_SMC4	0.690253	7.41528e-14	1.43614	5.14945e-12	0.636233	1.80699e-11	0.995316	1.0478e-10
ABCC3_CRTAC1_IGF2BP3_RHBDF1_SMC4_WEE1	0.690253	4.12484e-16	1.53867	1.18218e-13	0.667051	2.15922e-13	1.10453	2.86079e-12
ABCC3_DNAJB12_EMP3_HIST1H2BK_IGF2BP3_RHBDF1	0.690253	2.62403e-16	1.54654	8.71479e-14	0.608047	6.17695e-08	0.795834	1.31439e-07
ABCC3_DNAJB12_EMP3_HIST1H2BK_SLC35D1_WEE1	0.690253	2.84763e-14	1.44927	2.56524e-12	0.617442	7.00521e-09	0.852503	1.87702e-08
ABCC3_DNAJB12_EMP3_RHBDF1_SLC35D1_SMC4	0.690253	1.36162e-13	1.41392	8.50084e-12	0.593954	2.56009e-05	0.619365	3.39705e-05
ABCC3_DNAJB12_EMP3_RHBDF1_SLC35D1_WEE1	0.690253	9.01167e-16	1.5209	2.11247e-13	0.589256	4.13974e-05	0.603606	5.35273e-05
ABCC3_DNAJB12_HIST1H2BK_RHBDF1_SLC35D1_WEE1	0.690253	7.03406e-15	1.48466	8.66264e-13	0.603349	1.00611e-05	0.652216	1.41768e-05
ABCC3_DNAJB12_IGF2BP3_RHBDF1_SLC35D1_SMC4	0.690253	4.31723e-16	1.54225	1.17994e-13	0.581927	0.0024544	0.447786	0.00265732
ABCC3_DNAJB12_IGF2BP3_RHBDF1_SLC35D1_WEE1	0.690253	1.303e-16	1.57834	4.21617e-14	0.5699	0.0107537	0.376022	0.0112089
ABCC3_EMP3_HIST1H2BK_IGF2BP3_RHBDF1_SLC35D1	0.690253	1.46123e-14	1.46977	1.59066e-12	0.659722	7.48295e-16	1.19972	2.53791e-14
ABCC3_EMP3_HIST1H2BK_IGF2BP3_SLC35D1_WEE1	0.690253	1.76143e-15	1.51246	3.28164e-13	0.671749	2.2692e-17	1.27156	1.72664e-15
ABCC3_EMP3_IGF2BP3_RHBDF1_SLC35D1_WEE1	0.690253	5.74789e-16	1.53524	1.46875e-13	0.636233	2.17015e-10	0.938845	8.94488e-10
ABCC3_IGF2BP3_RHBDF1_SLC35D1_SMC4_WEE1	0.690253	9.62859e-17	1.58006	3.6095e-14	0.624772	5.22179e-08	0.80649	1.14652e-07
ARL3_CRTAC1_DNAJB12_EMP3_HIST1H2BK_RHBDF1	0.690253	1.73286e-17	1.60402	1.27862e-14	0.624772	1.55189e-09	0.892345	4.98992e-09
ARL3_CRTAC1_DNAJB12_EMP3_HIST1H2BK_SLC35D1	0.690253	1.0314e-14	1.47636	1.23339e-12	0.62214	3.86447e-09	0.86886	1.11034e-08
ARL3_CRTAC1_DNAJB12_EMP3_HIST1H2BK_SMC4	0.690253	1.63714e-15	1.50884	3.28524e-13	0.615376	1.29229e-08	0.838159	3.23881e-08
ARL3_CRTAC1_DNAJB12_EMP3_HIST1H2BK_WEE1	0.690253	6.17411e-16	1.52699	1.67423e-13	0.624772	1.32509e-09	0.89625	4.32686e-09
ARL3_CRTAC1_DNAJB12_EMP3_SMC4_WEE1	0.690253	1.31244e-15	1.50979	2.96955e-13	0.615376	1.25926e-08	0.838732	3.16504e-08
ARL3_CRTAC1_DNAJB12_HIST1H2BK_IGF2BP3_RHBDF1	0.690253	1.96264e-15	1.50452	3.81441e-13	0.620074	9.45547e-07	0.730343	1.60059e-06
ARL3_CRTAC1_DNAJB12_HIST1H2BK_IGF2BP3_WEE1	0.690253	4.38087e-17	1.5805	2.5386e-14	0.624772	2.59532e-07	0.767852	4.91356e-07
ARL3_CRTAC1_DNAJB12_HIST1H2BK_SMC4_WEE1	0.690253	2.53095e-14	1.45049	2.41436e-12	0.620074	1.53147e-07	0.778224	3.04028e-07
ARL3_CRTAC1_EMP3_HIST1H2BK_RHBDF1_SLC35D1	0.690253	1.49826e-15	1.51613	3.08947e-13	0.650892	9.57276e-13	1.06625	9.18811e-12
ARL3_CRTAC1_EMP3_HIST1H2BK_RHBDF1_WEE1	0.690253	4.96839e-18	1.628	5.37854e-15	0.646194	4.47182e-12	1.03265	3.32345e-11
ARL3_CRTAC1_EMP3_IGF2BP3_RHBDF1_WEE1	0.690253	3.95394e-15	1.48858	6.46062e-13	0.636799	1.68319e-10	0.951216	7.31081e-10
ARL3_CRTAC1_EMP3_IGF2BP3_SMC4_WEE1	0.690253	2.21101e-16	1.55172	7.64721e-14	0.632101	1.20165e-09	0.903315	4.05136e-09
ARL3_CRTAC1_EMP3_RHBDF1_SMC4_WEE1	0.690253	1.8874e-15	1.50378	3.75385e-13	0.627403	1.08817e-08	0.849316	2.83911e-08
ARL3_CRTAC1_IGF2BP3_RHBDF1_SMC4_WEE1	0.690253	1.40348e-16	1.559	5.56892e-14	0.641496	1.2707e-09	0.908387	4.33725e-09
ARL3_DNAJB12_EMP3_HIST1H2BK_IGF2BP3_RHBDF1	0.690253	1.16463e-14	1.46561	1.41375e-12	0.620074	7.87303e-09	0.85386	2.08204e-08
ARL3_DNAJB12_EMP3_IGF2BP3_RHBDF1_SMC4	0.690253	8.37647e-18	1.60833	8.38115e-15	0.605981	1.52164e-06	0.711851	2.45285e-06
ARL3_DNAJB12_HIST1H2BK_RHBDF1_SLC35D1_SMC4	0.690253	1.88626e-14	1.4675	1.72093e-12	0.624772	3.41604e-08	0.819499	7.84875e-08
ARL3_DNAJB12_HIST1H2BK_RHBDF1_SLC35D1_WEE1	0.690253	1.28032e-15	1.51733	2.63803e-13	0.620074	9.54636e-08	0.79214	1.96975e-07
ARL3_EMP3_HIST1H2BK_IGF2BP3_SLC35D1_SMC4	0.690253	5.2328e-16	1.53467	1.42222e-13	0.646194	4.616e-13	1.07589	4.86938e-12
ARL3_EMP3_HIST1H2BK_IGF2BP3_SLC35D1_WEE1	0.690253	9.39248e-16	1.52366	2.1257e-13	0.641496	6.62511e-12	1.02031	4.56242e-11
ARL3_EMP3_HIST1H2BK_RHBDF1_SLC35D1_SMC4	0.690253	1.21385e-15	1.52804	2.492e-13	0.664985	7.76167e-15	1.16806	1.82073e-13
ARL3_EMP3_IGF2BP3_RHBDF1_SMC4_WEE1	0.690253	4.98503e-16	1.53086	1.4344e-13	0.64826	1.04212e-11	1.01436	6.84994e-11
ARL3_HIST1H2BK_IGF2BP3_RHBDF1_SLC35D1_WEE1	0.690253	7.4849e-18	1.62467	6.47942e-15	0.636233	1.44138e-09	0.899557	4.74344e-09
CRTAC1_DNAJB12_EMP3_HIST1H2BK_IGF2BP3_SMC4	0.690253	4.74037e-15	1.48774	6.99225e-13	0.608047	1.46473e-07	0.77299	2.88514e-07
CRTAC1_DNAJB12_EMP3_RHBDF1_SLC35D1_SMC4	0.690253	2.73584e-15	1.49743	4.85881e-13	0.603349	1.4283e-06	0.709542	2.32101e-06
CRTAC1_EMP3_RHBDF1_SLC35D1_SMC4_WEE1	0.690253	1.13015e-15	1.52101	2.35793e-13	0.64826	3.06678e-12	1.03983	2.41285e-11
CRTAC1_IGF2BP3_RHBDF1_SLC35D1_SMC4_WEE1	0.690253	7.45684e-17	1.58266	3.13886e-14	0.664419	2.07166e-13	1.10217	2.68187e-12
DNAJB12_EMP3_HIST1H2BK_RHBDF1_SLC35D1_SMC4	0.690253	6.36397e-15	1.48449	8.41463e-13	0.615376	1.33066e-07	0.780421	2.65952e-07
DNAJB12_HIST1H2BK_IGF2BP3_RHBDF1_SLC35D1_SMC4	0.690253	1.36706e-14	1.47205	1.43135e-12	0.603349	2.70459e-05	0.621093	3.58634e-05
DNAJB12_HIST1H2BK_IGF2BP3_RHBDF1_SLC35D1_WEE1	0.690253	3.18002e-15	1.50407	4.75708e-13	0.603349	2.54157e-05	0.623187	3.38202e-05
DNAJB12_HIST1H2BK_IGF2BP3_SLC35D1_SMC4_WEE1	0.690253	2.49612e-13	1.4018	1.26456e-11	0.600718	4.64148e-06	0.674009	6.91133e-06
EMP3_HIST1H2BK_IGF2BP3_RHBDF1_SLC35D1_WEE1	0.690253	7.14095e-15	1.48388	8.905e-13	0.650326	4.55537e-14	1.11808	7.06669e-13
ABCC3_ARL3_CRTAC1_DNAJB12_EMP3_HIST1H2BK_WEE1	0.690253	2.96302e-16	1.54243	9.83423e-14	0.624772	4.87055e-10	0.918392	1.79377e-09
ABCC3_ARL3_CRTAC1_DNAJB12_HIST1H2BK_IGF2BP3_RHBDF1	0.690253	4.6109e-17	1.58986	2.43583e-14	0.610679	4.56455e-06	0.680999	6.82118e-06
ABCC3_ARL3_CRTAC1_DNAJB12_HIST1H2BK_SMC4_WEE1	0.690253	1.12207e-13	1.42124	6.88324e-12	0.615376	4.43609e-07	0.748506	7.97171e-07
ABCC3_ARL3_CRTAC1_DNAJB12_IGF2BP3_SMC4_WEE1	0.690253	6.82357e-16	1.52787	1.69955e-13	0.624772	1.13043e-07	0.788555	2.31832e-07
ABCC3_ARL3_CRTAC1_DNAJB12_RHBDF1_SMC4_WEE1	0.690253	1.96164e-17	1.60147	1.35332e-14	0.626838	1.37305e-07	0.783961	2.76131e-07
ABCC3_ARL3_CRTAC1_EMP3_HIST1H2BK_IGF2BP3_SLC35D1	0.690253	4.87886e-15	1.49285	7.11706e-13	0.636799	3.57188e-11	0.984141	1.90215e-10
ABCC3_ARL3_CRTAC1_EMP3_HIST1H2BK_RHBDF1_WEE1	0.690253	4.34847e-18	1.63103	4.85087e-15	0.646194	3.87701e-12	1.03537	2.94305e-11
ABCC3_ARL3_CRTAC1_EMP3_IGF2BP3_RHBDF1_WEE1	0.690253	1.99486e-15	1.50358	3.88934e-13	0.636799	1.47677e-10	0.953947	6.52098e-10
ABCC3_ARL3_CRTAC1_IGF2BP3_RHBDF1_SMC4_WEE1	0.690253	1.74158e-16	1.55517	6.45226e-14	0.641496	8.38447e-10	0.917899	3.00628e-09
ABCC3_ARL3_CRTAC1_RHBDF1_SLC35D1_SMC4_WEE1	0.690253	1.17793e-15	1.51906	2.50723e-13	0.634167	4.81587e-09	0.871616	1.38289e-08
ABCC3_ARL3_DNAJB12_EMP3_HIST1H2BK_SLC35D1_SMC4	0.690253	1.52474e-12	1.35911	5.14467e-11	0.615376	7.69621e-08	0.794878	1.6159e-07
ABCC3_ARL3_DNAJB12_EMP3_HIST1H2BK_SLC35D1_WEE1	0.690253	4.58186e-15	1.48628	7.01466e-13	0.615376	4.54482e-08	0.808278	1.00293e-07
ABCC3_ARL3_DNAJB12_HIST1H2BK_IGF2BP3_SLC35D1_SMC4	0.690253	1.78256e-14	1.45774	1.92497e-12	0.624772	3.18202e-08	0.821163	7.36685e-08
ABCC3_ARL3_DNAJB12_IGF2BP3_RHBDF1_SMC4_WEE1	0.690253	3.04196e-18	1.6363	3.69382e-15	0.608047	2.27029e-06	0.697805	3.5493e-06
ABCC3_ARL3_EMP3_HIST1H2BK_IGF2BP3_RHBDF1_SLC35D1	0.690253	6.40635e-16	1.53343	1.66605e-13	0.64826	7.41827e-12	1.0213	5.12812e-11
ABCC3_ARL3_EMP3_IGF2BP3_SLC35D1_SMC4_WEE1	0.690253	3.60335e-16	1.54259	1.07415e-13	0.640931	3.1375e-11	0.984665	1.71735e-10
ABCC3_ARL3_EMP3_RHBDF1_SLC35D1_SMC4_WEE1	0.690253	1.06033e-16	1.56709	4.49712e-14	0.650326	3.35675e-12	1.03674	2.61524e-11
ABCC3_CRTAC1_DNAJB12_EMP3_HIST1H2BK_IGF2BP3_SLC35D1	0.690253	2.52926e-15	1.4978	4.6399e-13	0.608047	8.60296e-08	0.786515	1.7796e-07
ABCC3_CRTAC1_DNAJB12_EMP3_HIST1H2BK_SLC35D1_SMC4	0.690253	2.92891e-13	1.39748	1.49327e-11	0.62214	2.21411e-09	0.881855	6.78124e-09
ABCC3_CRTAC1_DNAJB12_EMP3_IGF2BP3_RHBDF1_WEE1	0.690253	7.40827e-18	1.61785	6.90171e-15	0.603349	7.03016e-07	0.729648	1.20797e-06
ABCC3_CRTAC1_DNAJB12_EMP3_IGF2BP3_SLC35D1_WEE1	0.690253	1.77894e-16	1.55342	6.7011e-14	0.598652	9.90934e-07	0.718071	1.65192e-06
ABCC3_CRTAC1_DNAJB12_HIST1H2BK_IGF2BP3_RHBDF1_SMC4	0.690253	4.25013e-16	1.53697	1.23292e-13	0.640931	9.88438e-10	0.910942	3.44712e-09
ABCC3_CRTAC1_EMP3_HIST1H2BK_RHBDF1_SLC35D1_WEE1	0.690253	6.38546e-16	1.53331	1.67625e-13	0.652958	2.09438e-15	1.18007	5.63622e-14
ABCC3_CRTAC1_EMP3_HIST1H2BK_SLC35D1_SMC4_WEE1	0.690253	1.6703e-14	1.46559	1.69188e-12	0.667051	7.97453e-18	1.28975	6.9898e-16
ABCC3_DNAJB12_EMP3_RHBDF1_SLC35D1_SMC4_WEE1	0.690253	4.02462e-16	1.54111	1.12484e-13	0.612745	9.8016e-07	0.724452	1.63679e-06
ABCC3_DNAJB12_HIST1H2BK_IGF2BP3_RHBDF1_SLC35D1_SMC4	0.690253	1.34791e-14	1.47305	1.37301e-12	0.608047	1.24385e-05	0.647591	1.73122e-05
ARL3_CRTAC1_DNAJB12_EMP3_HIST1H2BK_IGF2BP3_RHBDF1	0.690253	2.93783e-18	1.64347	3.47923e-15	0.634167	1.09695e-10	0.955947	4.99408e-10
ARL3_CRTAC1_DNAJB12_EMP3_HIST1H2BK_IGF2BP3_SMC4	0.690253	2.92608e-16	1.54302	9.66378e-14	0.624772	5.48879e-10	0.915494	1.99447e-09
ARL3_CRTAC1_DNAJB12_EMP3_HIST1H2BK_RHBDF1_SLC35D1	0.690253	2.41934e-16	1.55158	8.51397e-14	0.626838	3.39881e-10	0.926114	1.31e-09
ARL3_CRTAC1_DNAJB12_EMP3_HIST1H2BK_RHBDF1_SMC4	0.690253	2.06178e-14	1.45476	2.12931e-12	0.632101	5.92849e-10	0.919709	2.17094e-09
ARL3_CRTAC1_DNAJB12_EMP3_RHBDF1_SMC4_WEE1	0.690253	1.2096e-16	1.55874	5.30952e-14	0.610679	9.59397e-08	0.785939	1.96773e-07
ARL3_CRTAC1_DNAJB12_HIST1H2BK_IGF2BP3_RHBDF1_SMC4	0.690253	4.86396e-17	1.58451	2.55485e-14	0.620074	5.74634e-07	0.743446	1.01344e-06
ARL3_CRTAC1_DNAJB12_HIST1H2BK_IGF2BP3_RHBDF1_WEE1	0.690253	1.25298e-16	1.55937	5.3923e-14	0.624772	1.24449e-07	0.785981	2.52676e-07
ARL3_CRTAC1_EMP3_HIST1H2BK_IGF2BP3_SLC35D1_SMC4	0.690253	4.45214e-16	1.539	1.24336e-13	0.641496	1.47884e-11	1.00557	9.04299e-11
ARL3_DNAJB12_HIST1H2BK_RHBDF1_SLC35D1_SMC4_WEE1	0.690253	1.95915e-14	1.45625	1.96626e-12	0.62214	1.17827e-07	0.786385	2.38685e-07
CRTAC1_DNAJB12_EMP3_HIST1H2BK_IGF2BP3_RHBDF1_SMC4	0.690253	1.83431e-16	1.55261	6.90437e-14	0.608047	1.31525e-07	0.776536	2.60932e-07
CRTAC1_DNAJB12_EMP3_HIST1H2BK_SLC35D1_SMC4_WEE1	0.690253	3.1733e-15	1.49942	4.95732e-13	0.62214	5.82109e-09	0.859843	1.59878e-08
CRTAC1_DNAJB12_EMP3_IGF2BP3_RHBDF1_SMC4_WEE1	0.690253	3.52854e-16	1.54095	1.07432e-13	0.598652	2.05163e-06	0.698477	3.2291e-06
CRTAC1_EMP3_HIST1H2BK_IGF2BP3_SLC35D1_SMC4_WEE1	0.690253	3.87558e-16	1.5406	1.14471e-13	0.671749	1.48594e-18	1.32119	1.94623e-16
DNAJB12_EMP3_HIST1H2BK_IGF2BP3_SLC35D1_SMC4_WEE1	0.690253	6.24036e-15	1.48386	8.05997e-13	0.631535	5.6286e-10	0.918013	2.0565e-09
ABCC3_ARL3_CRTAC1_DNAJB12_EMP3_HIST1H2BK_RHBDF1_SMC4	0.690253	9.25503e-17	1.575	3.99383e-14	0.627403	5.01455e-10	0.920495	1.85699e-09
ABCC3_ARL3_CRTAC1_EMP3_HIST1H2BK_IGF2BP3_SLC35D1_WEE1	0.690253	4.08599e-16	1.5346	1.27078e-13	0.636799	1.97287e-11	0.996395	1.14043e-10
ABCC3_ARL3_CRTAC1_EMP3_HIST1H2BK_RHBDF1_SLC35D1_WEE1	0.690253	1.19421e-17	1.61535	9.36249e-15	0.650892	5.00137e-12	1.03404	3.71345e-11
ABCC3_ARL3_CRTAC1_EMP3_IGF2BP3_SLC35D1_SMC4_WEE1	0.690253	5.37057e-16	1.53551	1.41279e-13	0.638865	2.43498e-10	0.941639	1.00969e-09
ABCC3_ARL3_CRTAC1_EMP3_RHBDF1_SLC35D1_SMC4_WEE1	0.690253	1.97209e-16	1.55503	6.98616e-14	0.632101	9.71796e-10	0.908732	3.35e-09
ABCC3_ARL3_DNAJB12_EMP3_HIST1H2BK_IGF2BP3_SLC35D1_SMC4	0.690253	1.13559e-15	1.51704	2.49143e-13	0.615376	6.2669e-08	0.800226	1.341e-07
ABCC3_ARL3_DNAJB12_EMP3_HIST1H2BK_IGF2BP3_SLC35D1_WEE1	0.690253	2.41573e-17	1.59265	1.62671e-14	0.620074	1.53153e-08	0.837459	3.78686e-08
ABCC3_ARL3_DNAJB12_EMP3_HIST1H2BK_SLC35D1_SMC4_WEE1	0.690253	4.08599e-15	1.49428	6.03865e-13	0.629469	1.55496e-09	0.895779	5.01904e-09
ABCC3_ARL3_DNAJB12_EMP3_IGF2BP3_RHBDF1_SLC35D1_WEE1	0.690253	6.75255e-16	1.52576	1.76071e-13	0.601283	1.77188e-06	0.705935	2.81674e-06
ABCC3_ARL3_DNAJB12_EMP3_IGF2BP3_SLC35D1_SMC4_WEE1	0.690253	4.93545e-16	1.53375	1.35674e-13	0.620074	1.34172e-08	0.840326	3.36376e-08
ABCC3_ARL3_DNAJB12_HIST1H2BK_IGF2BP3_RHBDF1_SLC35D1_WEE1	0.690253	1.65986e-16	1.56212	5.91132e-14	0.615376	2.05377e-07	0.769936	3.93605e-07
ABCC3_ARL3_DNAJB12_HIST1H2BK_IGF2BP3_SLC35D1_SMC4_WEE1	0.690253	1.21382e-14	1.4662	1.41052e-12	0.615376	1.18218e-07	0.783363	2.38779e-07
ABCC3_ARL3_DNAJB12_IGF2BP3_RHBDF1_SLC35D1_SMC4_WEE1	0.690253	1.45158e-17	1.60834	1.0746e-14	0.598652	9.46929e-06	0.651891	1.33712e-05
ABCC3_ARL3_EMP3_HIST1H2BK_IGF2BP3_RHBDF1_SLC35D1_WEE1	0.690253	4.04672e-16	1.54094	1.16126e-13	0.660287	1.029e-13	1.11581	1.48779e-12
ABCC3_CRTAC1_DNAJB12_EMP3_HIST1H2BK_IGF2BP3_RHBDF1_SLC35D1	0.690253	1.02819e-15	1.51574	2.44873e-13	0.62214	2.68758e-09	0.87744	8.05287e-09
ABCC3_CRTAC1_DNAJB12_EMP3_IGF2BP3_SLC35D1_SMC4_WEE1	0.690253	4.03608e-16	1.54866	1.06597e-13	0.612745	4.70105e-08	0.803849	1.0352e-07
ABCC3_CRTAC1_DNAJB12_EMP3_RHBDF1_SLC35D1_SMC4_WEE1	0.690253	9.22753e-16	1.52505	2.06883e-13	0.612745	2.09521e-07	0.766517	4.00263e-07
ABCC3_CRTAC1_DNAJB12_HIST1H2BK_IGF2BP3_SLC35D1_SMC4_WEE1	0.690253	1.68903e-14	1.46286	1.67261e-12	0.628904	2.08679e-09	0.885663	6.47959e-09
ABCC3_CRTAC1_DNAJB12_IGF2BP3_RHBDF1_SLC35D1_SMC4_WEE1	0.690253	3.55874e-17	1.59879	1.79192e-14	0.635668	8.97061e-09	0.855041	2.38061e-08
ABCC3_CRTAC1_EMP3_HIST1H2BK_RHBDF1_SLC35D1_SMC4_WEE1	0.690253	4.07767e-15	1.49502	6.06196e-13	0.676446	3.51142e-19	1.34642	6.81295e-17
ARL3_CRTAC1_DNAJB12_EMP3_HIST1H2BK_IGF2BP3_RHBDF1_SMC4	0.690253	8.12199e-16	1.52149	2.04397e-13	0.636799	9.42763e-11	0.962658	4.41263e-10
ARL3_CRTAC1_DNAJB12_EMP3_HIST1H2BK_IGF2BP3_RHBDF1_WEE1	0.690253	1.98785e-17	1.59595	1.43707e-14	0.634167	3.38654e-11	0.980838	1.80067e-10
ARL3_CRTAC1_DNAJB12_HIST1H2BK_IGF2BP3_RHBDF1_SLC35D1_WEE1	0.690253	1.06625e-17	1.61949	8.11745e-15	0.626838	1.56646e-07	0.780777	3.10585e-07
ARL3_CRTAC1_DNAJB12_HIST1H2BK_RHBDF1_SLC35D1_SMC4_WEE1	0.690253	1.50117e-15	1.51716	2.84499e-13	0.629469	8.46627e-08	0.799211	1.78915e-07
ARL3_CRTAC1_EMP3_HIST1H2BK_IGF2BP3_SLC35D1_SMC4_WEE1	0.690253	1.50207e-16	1.55966	5.79267e-14	0.646194	5.14792e-12	1.02894	3.73937e-11
ARL3_CRTAC1_EMP3_HIST1H2BK_RHBDF1_SLC35D1_SMC4_WEE1	0.690253	7.89511e-17	1.57221	3.69994e-14	0.655589	2.6312e-12	1.05	2.19391e-11
ARL3_CRTAC1_EMP3_IGF2BP3_RHBDF1_SLC35D1_SMC4_WEE1	0.690253	3.187e-16	1.54441	1.00041e-13	0.636799	5.04055e-10	0.926314	1.90383e-09
ARL3_CRTAC1_HIST1H2BK_IGF2BP3_RHBDF1_SLC35D1_SMC4_WEE1	0.690253	1.99183e-18	1.64691	2.68421e-15	0.660287	3.74283e-12	1.0467	3.00935e-11
CRTAC1_DNAJB12_EMP3_HIST1H2BK_IGF2BP3_SLC35D1_SMC4_WEE1	0.690253	2.16382e-16	1.56002	6.77339e-14	0.62214	7.63591e-09	0.85326	2.03833e-08
ABCC3_ARL3_CRTAC1_DNAJB12_EMP3_HIST1H2BK_IGF2BP3_RHBDF1_SLC35D1	0.690253	1.07832e-17	1.62056	8.42793e-15	0.629469	1.44802e-10	0.947342	6.27653e-10
ABCC3_ARL3_CRTAC1_DNAJB12_EMP3_HIST1H2BK_IGF2BP3_SMC4_WEE1	0.690253	9.40311e-16	1.52086	2.16437e-13	0.632101	4.56477e-11	0.974433	2.33153e-10
ABCC3_ARL3_CRTAC1_DNAJB12_EMP3_HIST1H2BK_RHBDF1_SLC35D1_SMC4	0.690253	5.61275e-15	1.49039	7.82386e-13	0.629469	7.82653e-10	0.910978	2.74326e-09
ABCC3_ARL3_CRTAC1_DNAJB12_EMP3_HIST1H2BK_RHBDF1_SLC35D1_WEE1	0.690253	2.83274e-15	1.49635	5.00362e-13	0.627403	1.01984e-09	0.904715	3.46917e-09
ABCC3_ARL3_CRTAC1_DNAJB12_EMP3_HIST1H2BK_SLC35D1_SMC4_WEE1	0.690253	1.65321e-14	1.45953	1.78251e-12	0.624772	5.16715e-10	0.916979	1.88999e-09
ABCC3_ARL3_CRTAC1_DNAJB12_HIST1H2BK_IGF2BP3_RHBDF1_SLC35D1_WEE1	0.690253	2.77008e-17	1.60134	1.5846e-14	0.617442	9.0239e-07	0.728859	1.53019e-06
ABCC3_ARL3_CRTAC1_DNAJB12_HIST1H2BK_IGF2BP3_SLC35D1_SMC4_WEE1	0.690253	4.65549e-15	1.4888	6.75539e-13	0.626838	2.74448e-08	0.823842	6.47116e-08
ABCC3_ARL3_CRTAC1_DNAJB12_HIST1H2BK_RHBDF1_SLC35D1_SMC4_WEE1	0.690253	1.14491e-16	1.57319	4.36178e-14	0.620074	4.40479e-07	0.750526	7.9578e-07
ABCC3_ARL3_CRTAC1_DNAJB12_IGF2BP3_RHBDF1_SLC35D1_SMC4_WEE1	0.690253	1.66882e-17	1.6131	1.07949e-14	0.617442	8.75347e-07	0.729324	1.48933e-06
ABCC3_ARL3_CRTAC1_EMP3_HIST1H2BK_IGF2BP3_RHBDF1_SLC35D1_SMC4	0.690253	4.34028e-16	1.54493	1.19914e-13	0.655589	1.49379e-12	1.06162	1.36072e-11
ABCC3_ARL3_DNAJB12_EMP3_HIST1H2BK_RHBDF1_SLC35D1_SMC4_WEE1	0.690253	1.62969e-16	1.55796	6.15348e-14	0.629469	9.9549e-10	0.905918	3.39012e-09
ABCC3_ARL3_DNAJB12_EMP3_IGF2BP3_RHBDF1_SLC35D1_SMC4_WEE1	0.690253	1.67113e-16	1.55556	6.46968e-14	0.615376	1.31324e-07	0.782276	2.61584e-07
ABCC3_CRTAC1_DNAJB12_EMP3_HIST1H2BK_IGF2BP3_RHBDF1_SLC35D1_SMC4	0.690253	2.19349e-16	1.55023	7.69662e-14	0.62214	5.49618e-09	0.861824	1.51487e-08
ABCC3_CRTAC1_DNAJB12_EMP3_HIST1H2BK_IGF2BP3_SLC35D1_SMC4_WEE1	0.690253	4.85522e-17	1.58831	2.43004e-14	0.631535	3.01892e-10	0.931548	1.19349e-09
ARL3_CRTAC1_DNAJB12_EMP3_HIST1H2BK_IGF2BP3_RHBDF1_SLC35D1_WEE1	0.690253	1.22182e-15	1.51346	2.71996e-13	0.632101	1.54198e-10	0.949137	6.68876e-10
ARL3_CRTAC1_DNAJB12_EMP3_HIST1H2BK_RHBDF1_SLC35D1_SMC4_WEE1	0.690253	1.7603e-17	1.60074	1.28464e-14	0.634167	3.01584e-10	0.934722	1.2011e-09
CRTAC1_DNAJB12_EMP3_HIST1H2BK_IGF2BP3_RHBDF1_SLC35D1_SMC4_WEE1	0.690253	4.9208e-17	1.58857	2.39374e-14	0.636233	3.20436e-11	0.982285	1.71606e-10
ABCC3_ARL3_CRTAC1_DNAJB12_EMP3_IGF2BP3_RHBDF1_SLC35D1_SMC4_WEE1	0.685311	5.05069e-17	1.56543	2.39784e-14	0.615376	3.34602e-08	0.814599	7.62704e-08
ABCC3_WEE1	0.685311	4.97566e-15	1.47225	6.61525e-13	0.627403	3.76779e-11	0.980168	1.86274e-10
DNAJB12_WEE1	0.685311	1.87972e-12	1.34147	5.53886e-11	0.558438	0.0174808	0.349121	0.0180401
EMP3_IGF2BP3	0.685311	2.29172e-14	1.43901	2.0646e-12	0.598652	1.62164e-06	0.704817	2.60055e-06
EMP3_WEE1	0.685311	8.86402e-16	1.50511	1.94678e-13	0.631535	1.88796e-09	0.890146	6.00831e-09
IGF2BP3_WEE1	0.685311	3.15934e-14	1.43368	2.52845e-12	0.618008	6.38911e-11	0.963272	2.9106e-10
ABCC3_CRTAC1_WEE1	0.685311	5.65864e-17	1.56593	2.54062e-14	0.62214	5.46219e-09	0.862165	1.50888e-08
ARL3_HIST1H2BK_RHBDF1	0.685311	2.76477e-14	1.44413	2.30663e-12	0.652958	4.68922e-11	0.98671	2.52347e-10
ARL3_RHBDF1_WEE1	0.685311	1.42826e-12	1.35027	4.61849e-11	0.640931	1.55716e-09	0.901331	5.12742e-09
CRTAC1_EMP3_SMC4	0.685311	6.1116e-13	1.36574	2.42736e-11	0.659722	5.14324e-15	1.16894	1.21128e-13
CRTAC1_RHBDF1_WEE1	0.685311	2.60779e-14	1.43619	2.26019e-12	0.62214	5.03376e-08	0.806611	1.11158e-07
DNAJB12_EMP3_SMC4	0.685311	1.79708e-12	1.34137	5.52563e-11	0.584559	0.000156498	0.555749	0.000188966
DNAJB12_RHBDF1_SMC4	0.685311	2.21348e-13	1.39089	1.06146e-11	0.558438	0.0342149	0.311886	0.0349223
DNAJB12_SMC4_WEE1	0.685311	3.84883e-12	1.32357	9.43405e-11	0.589256	0.00045668	0.51735	0.000525944
EMP3_RHBDF1_SMC4	0.685311	1.94865e-10	1.22941	2.0606e-09	0.617442	5.71479e-08	0.798833	1.23914e-07
HIST1H2BK_IGF2BP3_RHBDF1	0.685311	1.21846e-15	1.50718	2.20061e-13	0.629469	1.43095e-09	0.894339	4.64026e-09
IGF2BP3_RHBDF1_SMC4	0.685311	6.09563e-13	1.36673	2.3494e-11	0.603915	2.9662e-06	0.688079	4.58744e-06
IGF2BP3_SMC4_WEE1	0.685311	1.3249e-13	1.40026	7.46108e-12	0.638865	1.14196e-09	0.904397	3.89888e-09
ABCC3_ARL3_DNAJB12_EMP3	0.685311	1.0995e-14	1.46002	1.20609e-12	0.591888	8.4911e-06	0.656171	1.20585e-05
ABCC3_ARL3_DNAJB12_WEE1	0.685311	4.42313e-16	1.52174	1.14795e-13	0.591888	1.72217e-05	0.632638	2.34483e-05
ABCC3_ARL3_EMP3_SMC4	0.685311	3.6036e-14	1.43575	2.80396e-12	0.624772	2.94482e-09	0.877326	8.80282e-09
ABCC3_CRTAC1_EMP3_IGF2BP3	0.685311	5.2118e-16	1.52019	1.3853e-13	0.624206	1.08419e-09	0.898517	3.60361e-09
ABCC3_CRTAC1_EMP3_SMC4	0.685311	3.77271e-15	1.48216	5.43033e-13	0.659722	5.03121e-15	1.16926	1.19161e-13
ABCC3_CRTAC1_HIST1H2BK_SMC4	0.685311	8.04457e-15	1.48699	8.16342e-13	0.655589	1.18192e-13	1.11187	1.61003e-12
ABCC3_CRTAC1_RHBDF1_SMC4	0.685311	1.78264e-14	1.47146	1.44439e-12	0.631535	3.43451e-09	0.875726	1.02018e-08
ABCC3_DNAJB12_EMP3_RHBDF1	0.685311	5.42994e-14	1.4196	3.96356e-12	0.565768	0.00366604	0.42611	0.00392406
ABCC3_DNAJB12_IGF2BP3_SMC4	0.685311	1.94111e-13	1.39103	1.0268e-11	0.574598	0.00274939	0.439983	0.00296746
ABCC3_DNAJB12_RHBDF1_SMC4	0.685311	3.06231e-15	1.48841	4.25815e-13	0.563136	0.0196163	0.343814	0.0202054
ABCC3_HIST1H2BK_SLC35D1_WEE1	0.685311	7.83315e-15	1.46841	8.51798e-13	0.671749	4.18416e-17	1.2648	2.70684e-15
ABCC3_RHBDF1_SLC35D1_SMC4	0.685311	4.2298e-14	1.43245	3.01515e-12	0.629469	9.05803e-08	0.794668	1.89819e-07
ABCC3_SLC35D1_SMC4_WEE1	0.685311	1.83301e-13	1.39392	9.34625e-12	0.620074	6.4643e-08	0.799009	1.38468e-07
ARL3_HIST1H2BK_IGF2BP3_RHBDF1	0.685311	4.82241e-17	1.59214	2.01486e-14	0.652958	4.68922e-11	0.98671	2.52347e-10
CRTAC1_DNAJB12_HIST1H2BK_RHBDF1	0.685311	4.4373e-17	1.58003	1.98085e-14	0.62214	7.18111e-08	0.798021	1.5281e-07
CRTAC1_DNAJB12_RHBDF1_SMC4	0.685311	2.74931e-16	1.53401	8.12091e-14	0.605415	1.04442e-05	0.652349	1.47085e-05
CRTAC1_DNAJB12_RHBDF1_WEE1	0.685311	6.66637e-17	1.57216	2.45821e-14	0.603349	1.18953e-05	0.648036	1.66207e-05
CRTAC1_EMP3_HIST1H2BK_IGF2BP3	0.685311	6.14162e-16	1.52049	1.42859e-13	0.633602	1.22031e-11	1.00007	7.33414e-11
CRTAC1_EMP3_HIST1H2BK_RHBDF1	0.685311	2.51925e-14	1.44365	2.15619e-12	0.631535	2.38446e-10	0.936206	9.71561e-10
CRTAC1_EMP3_HIST1H2BK_SLC35D1	0.685311	1.07146e-13	1.41249	6.34652e-12	0.642997	7.58488e-13	1.0615	7.04258e-12
CRTAC1_EMP3_RHBDF1_SMC4	0.685311	5.48553e-13	1.36861	2.23626e-11	0.626838	1.0925e-09	0.90148	3.67538e-09
CRTAC1_HIST1H2BK_IGF2BP3_WEE1	0.685311	7.62324e-17	1.56681	2.91135e-14	0.64826	7.46232e-13	1.069	7.24364e-12
CRTAC1_HIST1H2BK_RHBDF1_SMC4	0.685311	7.68112e-16	1.54896	1.3567e-13	0.641496	4.27187e-11	0.982872	2.25369e-10
CRTAC1_IGF2BP3_SMC4_WEE1	0.685311	8.58506e-16	1.50742	1.84372e-13	0.640931	1.09103e-10	0.958924	5.04376e-10
EMP3_HIST1H2BK_RHBDF1_SLC35D1	0.685311	3.95455e-14	1.43453	2.9513e-12	0.645629	2.65832e-13	1.08293	2.99888e-12
EMP3_HIST1H2BK_SLC35D1_WEE1	0.685311	3.09903e-14	1.43804	2.39414e-12	0.662353	2.17602e-16	1.22527	9.68201e-15
EMP3_IGF2BP3_SLC35D1_WEE1	0.685311	1.66987e-15	1.49788	2.87702e-13	0.645629	1.12763e-11	1.00976	7.21934e-11
EMP3_SLC35D1_SMC4_WEE1	0.685311	4.03943e-13	1.37637	1.69595e-11	0.650326	4.65934e-13	1.07699	4.88262e-12
ABCC3_ARL3_CRTAC1_RHBDF1_WEE1	0.685311	1.21873e-16	1.55523	4.12536e-14	0.632101	1.21973e-08	0.84973	3.15285e-08
ABCC3_ARL3_CRTAC1_SMC4_WEE1	0.685311	2.67423e-15	1.4829	4.31637e-13	0.632101	1.00492e-08	0.854021	2.66217e-08
ABCC3_ARL3_DNAJB12_EMP3_RHBDF1	0.685311	3.04929e-16	1.53308	8.94829e-14	0.582492	0.000185705	0.55228	0.000221692
ABCC3_ARL3_DNAJB12_EMP3_SMC4	0.685311	2.04944e-14	1.4399	1.95861e-12	0.620074	3.69181e-08	0.816602	8.32927e-08
ABCC3_ARL3_DNAJB12_IGF2BP3_RHBDF1	0.685311	5.09808e-17	1.56401	2.46189e-14	0.596585	3.71747e-05	0.610354	4.83877e-05
ABCC3_ARL3_HIST1H2BK_RHBDF1_SMC4	0.685311	3.28221e-16	1.54488	8.58535e-14	0.643562	3.83056e-10	0.936449	1.50796e-09
ABCC3_CRTAC1_DNAJB12_EMP3_WEE1	0.685311	1.26373e-16	1.54435	4.80585e-14	0.593954	2.77799e-06	0.687554	4.26975e-06
ABCC3_CRTAC1_DNAJB12_HIST1H2BK_IGF2BP3	0.685311	1.44491e-15	1.49848	2.77603e-13	0.593954	1.28678e-05	0.640614	1.78795e-05
ABCC3_CRTAC1_DNAJB12_SMC4_WEE1	0.685311	2.08353e-15	1.49243	3.35919e-13	0.610113	3.19337e-07	0.753087	5.87223e-07
ABCC3_CRTAC1_EMP3_IGF2BP3_SLC35D1	0.685311	2.8413e-14	1.44168	2.34329e-12	0.640931	1.51215e-12	1.04702	1.2735e-11
ABCC3_CRTAC1_HIST1H2BK_SLC35D1_WEE1	0.685311	1.62099e-14	1.4521	1.50708e-12	0.652958	2.34685e-13	1.09611	2.77778e-12
ABCC3_CRTAC1_IGF2BP3_SLC35D1_WEE1	0.685311	9.5765e-17	1.56296	3.40354e-14	0.631535	1.00586e-09	0.905337	3.4318e-09
ABCC3_DNAJB12_HIST1H2BK_IGF2BP3_SLC35D1	0.685311	2.50502e-15	1.48731	3.93484e-13	0.5699	0.0028262	0.437901	0.00304717
ABCC3_EMP3_IGF2BP3_RHBDF1_SLC35D1	0.685311	2.06181e-14	1.43937	2.02487e-12	0.617442	1.30322e-07	0.777838	2.6135e-07
ABCC3_EMP3_RHBDF1_SLC35D1_SMC4	0.685311	3.10264e-14	1.43403	2.55103e-12	0.634167	3.38029e-10	0.929469	1.31773e-09
ABCC3_HIST1H2BK_RHBDF1_SLC35D1_SMC4	0.685311	7.52145e-15	1.49048	7.38948e-13	0.685842	1.88782e-17	1.28394	1.63527e-15
ABCC3_HIST1H2BK_RHBDF1_SLC35D1_WEE1	0.685311	2.78809e-15	1.48984	3.98293e-13	0.667051	2.82011e-16	1.22109	1.18394e-14
ABCC3_IGF2BP3_SLC35D1_SMC4_WEE1	0.685311	5.19151e-14	1.42484	3.48546e-12	0.620074	7.39203e-08	0.795584	1.56364e-07
ARL3_CRTAC1_DNAJB12_EMP3_HIST1H2BK	0.685311	4.16479e-16	1.52823	1.06583e-13	0.62214	7.42218e-09	0.853301	1.98838e-08
ARL3_CRTAC1_DNAJB12_HIST1H2BK_SMC4	0.685311	2.52986e-11	1.27646	4.2281e-10	0.620074	5.87321e-07	0.743596	1.03217e-06
ARL3_CRTAC1_DNAJB12_RHBDF1_WEE1	0.685311	3.6791e-18	1.62194	3.50973e-15	0.62214	6.3372e-07	0.740648	1.10893e-06
ARL3_CRTAC1_DNAJB12_SMC4_WEE1	0.685311	1.43239e-13	1.39931	7.90971e-12	0.620074	2.4709e-07	0.76573	4.69787e-07
ARL3_CRTAC1_EMP3_HIST1H2BK_IGF2BP3	0.685311	4.70597e-16	1.52619	1.17077e-13	0.646194	1.06361e-12	1.06113	9.76171e-12
ARL3_CRTAC1_EMP3_HIST1H2BK_RHBDF1	0.685311	9.79379e-15	1.46357	1.08367e-12	0.641496	2.09423e-11	0.998059	1.22353e-10
ARL3_CRTAC1_EMP3_HIST1H2BK_SLC35D1	0.685311	3.15945e-13	1.38957	1.40655e-11	0.646194	1.55999e-12	1.0538	1.34978e-11
ARL3_CRTAC1_EMP3_IGF2BP3_RHBDF1	0.685311	1.22311e-15	1.4998	2.44357e-13	0.641496	2.71652e-11	0.992661	1.52977e-10
ARL3_CRTAC1_EMP3_IGF2BP3_SMC4	0.685311	9.24829e-16	1.50584	1.96058e-13	0.627403	4.44543e-09	0.870319	1.27851e-08
ARL3_CRTAC1_IGF2BP3_RHBDF1_WEE1	0.685311	9.59621e-17	1.55579	3.61977e-14	0.632101	2.90767e-08	0.827992	6.88132e-08
ARL3_CRTAC1_IGF2BP3_SMC4_WEE1	0.685311	6.91233e-16	1.51226	1.5569e-13	0.632101	1.64912e-08	0.841856	4.1465e-08
ARL3_EMP3_HIST1H2BK_SLC35D1_SMC4	0.685311	3.963e-13	1.37776	1.71193e-11	0.636799	2.45309e-11	0.990364	1.38312e-10
ARL3_EMP3_IGF2BP3_RHBDF1_SMC4	0.685311	3.03315e-15	1.47992	4.81642e-13	0.64826	5.47101e-11	0.980291	2.83736e-10
ARL3_EMP3_IGF2BP3_SMC4_WEE1	0.685311	2.37775e-15	1.48517	3.97358e-13	0.645629	4.06293e-12	1.02923	3.02666e-11
ARL3_HIST1H2BK_IGF2BP3_SLC35D1_SMC4	0.685311	4.03975e-14	1.42564	3.24571e-12	0.645629	5.29389e-11	0.97754	2.7157e-10
ARL3_RHBDF1_SLC35D1_SMC4_WEE1	0.685311	4.01257e-15	1.47864	5.48844e-13	0.636233	2.7724e-09	0.881903	8.39679e-09
CRTAC1_DNAJB12_EMP3_HIST1H2BK_RHBDF1	0.685311	1.58355e-16	1.54763	5.33327e-14	0.608047	2.96168e-07	0.754791	5.47495e-07
CRTAC1_DNAJB12_EMP3_HIST1H2BK_SLC35D1	0.685311	9.13681e-14	1.40828	5.87262e-12	0.603349	2.94605e-07	0.752378	5.44076e-07
CRTAC1_DNAJB12_EMP3_SLC35D1_WEE1	0.685311	2.33499e-15	1.4853	3.94508e-13	0.593954	3.3542e-06	0.681718	5.09511e-06
CRTAC1_DNAJB12_HIST1H2BK_IGF2BP3_RHBDF1	0.685311	3.39799e-16	1.52634	9.48499e-14	0.62214	8.65115e-08	0.793038	1.81191e-07
CRTAC1_DNAJB12_HIST1H2BK_IGF2BP3_SMC4	0.685311	3.96409e-14	1.42642	3.11801e-12	0.617442	9.3642e-08	0.788835	1.93917e-07
CRTAC1_DNAJB12_HIST1H2BK_SMC4_WEE1	0.685311	1.6166e-14	1.44881	1.49109e-12	0.636233	1.88747e-10	0.944296	8.01843e-10
CRTAC1_DNAJB12_IGF2BP3_SMC4_WEE1	0.685311	1.91678e-14	1.44545	1.68467e-12	0.610113	9.23802e-07	0.724245	1.55651e-06
CRTAC1_EMP3_IGF2BP3_SLC35D1_SMC4	0.685311	9.17546e-15	1.46282	9.99767e-13	0.659722	7.53926e-16	1.20581	2.50454e-14
CRTAC1_IGF2BP3_RHBDF1_SMC4_WEE1	0.685311	5.22553e-16	1.52011	1.2219e-13	0.662353	1.63987e-12	1.06132	1.52379e-11
DNAJB12_EMP3_HIST1H2BK_SLC35D1_SMC4	0.685311	2.54478e-11	1.2781	4.13983e-10	0.617442	1.7219e-08	0.831094	4.20646e-08
DNAJB12_HIST1H2BK_IGF2BP3_SLC35D1_SMC4	0.685311	2.67145e-13	1.38576	1.26911e-11	0.584559	0.000143781	0.559077	0.000174302
DNAJB12_HIST1H2BK_IGF2BP3_SLC35D1_WEE1	0.685311	1.64487e-13	1.39991	8.21044e-12	0.581927	0.000227687	0.54168	0.000269885
EMP3_HIST1H2BK_IGF2BP3_RHBDF1_SLC35D1	0.685311	9.96739e-14	1.40714	6.2677e-12	0.655024	1.53308e-14	1.14196	2.93626e-13
EMP3_IGF2BP3_RHBDF1_SLC35D1_WEE1	0.685311	3.13753e-14	1.43946	2.35344e-12	0.626838	3.22379e-09	0.872927	9.49733e-09
HIST1H2BK_IGF2BP3_SLC35D1_SMC4_WEE1	0.685311	5.73919e-14	1.42205	3.80777e-12	0.669117	1.53343e-16	1.23244	7.21217e-15
ABCC3_ARL3_CRTAC1_DNAJB12_EMP3_HIST1H2BK	0.685311	1.52571e-15	1.50104	2.8031e-13	0.624772	6.75823e-10	0.910751	2.39703e-09
ABCC3_ARL3_CRTAC1_DNAJB12_IGF2BP3_WEE1	0.685311	1.04524e-16	1.55146	3.97162e-14	0.617442	3.75706e-07	0.752198	6.86306e-07
ABCC3_ARL3_CRTAC1_EMP3_IGF2BP3_SLC35D1	0.685311	6.40013e-15	1.47211	7.90758e-13	0.638865	5.44943e-11	0.974895	2.746e-10
ABCC3_ARL3_CRTAC1_HIST1H2BK_IGF2BP3_RHBDF1	0.685311	4.96983e-18	1.62209	4.36158e-15	0.644128	2.92898e-11	0.995161	1.64337e-10
ABCC3_ARL3_DNAJB12_EMP3_IGF2BP3_RHBDF1	0.685311	1.41182e-16	1.5421	5.21725e-14	0.582492	0.000129715	0.565304	0.00015745
ABCC3_ARL3_DNAJB12_EMP3_RHBDF1_SMC4	0.685311	6.31525e-15	1.46467	8.21583e-13	0.610679	4.38544e-07	0.74841	7.82553e-07
ABCC3_ARL3_DNAJB12_HIST1H2BK_RHBDF1_SLC35D1	0.685311	3.34984e-15	1.48816	4.84245e-13	0.610679	4.64975e-07	0.745105	8.29439e-07
ABCC3_ARL3_DNAJB12_HIST1H2BK_SLC35D1_WEE1	0.685311	5.00673e-15	1.47743	6.30697e-13	0.624772	2.77086e-08	0.82477	6.49406e-08
ABCC3_ARL3_DNAJB12_IGF2BP3_RHBDF1_SMC4	0.685311	2.58149e-17	1.57497	1.5607e-14	0.612745	1.64842e-06	0.708585	2.6474e-06
ABCC3_ARL3_DNAJB12_IGF2BP3_SMC4_WEE1	0.685311	7.26816e-15	1.46246	8.97351e-13	0.620074	1.82313e-07	0.774371	3.55541e-07
ABCC3_ARL3_EMP3_HIST1H2BK_IGF2BP3_SLC35D1	0.685311	5.89467e-15	1.47395	7.41726e-13	0.646194	1.72846e-12	1.05074	1.48049e-11
ABCC3_ARL3_EMP3_SLC35D1_SMC4_WEE1	0.685311	1.4848e-14	1.45306	1.41277e-12	0.640931	7.82069e-11	0.965727	3.77643e-10
ABCC3_ARL3_HIST1H2BK_IGF2BP3_SLC35D1_WEE1	0.685311	8.49552e-16	1.51802	1.65132e-13	0.645629	5.31953e-12	1.02521	3.76789e-11
ABCC3_ARL3_HIST1H2BK_RHBDF1_SLC35D1_SMC4	0.685311	1.76901e-15	1.51214	2.87602e-13	0.626838	1.28485e-08	0.843296	3.26938e-08
ABCC3_ARL3_HIST1H2BK_RHBDF1_SLC35D1_WEE1	0.685311	1.39819e-17	1.61413	8.03685e-15	0.645629	1.36117e-10	0.958035	6.13192e-10
ABCC3_CRTAC1_DNAJB12_EMP3_HIST1H2BK_SLC35D1	0.685311	3.72395e-16	1.5291	1.01918e-13	0.612745	3.6622e-08	0.809988	8.24797e-08
ABCC3_CRTAC1_DNAJB12_EMP3_IGF2BP3_SMC4	0.685311	4.2255e-16	1.52298	1.09168e-13	0.598652	9.6639e-07	0.718614	1.61485e-06
ABCC3_CRTAC1_DNAJB12_EMP3_RHBDF1_SMC4	0.685311	8.15523e-15	1.45962	9.935e-13	0.598652	2.15451e-06	0.696636	3.38627e-06
ABCC3_CRTAC1_DNAJB12_HIST1H2BK_IGF2BP3_SMC4	0.685311	2.0348e-14	1.44445	1.81236e-12	0.612745	2.82997e-07	0.757442	5.29606e-07
ABCC3_CRTAC1_DNAJB12_HIST1H2BK_SLC35D1_WEE1	0.685311	3.43601e-15	1.49078	4.43268e-13	0.605415	1.02716e-07	0.78086	2.07711e-07
ABCC3_CRTAC1_DNAJB12_IGF2BP3_RHBDF1_SMC4	0.685311	1.39563e-16	1.54622	4.84989e-14	0.605415	1.00063e-05	0.653916	1.41242e-05
ABCC3_CRTAC1_EMP3_HIST1H2BK_RHBDF1_SLC35D1	0.685311	1.33277e-13	1.40849	7.39495e-12	0.643562	2.82637e-13	1.08252	3.14644e-12
ABCC3_CRTAC1_HIST1H2BK_IGF2BP3_SLC35D1_SMC4	0.685311	5.72332e-15	1.48097	6.51863e-13	0.652958	1.3439e-13	1.10512	1.7486e-12
ABCC3_CRTAC1_HIST1H2BK_SLC35D1_SMC4_WEE1	0.685311	2.37323e-14	1.44427	1.9394e-12	0.669682	1.36115e-15	1.20487	4.47622e-14
ABCC3_CRTAC1_IGF2BP3_RHBDF1_SLC35D1_WEE1	0.685311	4.07458e-16	1.53492	9.56509e-14	0.645629	4.14639e-11	0.983159	2.20672e-10
ABCC3_CRTAC1_RHBDF1_SLC35D1_SMC4_WEE1	0.685311	1.24514e-14	1.45831	1.19791e-12	0.669117	9.80941e-14	1.11967	1.48541e-12
ABCC3_DNAJB12_EMP3_HIST1H2BK_IGF2BP3_SLC35D1	0.685311	1.50824e-14	1.44774	1.51895e-12	0.603349	2.45354e-07	0.75776	4.60064e-07
ABCC3_DNAJB12_EMP3_HIST1H2BK_RHBDF1_SLC35D1	0.685311	5.67518e-15	1.47563	7.15824e-13	0.608047	5.72378e-08	0.797456	1.22803e-07
ABCC3_DNAJB12_EMP3_HIST1H2BK_SLC35D1_SMC4	0.685311	4.04122e-12	1.32499	9.73517e-11	0.631535	3.35867e-10	0.929131	1.31142e-09
ABCC3_DNAJB12_HIST1H2BK_IGF2BP3_RHBDF1_SLC35D1	0.685311	2.02e-14	1.44565	1.73488e-12	0.588691	0.000112664	0.566771	0.000138056
ABCC3_DNAJB12_RHBDF1_SLC35D1_SMC4_WEE1	0.685311	1.21481e-15	1.5078	2.16887e-13	0.591322	0.000538528	0.51157	0.000615371
ARL3_CRTAC1_DNAJB12_HIST1H2BK_RHBDF1_SMC4	0.685311	8.01417e-15	1.46169	9.43735e-13	0.615376	1.1604e-06	0.721751	1.92664e-06
ARL3_CRTAC1_EMP3_HIST1H2BK_IGF2BP3_RHBDF1	0.685311	9.28204e-17	1.55988	3.59229e-14	0.641496	2.09423e-11	0.998059	1.22353e-10
ARL3_CRTAC1_EMP3_IGF2BP3_RHBDF1_SMC4	0.685311	3.78513e-14	1.42692	3.04589e-12	0.627403	4.60894e-09	0.869948	1.32032e-08
ARL3_CRTAC1_HIST1H2BK_IGF2BP3_SMC4_WEE1	0.685311	5.0253e-16	1.51902	1.2436e-13	0.650892	1.86962e-11	1.00634	1.14381e-10
ARL3_CRTAC1_HIST1H2BK_SLC35D1_SMC4_WEE1	0.685311	6.05652e-14	1.41655	4.2819e-12	0.655589	2.51049e-11	1.00355	1.49978e-10
ARL3_DNAJB12_EMP3_HIST1H2BK_RHBDF1_SLC35D1	0.685311	3.37865e-13	1.38014	1.57575e-11	0.615376	5.04691e-08	0.806188	1.09965e-07
ARL3_DNAJB12_HIST1H2BK_IGF2BP3_SLC35D1_SMC4	0.685311	1.45415e-13	1.39846	8.29126e-12	0.610679	4.38248e-07	0.746222	7.86783e-07
ARL3_DNAJB12_HIST1H2BK_SLC35D1_SMC4_WEE1	0.685311	1.30038e-13	1.40207	7.20663e-12	0.615376	1.35958e-07	0.779577	2.71262e-07
ARL3_DNAJB12_IGF2BP3_RHBDF1_SMC4_WEE1	0.685311	1.21534e-15	1.49882	2.43209e-13	0.601283	6.31851e-06	0.665852	9.17665e-06
ARL3_EMP3_HIST1H2BK_RHBDF1_SLC35D1_WEE1	0.685311	1.03184e-16	1.55315	3.93703e-14	0.655589	1.01977e-12	1.06826	9.8763e-12
ARL3_EMP3_IGF2BP3_SLC35D1_SMC4_WEE1	0.685311	1.79402e-14	1.44294	1.72498e-12	0.640931	5.6893e-11	0.972548	2.86562e-10
ARL3_EMP3_RHBDF1_SLC35D1_SMC4_WEE1	0.685311	7.90011e-16	1.51303	1.67712e-13	0.652958	4.01954e-12	1.03727	3.09165e-11
ARL3_HIST1H2BK_IGF2BP3_RHBDF1_SLC35D1_SMC4	0.685311	4.55091e-16	1.52457	1.16361e-13	0.626838	3.73312e-08	0.81707	8.52758e-08
ARL3_IGF2BP3_RHBDF1_SLC35D1_SMC4_WEE1	0.685311	9.84906e-18	1.59792	7.51557e-15	0.636233	2.7724e-09	0.881903	8.39679e-09
CRTAC1_DNAJB12_EMP3_HIST1H2BK_RHBDF1_SLC35D1	0.685311	4.41853e-14	1.42406	3.46026e-12	0.603349	3.13459e-07	0.750878	5.76066e-07
CRTAC1_DNAJB12_EMP3_HIST1H2BK_RHBDF1_SMC4	0.685311	4.71633e-15	1.4712	6.55512e-13	0.608047	1.31525e-07	0.776536	2.60932e-07
CRTAC1_DNAJB12_EMP3_IGF2BP3_RHBDF1_SMC4	0.685311	2.36172e-16	1.53434	7.22671e-14	0.593954	8.0969e-06	0.655704	1.15762e-05
CRTAC1_EMP3_HIST1H2BK_IGF2BP3_RHBDF1_SMC4	0.685311	8.13918e-16	1.50929	1.76605e-13	0.662353	4.828e-15	1.17108	1.20431e-13
CRTAC1_EMP3_HIST1H2BK_IGF2BP3_SLC35D1_WEE1	0.685311	3.43378e-15	1.48374	4.86196e-13	0.655024	2.61309e-15	1.17779	6.69127e-14
CRTAC1_EMP3_HIST1H2BK_RHBDF1_SLC35D1_SMC4	0.685311	1.11221e-14	1.46882	1.12411e-12	0.657656	8.97429e-16	1.19777	2.94131e-14
CRTAC1_EMP3_HIST1H2BK_SLC35D1_SMC4_WEE1	0.685311	8.28273e-14	1.41761	4.9097e-12	0.671749	4.83901e-18	1.29856	5.00388e-16
DNAJB12_EMP3_HIST1H2BK_IGF2BP3_SLC35D1_SMC4	0.685311	1.85114e-14	1.44675	1.63591e-12	0.62214	8.19174e-09	0.851094	2.17736e-08
DNAJB12_EMP3_IGF2BP3_RHBDF1_SLC35D1_WEE1	0.685311	4.87249e-16	1.52994	1.06899e-13	0.589256	8.14148e-05	0.57951	0.000101443
DNAJB12_EMP3_IGF2BP3_SLC35D1_SMC4_WEE1	0.685311	3.84612e-14	1.4308	2.79798e-12	0.59602	2.35227e-06	0.691862	3.67027e-06
ABCC3_ARL3_CRTAC1_DNAJB12_EMP3_HIST1H2BK_SLC35D1	0.685311	3.24866e-15	1.48577	4.83399e-13	0.626838	1.06901e-09	0.900758	3.58524e-09
ABCC3_ARL3_CRTAC1_DNAJB12_EMP3_HIST1H2BK_SMC4	0.685311	1.31249e-14	1.45684	1.34545e-12	0.620074	2.6915e-09	0.877144	8.05511e-09
ABCC3_ARL3_CRTAC1_DNAJB12_EMP3_RHBDF1_WEE1	0.685311	3.31725e-16	1.52768	9.29991e-14	0.603349	1.02337e-06	0.71896	1.70471e-06
ABCC3_ARL3_CRTAC1_DNAJB12_HIST1H2BK_RHBDF1_SMC4	0.685311	1.61048e-15	1.50586	2.70898e-13	0.615376	2.15082e-06	0.705255	3.39773e-06
ABCC3_ARL3_CRTAC1_EMP3_HIST1H2BK_RHBDF1_SLC35D1	0.685311	1.60116e-14	1.45362	1.54407e-12	0.650892	9.57276e-13	1.06625	9.18811e-12
ABCC3_ARL3_CRTAC1_EMP3_HIST1H2BK_RHBDF1_SMC4	0.685311	3.99604e-15	1.48123	5.65518e-13	0.646194	9.20253e-12	1.01817	6.14283e-11
ABCC3_ARL3_CRTAC1_EMP3_HIST1H2BK_SLC35D1_SMC4	0.685311	1.8052e-13	1.40205	9.24822e-12	0.646194	5.15021e-12	1.03021	3.72929e-11
ABCC3_ARL3_CRTAC1_EMP3_HIST1H2BK_SLC35D1_WEE1	0.685311	6.87703e-17	1.56467	2.94296e-14	0.636799	1.97287e-11	0.996395	1.14043e-10
ABCC3_ARL3_CRTAC1_EMP3_IGF2BP3_RHBDF1_SLC35D1	0.685311	1.50983e-15	1.50112	2.80499e-13	0.632101	6.52382e-10	0.918513	2.36186e-09
ABCC3_ARL3_CRTAC1_EMP3_RHBDF1_SLC35D1_WEE1	0.685311	1.17987e-15	1.50137	2.35157e-13	0.632101	8.02603e-10	0.914063	2.82718e-09
ABCC3_ARL3_CRTAC1_EMP3_RHBDF1_SMC4_WEE1	0.685311	1.04315e-15	1.50414	2.13614e-13	0.632101	2.52049e-09	0.886595	7.78657e-09
ABCC3_ARL3_CRTAC1_HIST1H2BK_IGF2BP3_SLC35D1_WEE1	0.685311	2.07651e-15	1.49415	3.37461e-13	0.646194	2.34566e-11	0.998474	1.36302e-10
ABCC3_ARL3_CRTAC1_HIST1H2BK_RHBDF1_SLC35D1_SMC4	0.685311	2.06748e-16	1.55978	5.75813e-14	0.652958	4.93207e-11	0.985829	2.63155e-10
ABCC3_ARL3_CRTAC1_HIST1H2BK_SLC35D1_SMC4_WEE1	0.685311	1.94627e-14	1.44743	1.72471e-12	0.655589	1.27754e-11	1.0173	8.43207e-11
ABCC3_ARL3_DNAJB12_EMP3_IGF2BP3_RHBDF1_SLC35D1	0.685311	2.27275e-15	1.48606	4.00289e-13	0.589256	2.87106e-05	0.617252	3.77481e-05
ABCC3_ARL3_DNAJB12_EMP3_RHBDF1_SLC35D1_SMC4	0.685311	1.88595e-13	1.39363	9.89697e-12	0.601283	2.54402e-06	0.695331	3.94018e-06
ABCC3_ARL3_DNAJB12_EMP3_RHBDF1_SLC35D1_WEE1	0.685311	9.36145e-15	1.4579	1.06587e-12	0.601283	1.47727e-06	0.711334	2.37927e-06
ABCC3_ARL3_DNAJB12_HIST1H2BK_IGF2BP3_RHBDF1_SLC35D1	0.685311	1.71265e-15	1.49347	3.07292e-13	0.615376	1.43745e-07	0.778644	2.84855e-07
ABCC3_ARL3_DNAJB12_HIST1H2BK_RHBDF1_SLC35D1_SMC4	0.685311	5.49364e-14	1.42392	3.8288e-12	0.620074	5.83432e-08	0.803908	1.26421e-07
ABCC3_ARL3_DNAJB12_IGF2BP3_SLC35D1_SMC4_WEE1	0.685311	5.56289e-15	1.46893	7.20129e-13	0.620074	1.03672e-07	0.789107	2.1311e-07
ABCC3_ARL3_EMP3_HIST1H2BK_RHBDF1_SLC35D1_SMC4	0.685311	7.90792e-16	1.52231	1.63469e-13	0.664985	7.76167e-15	1.16806	1.82073e-13
ABCC3_ARL3_HIST1H2BK_IGF2BP3_RHBDF1_SLC35D1_WEE1	0.685311	2.2279e-15	1.4938	3.4787e-13	0.645629	1.36117e-10	0.958035	6.13192e-10
ABCC3_ARL3_HIST1H2BK_IGF2BP3_SLC35D1_SMC4_WEE1	0.685311	7.91959e-15	1.4623	9.23878e-13	0.650326	2.43348e-11	0.996876	1.4147e-10
ABCC3_CRTAC1_DNAJB12_EMP3_HIST1H2BK_IGF2BP3_RHBDF1	0.685311	7.3308e-17	1.57021	2.83077e-14	0.612745	5.77424e-08	0.798682	1.247e-07
ABCC3_CRTAC1_DNAJB12_EMP3_HIST1H2BK_RHBDF1_SLC35D1	0.685311	5.94115e-15	1.47397	7.51038e-13	0.617442	8.66737e-09	0.847522	2.27175e-08
ABCC3_CRTAC1_DNAJB12_EMP3_HIST1H2BK_SLC35D1_WEE1	0.685311	1.13751e-14	1.45328	1.24196e-12	0.62214	5.99715e-10	0.910869	2.14296e-09
ABCC3_CRTAC1_DNAJB12_EMP3_IGF2BP3_RHBDF1_SMC4	0.685311	7.23382e-16	1.51276	1.59074e-13	0.598652	2.15451e-06	0.696636	3.38627e-06
ABCC3_CRTAC1_DNAJB12_EMP3_IGF2BP3_SLC35D1_SMC4	0.685311	6.88713e-15	1.46663	8.17444e-13	0.593954	2.61705e-06	0.688862	4.04692e-06
ABCC3_CRTAC1_DNAJB12_EMP3_RHBDF1_SLC35D1_SMC4	0.685311	3.11826e-13	1.38178	1.45415e-11	0.608047	4.22375e-07	0.745015	7.58915e-07
ABCC3_CRTAC1_DNAJB12_EMP3_RHBDF1_SMC4_WEE1	0.685311	1.57468e-15	1.49408	2.93272e-13	0.603349	7.43267e-07	0.728797	1.26758e-06
ABCC3_CRTAC1_DNAJB12_HIST1H2BK_IGF2BP3_SLC35D1_WEE1	0.685311	2.31569e-16	1.54477	6.41932e-14	0.614811	9.10985e-09	0.844292	2.36015e-08
ABCC3_CRTAC1_DNAJB12_HIST1H2BK_SLC35D1_SMC4_WEE1	0.685311	2.92579e-13	1.38672	1.26864e-11	0.624206	3.53389e-09	0.871258	1.02512e-08
ABCC3_CRTAC1_EMP3_HIST1H2BK_IGF2BP3_RHBDF1_SLC35D1	0.685311	4.84056e-14	1.42981	3.51586e-12	0.643562	5.48792e-13	1.07	5.51037e-12
ABCC3_CRTAC1_IGF2BP3_RHBDF1_SLC35D1_SMC4_WEE1	0.685311	3.94316e-16	1.53506	9.37878e-14	0.669117	6.14913e-14	1.12839	1.00918e-12
ABCC3_DNAJB12_EMP3_HIST1H2BK_IGF2BP3_SLC35D1_SMC4	0.685311	3.65413e-15	1.48007	5.13783e-13	0.640931	2.52578e-11	0.989833	1.42091e-10
ABCC3_DNAJB12_EMP3_HIST1H2BK_IGF2BP3_SLC35D1_WEE1	0.685311	4.15434e-16	1.52347	1.07582e-13	0.617442	1.64331e-09	0.885791	5.17492e-09
ABCC3_DNAJB12_EMP3_IGF2BP3_RHBDF1_SLC35D1_SMC4	0.685311	2.65056e-16	1.53084	8.10537e-14	0.598652	8.95525e-06	0.653622	1.26967e-05
ARL3_CRTAC1_DNAJB12_EMP3_HIST1H2BK_IGF2BP3_WEE1	0.685311	2.62424e-17	1.57522	1.54797e-14	0.624772	1.17471e-09	0.898869	3.89197e-09
ARL3_CRTAC1_DNAJB12_EMP3_IGF2BP3_RHBDF1_WEE1	0.685311	5.08241e-17	1.56381	2.42542e-14	0.608047	4.09419e-07	0.745846	7.36955e-07
ARL3_CRTAC1_EMP3_HIST1H2BK_IGF2BP3_RHBDF1_SLC35D1	0.685311	1.50033e-14	1.45418	1.49155e-12	0.650892	9.57276e-13	1.06625	9.18811e-12
ARL3_CRTAC1_EMP3_HIST1H2BK_IGF2BP3_SLC35D1_WEE1	0.685311	5.91217e-16	1.5183	1.37734e-13	0.636799	2.27743e-11	0.993662	1.28873e-10
ARL3_CRTAC1_EMP3_IGF2BP3_SLC35D1_SMC4_WEE1	0.685311	1.65815e-15	1.49727	2.89845e-13	0.638865	3.84207e-10	0.931581	1.50556e-09
ARL3_CRTAC1_HIST1H2BK_IGF2BP3_RHBDF1_SLC35D1_SMC4	0.685311	4.34222e-17	1.57532	2.00621e-14	0.643562	4.01033e-10	0.934005	1.57833e-09
ARL3_CRTAC1_HIST1H2BK_IGF2BP3_RHBDF1_SLC35D1_WEE1	0.685311	4.43541e-17	1.57812	1.95024e-14	0.650892	4.34803e-11	0.989387	2.35084e-10
ARL3_DNAJB12_EMP3_HIST1H2BK_IGF2BP3_SLC35D1_SMC4	0.685311	3.18256e-13	1.37967	1.48899e-11	0.615376	6.04081e-08	0.801138	1.29617e-07
ARL3_DNAJB12_EMP3_IGF2BP3_SLC35D1_SMC4_WEE1	0.685311	1.84104e-14	1.44247	1.76215e-12	0.615376	2.95734e-08	0.818741	6.80343e-08
ARL3_DNAJB12_EMP3_RHBDF1_SLC35D1_SMC4_WEE1	0.685311	9.50899e-17	1.55174	3.89903e-14	0.610679	3.32278e-07	0.755583	6.07871e-07
ARL3_DNAJB12_HIST1H2BK_IGF2BP3_RHBDF1_SLC35D1_WEE1	0.685311	1.42725e-15	1.50555	2.39966e-13	0.620074	9.54636e-08	0.79214	1.96975e-07
ARL3_DNAJB12_HIST1H2BK_IGF2BP3_SLC35D1_SMC4_WEE1	0.685311	1.96967e-14	1.44346	1.76421e-12	0.615376	1.35958e-07	0.779577	2.71262e-07
ARL3_DNAJB12_IGF2BP3_RHBDF1_SLC35D1_SMC4_WEE1	0.685311	6.0001e-16	1.51361	1.45354e-13	0.598652	1.03335e-05	0.648964	1.45165e-05
ARL3_EMP3_IGF2BP3_RHBDF1_SLC35D1_SMC4_WEE1	0.685311	3.13008e-16	1.53028	8.76803e-14	0.652958	1.92793e-12	1.05131	1.66471e-11
CRTAC1_DNAJB12_EMP3_HIST1H2BK_IGF2BP3_SLC35D1_SMC4	0.685311	7.25861e-15	1.46518	8.53957e-13	0.62214	2.94355e-09	0.875184	8.73578e-09
CRTAC1_DNAJB12_HIST1H2BK_IGF2BP3_RHBDF1_SLC35D1_SMC4	0.685311	2.54081e-16	1.54345	6.70014e-14	0.645629	1.2355e-09	0.910328	4.2108e-09
CRTAC1_DNAJB12_HIST1H2BK_IGF2BP3_RHBDF1_SLC35D1_WEE1	0.685311	7.74656e-16	1.52248	1.4714e-13	0.626838	1.0859e-08	0.847676	2.80385e-08
CRTAC1_DNAJB12_HIST1H2BK_IGF2BP3_SLC35D1_SMC4_WEE1	0.685311	2.05733e-14	1.44413	1.7745e-12	0.633602	5.61465e-10	0.917976	2.05304e-09
CRTAC1_DNAJB12_IGF2BP3_RHBDF1_SLC35D1_SMC4_WEE1	0.685311	1.38863e-16	1.55627	4.26524e-14	0.635668	2.133e-08	0.833946	5.16964e-08
DNAJB12_EMP3_HIST1H2BK_IGF2BP3_RHBDF1_SLC35D1_SMC4	0.685311	2.25727e-15	1.49421	3.47051e-13	0.615376	1.0968e-07	0.785496	2.23059e-07
ABCC3_ARL3_CRTAC1_DNAJB12_EMP3_HIST1H2BK_IGF2BP3_SLC35D1	0.685311	2.20597e-16	1.54979	6.14139e-14	0.624772	7.04721e-10	0.910405	2.47957e-09
ABCC3_ARL3_CRTAC1_DNAJB12_EMP3_HIST1H2BK_IGF2BP3_SMC4	0.685311	1.7851e-14	1.44638	1.65939e-12	0.629469	2.21917e-10	0.937769	9.12115e-10
ABCC3_ARL3_CRTAC1_DNAJB12_EMP3_HIST1H2BK_RHBDF1_SLC35D1	0.685311	3.87563e-15	1.48229	5.5121e-13	0.624772	3.95861e-10	0.922994	1.49578e-09
ABCC3_ARL3_CRTAC1_DNAJB12_EMP3_IGF2BP3_RHBDF1_SMC4	0.685311	9.45639e-17	1.55226	3.74393e-14	0.620074	6.02028e-09	0.858715	1.64605e-08
ABCC3_ARL3_CRTAC1_DNAJB12_EMP3_IGF2BP3_RHBDF1_WEE1	0.685311	7.83681e-17	1.55715	3.21947e-14	0.612745	1.86647e-07	0.768667	3.609e-07
ABCC3_ARL3_CRTAC1_DNAJB12_HIST1H2BK_IGF2BP3_SLC35D1_SMC4	0.685311	3.55425e-16	1.53777	8.56868e-14	0.617442	8.23494e-07	0.732118	1.40443e-06
ABCC3_ARL3_CRTAC1_EMP3_HIST1H2BK_RHBDF1_SLC35D1_SMC4	0.685311	8.50234e-14	1.41765	5.31501e-12	0.655589	1.49379e-12	1.06162	1.36072e-11
ABCC3_ARL3_CRTAC1_EMP3_HIST1H2BK_SLC35D1_SMC4_WEE1	0.685311	8.2323e-15	1.46508	9.22484e-13	0.646194	8.20344e-12	1.01974	5.55748e-11
ABCC3_ARL3_CRTAC1_EMP3_IGF2BP3_RHBDF1_SLC35D1_SMC4	0.685311	3.40167e-15	1.47864	5.13814e-13	0.632101	2.34971e-09	0.888122	7.31081e-09
ABCC3_ARL3_CRTAC1_HIST1H2BK_IGF2BP3_RHBDF1_SLC35D1_SMC4	0.685311	1.05274e-17	1.61596	6.9729e-15	0.64826	8.02935e-11	0.972221	3.94541e-10
ABCC3_ARL3_CRTAC1_HIST1H2BK_IGF2BP3_RHBDF1_SLC35D1_WEE1	0.685311	1.08891e-15	1.50826	2.08286e-13	0.650892	2.02721e-11	1.00543	1.21854e-10
ABCC3_ARL3_EMP3_IGF2BP3_RHBDF1_SLC35D1_SMC4_WEE1	0.685311	8.96843e-17	1.55559	3.55027e-14	0.650326	3.33797e-12	1.03686	2.60273e-11
ABCC3_CRTAC1_DNAJB12_EMP3_HIST1H2BK_IGF2BP3_RHBDF1_SMC4	0.685311	2.26362e-16	1.53484	7.0312e-14	0.617442	1.36126e-08	0.837557	3.39656e-08
ABCC3_CRTAC1_DNAJB12_EMP3_HIST1H2BK_IGF2BP3_SLC35D1_WEE1	0.685311	3.37595e-16	1.52743	9.32636e-14	0.62214	1.02781e-09	0.898932	3.44443e-09
ABCC3_CRTAC1_DNAJB12_EMP3_HIST1H2BK_RHBDF1_SLC35D1_SMC4	0.685311	3.42293e-13	1.38069	1.54761e-11	0.62214	5.49618e-09	0.861824	1.51487e-08
ABCC3_CRTAC1_DNAJB12_EMP3_HIST1H2BK_RHBDF1_SLC35D1_WEE1	0.685311	7.40067e-14	1.41444	4.89559e-12	0.626838	5.36884e-10	0.916185	1.95852e-09
ABCC3_CRTAC1_DNAJB12_EMP3_IGF2BP3_RHBDF1_SLC35D1_SMC4	0.685311	5.23016e-16	1.51834	1.28049e-13	0.608047	4.22375e-07	0.745015	7.58915e-07
ABCC3_CRTAC1_DNAJB12_HIST1H2BK_IGF2BP3_RHBDF1_SLC35D1_WEE1	0.685311	5.35092e-16	1.52939	1.15689e-13	0.636233	5.72203e-10	0.919895	2.1133e-09
ARL3_CRTAC1_DNAJB12_EMP3_HIST1H2BK_RHBDF1_SLC35D1_SMC4	0.685311	6.86492e-15	1.46364	8.55729e-13	0.634167	2.70471e-10	0.93683	1.09264e-09
ARL3_CRTAC1_DNAJB12_EMP3_HIST1H2BK_SLC35D1_SMC4_WEE1	0.685311	1.73224e-15	1.49724	2.95394e-13	0.624772	4.41601e-10	0.920444	1.64638e-09
ARL3_CRTAC1_EMP3_HIST1H2BK_IGF2BP3_RHBDF1_SLC35D1_SMC4	0.685311	2.44498e-15	1.48953	3.8548e-13	0.655589	1.62195e-12	1.06009	1.45921e-11
ARL3_DNAJB12_EMP3_HIST1H2BK_IGF2BP3_RHBDF1_SLC35D1_SMC4	0.685311	4.12444e-15	1.47439	5.90476e-13	0.615376	4.47159e-08	0.808151	9.90197e-08
CRTAC1_DNAJB12_EMP3_HIST1H2BK_IGF2BP3_RHBDF1_SLC35D1_SMC4	0.685311	2.0399e-15	1.49173	3.39388e-13	0.617442	2.82495e-08	0.8197	6.53961e-08
CRTAC1_DNAJB12_EMP3_IGF2BP3_RHBDF1_SLC35D1_SMC4_WEE1	0.685311	8.11126e-17	1.56531	2.95231e-14	0.608047	6.40389e-07	0.734393	1.1097e-06
ABCC3_ARL3_CRTAC1_DNAJB12_EMP3_HIST1H2BK_IGF2BP3_SLC35D1_WEE1	0.685311	1.56966e-14	1.4466	1.56342e-12	0.620074	1.2765e-09	0.894285	4.15762e-09
ABCC3_ARL3_CRTAC1_DNAJB12_EMP3_IGF2BP3_RHBDF1_SLC35D1_WEE1	0.685311	1.71898e-16	1.54048	5.84225e-14	0.615376	7.10376e-08	0.795782	1.50522e-07
ABCC3_ARL3_CRTAC1_DNAJB12_EMP3_IGF2BP3_SLC35D1_SMC4_WEE1	0.685311	7.56865e-17	1.56763	2.83284e-14	0.605981	2.50457e-07	0.759474	4.68834e-07
ABCC3_ARL3_CRTAC1_EMP3_HIST1H2BK_RHBDF1_SLC35D1_SMC4_WEE1	0.685311	2.37045e-16	1.53726	7.0794e-14	0.655589	2.21571e-12	1.05331	1.89645e-11
ABCC3_ARL3_CRTAC1_EMP3_IGF2BP3_RHBDF1_SLC35D1_SMC4_WEE1	0.685311	2.91558e-16	1.53215	8.31009e-14	0.632101	9.71796e-10	0.908732	3.35e-09
ARL3_CRTAC1_DNAJB12_HIST1H2BK_IGF2BP3_RHBDF1_SLC35D1_SMC4_WEE1	0.685311	2.50268e-16	1.53796	7.24895e-14	0.631535	4.80173e-08	0.813765	1.07163e-07
ABCC3_ARL3_CRTAC1_DNAJB12_EMP3_HIST1H2BK_IGF2BP3_RHBDF1_SLC35D1_SMC4	0.680369	1.5221e-16	1.5303	4.66305e-14	0.624772	2.43053e-09	0.882495	7.40376e-09
ARL3_CRTAC1_DNAJB12_EMP3_HIST1H2BK_IGF2BP3_RHBDF1_SLC35D1_SMC4_WEE1	0.680369	6.62477e-17	1.55454	2.34502e-14	0.638865	8.87324e-11	0.963857	4.19233e-10
ABCC3_IGF2BP3	0.680369	1.31025e-14	1.43833	1.23817e-12	0.669117	3.92576e-15	1.17994	1.04091e-13
IGF2BP3_SMC4	0.680369	1.85618e-13	1.38035	8.98124e-12	0.643562	3.21068e-09	0.88397	9.78026e-09
RHBDF1_WEE1	0.680369	3.62152e-12	1.31635	8.4775e-11	0.596585	1.34431e-05	0.639291	1.86618e-05
SMC4_WEE1	0.680369	7.79346e-12	1.29492	1.53754e-10	0.634167	8.20337e-09	0.85603	2.21698e-08
ABCC3_ARL3_WEE1	0.680369	8.9622e-16	1.49752	1.66605e-13	0.629469	7.37342e-09	0.858994	2.00073e-08
ABCC3_CRTAC1_HIST1H2BK	0.680369	1.27554e-14	1.44213	1.28248e-12	0.629469	7.8103e-11	0.963909	3.62269e-10
ABCC3_DNAJB12_IGF2BP3	0.680369	4.24161e-14	1.41432	2.93499e-12	0.546411	0.0915725	0.247193	0.0923788
ABCC3_DNAJB12_SMC4	0.680369	2.6511e-11	1.26329	4.12854e-10	0.5699	0.00738595	0.3937	0.00776334
ARL3_CRTAC1_HIST1H2BK	0.680369	3.07331e-16	1.52069	8.65088e-14	0.632101	3.28675e-09	0.880742	9.81302e-09
ARL3_EMP3_SMC4	0.680369	2.35436e-14	1.42356	1.99059e-12	0.629469	9.69788e-10	0.905315	3.3251e-09
CRTAC1_EMP3_WEE1	0.680369	1.24621e-15	1.48474	2.2541e-13	0.642997	5.03613e-12	1.0229	3.56783e-11
DNAJB12_EMP3_RHBDF1	0.680369	9.01585e-14	1.39655	5.29419e-12	0.565768	0.00440071	0.41807	0.00468599
EMP3_HIST1H2BK_SLC35D1	0.680369	5.39582e-14	1.41305	3.5419e-12	0.655024	5.42122e-15	1.16279	1.2341e-13
EMP3_IGF2BP3_RHBDF1	0.680369	6.14589e-14	1.40431	3.91139e-12	0.575163	0.000737156	0.493377	0.000835154
EMP3_RHBDF1_WEE1	0.680369	1.70393e-12	1.33015	4.88051e-11	0.612745	8.56243e-08	0.786585	1.77749e-07
HIST1H2BK_SLC35D1_WEE1	0.680369	3.96981e-14	1.42007	2.61665e-12	0.671749	8.8372e-17	1.25	5.01233e-15
ABCC3_ARL3_EMP3_IGF2BP3	0.680369	1.10228e-14	1.44038	1.12949e-12	0.624772	1.26649e-09	0.896887	4.16988e-09
ABCC3_ARL3_IGF2BP3_WEE1	0.680369	2.54358e-16	1.52189	6.61303e-14	0.629469	7.37342e-09	0.858994	2.00073e-08
ABCC3_CRTAC1_HIST1H2BK_SLC35D1	0.680369	3.47046e-14	1.43091	2.49972e-12	0.643562	2.2182e-12	1.04419	1.77982e-11
ABCC3_DNAJB12_EMP3_SMC4	0.680369	5.67451e-13	1.35476	2.13413e-11	0.584559	0.000198957	0.547295	0.000237498
ABCC3_EMP3_RHBDF1_SMC4	0.680369	6.92075e-14	1.40073	4.38401e-12	0.62214	1.00968e-08	0.843771	2.61228e-08
ABCC3_EMP3_RHBDF1_WEE1	0.680369	6.7971e-15	1.45125	7.76189e-13	0.617442	4.17734e-08	0.806804	9.30839e-08
ABCC3_HIST1H2BK_RHBDF1_SLC35D1	0.680369	7.7757e-15	1.46343	7.6175e-13	0.645629	5.05805e-12	1.02273	3.56825e-11
ABCC3_IGF2BP3_SMC4_WEE1	0.680369	1.05292e-13	1.39301	5.85188e-12	0.638865	3.77515e-10	0.930257	1.46634e-09
ARL3_CRTAC1_RHBDF1_WEE1	0.680369	7.40874e-15	1.44967	8.18858e-13	0.632101	3.77371e-08	0.821469	8.69775e-08
ARL3_DNAJB12_EMP3_WEE1	0.680369	2.7935e-15	1.46842	4.15602e-13	0.591888	7.35793e-06	0.661087	1.05348e-05
ARL3_DNAJB12_IGF2BP3_WEE1	0.680369	2.34628e-14	1.42567	1.94485e-12	0.591888	1.79051e-05	0.631264	2.43281e-05
ARL3_EMP3_HIST1H2BK_SLC35D1	0.680369	1.33806e-13	1.39448	6.89102e-12	0.646194	9.51319e-13	1.06245	8.92865e-12
ARL3_EMP3_IGF2BP3_SMC4	0.680369	5.79535e-16	1.50198	1.25068e-13	0.634167	2.05803e-10	0.942297	8.63316e-10
ARL3_EMP3_RHBDF1_WEE1	0.680369	1.98685e-13	1.38	9.65081e-12	0.624772	9.45749e-09	0.850498	2.48088e-08
ARL3_HIST1H2BK_SLC35D1_WEE1	0.680369	4.775e-14	1.4098	3.24808e-12	0.636233	1.73335e-10	0.946422	7.41023e-10
CRTAC1_DNAJB12_EMP3_IGF2BP3	0.680369	2.40872e-15	1.47449	3.47394e-13	0.589256	1.25595e-05	0.639862	1.74485e-05
CRTAC1_DNAJB12_SMC4_WEE1	0.680369	2.32869e-14	1.42795	1.77564e-12	0.605415	2.32943e-06	0.696318	3.6469e-06
CRTAC1_HIST1H2BK_SLC35D1_WEE1	0.680369	1.20709e-14	1.44523	1.08467e-12	0.652958	1.91814e-13	1.10043	2.33621e-12
CRTAC1_RHBDF1_SMC4_WEE1	0.680369	9.16949e-14	1.39881	4.95496e-12	0.657656	4.89522e-12	1.0358	3.75968e-11
DNAJB12_EMP3_IGF2BP3_RHBDF1	0.680369	8.63521e-15	1.44583	9.29921e-13	0.570465	0.00205536	0.452377	0.00223881
DNAJB12_HIST1H2BK_SLC35D1_SMC4	0.680369	4.65768e-11	1.24916	6.3935e-10	0.584559	0.000214112	0.544705	0.000254783
DNAJB12_HIST1H2BK_SLC35D1_WEE1	0.680369	1.67514e-13	1.3857	7.78297e-12	0.586625	0.000180095	0.551098	0.000215992
DNAJB12_IGF2BP3_RHBDF1_SMC4	0.680369	8.73061e-16	1.49989	1.58929e-13	0.563136	0.0219674	0.337544	0.022583
EMP3_HIST1H2BK_SLC35D1_SMC4	0.680369	4.98039e-12	1.30784	1.068e-10	0.676446	1.13732e-18	1.32519	1.7022e-16
HIST1H2BK_RHBDF1_SLC35D1_WEE1	0.680369	1.23108e-15	1.49483	1.9541e-13	0.667051	4.78634e-16	1.21183	1.82054e-14
ABCC3_ARL3_CRTAC1_DNAJB12_EMP3	0.680369	5.22163e-16	1.50851	1.17062e-13	0.59602	2.95365e-06	0.686303	4.51465e-06
ABCC3_ARL3_CRTAC1_DNAJB12_WEE1	0.680369	8.11586e-15	1.452	8.21604e-13	0.617442	4.8631e-07	0.745326	8.68854e-07
ABCC3_ARL3_CRTAC1_EMP3_SMC4	0.680369	1.70751e-14	1.43845	1.47372e-12	0.627403	1.91992e-09	0.889658	6.07218e-09
ABCC3_ARL3_CRTAC1_EMP3_WEE1	0.680369	1.10172e-16	1.54403	3.54284e-14	0.632101	1.55062e-10	0.948825	6.72129e-10
ABCC3_ARL3_CRTAC1_HIST1H2BK_SLC35D1	0.680369	6.44936e-14	1.40901	4.20823e-12	0.636799	6.06781e-10	0.9218	2.23596e-09
ABCC3_ARL3_DNAJB12_SMC4_WEE1	0.680369	1.89473e-14	1.42964	1.64246e-12	0.615376	3.7017e-07	0.753301	6.75714e-07
ABCC3_ARL3_EMP3_RHBDF1_SMC4	0.680369	4.68637e-14	1.40959	3.29672e-12	0.638865	4.41996e-10	0.92901	1.69798e-09
ABCC3_ARL3_EMP3_RHBDF1_WEE1	0.680369	7.72426e-16	1.49596	1.56639e-13	0.634167	1.65483e-09	0.896596	5.35951e-09
ABCC3_ARL3_EMP3_SLC35D1_SMC4	0.680369	3.81748e-14	1.42036	2.77636e-12	0.634167	2.64683e-10	0.936704	1.07607e-09
ABCC3_ARL3_EMP3_SLC35D1_WEE1	0.680369	2.41685e-14	1.42441	1.97006e-12	0.624772	6.99146e-10	0.909832	2.47231e-09
ABCC3_CRTAC1_DNAJB12_HIST1H2BK_SMC4	0.680369	2.33516e-13	1.37819	1.02853e-11	0.612745	2.89132e-07	0.756884	5.40065e-07
ABCC3_CRTAC1_EMP3_HIST1H2BK_SLC35D1	0.680369	3.44094e-13	1.37396	1.40601e-11	0.647695	1.20166e-13	1.09964	1.52342e-12
ABCC3_CRTAC1_EMP3_RHBDF1_WEE1	0.680369	1.88027e-16	1.53349	5.19367e-14	0.626838	1.49395e-10	0.945592	6.39538e-10
ABCC3_CRTAC1_EMP3_SLC35D1_WEE1	0.680369	2.17172e-13	1.3758	1.04685e-11	0.650326	1.806e-14	1.14188	3.21295e-13
ABCC3_CRTAC1_HIST1H2BK_IGF2BP3_RHBDF1	0.680369	1.68069e-16	1.54137	4.79262e-14	0.646194	3.42852e-12	1.03709	2.64706e-11
ABCC3_CRTAC1_HIST1H2BK_IGF2BP3_SMC4	0.680369	3.12928e-17	1.5978	1.30511e-14	0.657656	2.93651e-14	1.13746	5.07107e-13
ABCC3_DNAJB12_EMP3_HIST1H2BK_SLC35D1	0.680369	4.91954e-13	1.35841	1.91452e-11	0.598652	5.67761e-07	0.733579	9.89167e-07
ABCC3_DNAJB12_IGF2BP3_RHBDF1_SMC4	0.680369	3.50567e-17	1.56302	1.56141e-14	0.567834	0.00737485	0.39498	0.00775164
ABCC3_DNAJB12_IGF2BP3_SLC35D1_SMC4	0.680369	2.38636e-13	1.37586	1.06997e-11	0.574598	0.00454261	0.4175	0.00483398
ABCC3_EMP3_HIST1H2BK_RHBDF1_SLC35D1	0.680369	2.85628e-13	1.37786	1.21968e-11	0.650326	6.39414e-14	1.11282	9.3176e-13
ABCC3_HIST1H2BK_IGF2BP3_SLC35D1_SMC4	0.680369	2.80717e-12	1.32246	6.66127e-11	0.678512	1.76625e-17	1.28176	1.46395e-15
ABCC3_HIST1H2BK_IGF2BP3_SLC35D1_WEE1	0.680369	6.42467e-15	1.46583	6.28788e-13	0.671749	2.66303e-17	1.27209	1.8902e-15
ARL3_CRTAC1_DNAJB12_IGF2BP3_WEE1	0.680369	1.83697e-16	1.52923	5.29572e-14	0.62214	1.75912e-07	0.774736	3.44745e-07
ARL3_CRTAC1_EMP3_RHBDF1_SLC35D1	0.680369	7.19968e-16	1.50278	1.47716e-13	0.632101	8.1773e-10	0.913589	2.87738e-09
ARL3_CRTAC1_EMP3_RHBDF1_WEE1	0.680369	1.76549e-15	1.47841	2.95125e-13	0.636799	1.68319e-10	0.951216	7.31081e-10
ARL3_CRTAC1_HIST1H2BK_SLC35D1_WEE1	0.680369	1.30005e-14	1.44294	1.17319e-12	0.646194	5.3628e-11	0.98127	2.77342e-10
ARL3_DNAJB12_EMP3_HIST1H2BK_SLC35D1	0.680369	1.48551e-12	1.33354	4.47389e-11	0.610679	1.48599e-07	0.776508	2.9167e-07
ARL3_DNAJB12_EMP3_IGF2BP3_SMC4	0.680369	1.29142e-14	1.43554	1.28192e-12	0.610679	5.3103e-07	0.743514	9.3278e-07
ARL3_DNAJB12_EMP3_RHBDF1_SMC4	0.680369	1.31132e-14	1.43709	1.27194e-12	0.605981	1.52164e-06	0.711851	2.45285e-06
ARL3_DNAJB12_EMP3_SLC35D1_WEE1	0.680369	2.82274e-14	1.42037	2.2499e-12	0.605981	6.21523e-07	0.736433	1.0743e-06
ARL3_DNAJB12_IGF2BP3_RHBDF1_WEE1	0.680369	2.87025e-16	1.51665	7.53108e-14	0.591888	3.82149e-05	0.607478	4.96171e-05
ARL3_DNAJB12_IGF2BP3_SMC4_WEE1	0.680369	6.63793e-13	1.35029	2.42717e-11	0.620074	1.3248e-07	0.782956	2.65745e-07
ARL3_HIST1H2BK_RHBDF1_SLC35D1_WEE1	0.680369	9.48298e-16	1.49711	1.67035e-13	0.636233	1.44138e-09	0.899557	4.74344e-09
CRTAC1_DNAJB12_HIST1H2BK_IGF2BP3_WEE1	0.680369	5.38436e-17	1.55916	2.01808e-14	0.612745	9.16757e-08	0.787034	1.89321e-07
CRTAC1_DNAJB12_IGF2BP3_RHBDF1_SMC4	0.680369	1.96978e-16	1.52966	5.6802e-14	0.614811	2.05201e-06	0.70465	3.24953e-06
CRTAC1_DNAJB12_IGF2BP3_RHBDF1_WEE1	0.680369	2.28678e-16	1.53267	5.58472e-14	0.603349	1.18953e-05	0.648036	1.66207e-05
CRTAC1_EMP3_HIST1H2BK_RHBDF1_SLC35D1	0.680369	1.23861e-13	1.39605	6.5505e-12	0.643562	6.17095e-13	1.06804	6.05874e-12
CRTAC1_EMP3_HIST1H2BK_SLC35D1_WEE1	0.680369	1.24949e-14	1.44224	1.16763e-12	0.655024	2.61309e-15	1.17779	6.69127e-14
CRTAC1_HIST1H2BK_IGF2BP3_RHBDF1_SMC4	0.680369	7.74169e-17	1.55013	2.7039e-14	0.641496	1.34864e-11	1.00718	8.33689e-11
CRTAC1_HIST1H2BK_IGF2BP3_SLC35D1_WEE1	0.680369	9.81608e-15	1.45847	8.52815e-13	0.64826	1.4799e-12	1.05723	1.2834e-11
CRTAC1_HIST1H2BK_RHBDF1_SLC35D1_WEE1	0.680369	4.83091e-15	1.46383	5.53841e-13	0.646194	6.47059e-12	1.02541	4.53066e-11
CRTAC1_HIST1H2BK_SLC35D1_SMC4_WEE1	0.680369	2.05549e-12	1.32608	5.46644e-11	0.664985	3.76311e-15	1.18291	9.86379e-14
DNAJB12_EMP3_HIST1H2BK_IGF2BP3_SLC35D1	0.680369	3.6684e-14	1.41803	2.58256e-12	0.593954	2.08109e-06	0.695674	3.27443e-06
DNAJB12_EMP3_RHBDF1_SLC35D1_SMC4	0.680369	1.63489e-13	1.3866	8.02288e-12	0.593954	4.16948e-05	0.603259	5.38355e-05
DNAJB12_EMP3_RHBDF1_SLC35D1_WEE1	0.680369	4.60517e-15	1.46437	5.34504e-13	0.584559	0.000263037	0.53719	0.000309586
DNAJB12_RHBDF1_SLC35D1_SMC4_WEE1	0.680369	1.81787e-13	1.38139	8.5998e-12	0.579295	0.00249554	0.44553	0.00269958
EMP3_HIST1H2BK_IGF2BP3_SLC35D1_WEE1	0.680369	3.22938e-14	1.42447	2.2435e-12	0.667051	1.08589e-16	1.24131	5.75856e-15
HIST1H2BK_IGF2BP3_RHBDF1_SLC35D1_WEE1	0.680369	2.8809e-15	1.48262	3.47664e-13	0.667051	3.80453e-16	1.21581	1.51075e-14
ABCC3_ARL3_CRTAC1_DNAJB12_EMP3_RHBDF1	0.680369	5.79747e-16	1.50798	1.23428e-13	0.603349	2.47857e-06	0.695883	3.8442e-06
ABCC3_ARL3_CRTAC1_DNAJB12_HIST1H2BK_RHBDF1	0.680369	1.62889e-16	1.53869	4.59317e-14	0.610679	4.12512e-06	0.684127	6.20696e-06
ABCC3_ARL3_CRTAC1_DNAJB12_HIST1H2BK_WEE1	0.680369	3.13512e-14	1.42159	2.28827e-12	0.620074	3.69843e-07	0.756491	6.75218e-07
ABCC3_ARL3_CRTAC1_DNAJB12_RHBDF1_SMC4	0.680369	3.39738e-15	1.46491	4.65963e-13	0.62214	4.45953e-07	0.750053	8.05093e-07
ABCC3_ARL3_CRTAC1_DNAJB12_SMC4_WEE1	0.680369	8.02579e-15	1.45133	8.17097e-13	0.620074	2.82507e-07	0.762101	5.30949e-07
ABCC3_ARL3_CRTAC1_EMP3_HIST1H2BK_SMC4	0.680369	1.1603e-13	1.39746	6.20256e-12	0.641496	5.65686e-11	0.976376	2.87758e-10
ABCC3_ARL3_CRTAC1_EMP3_RHBDF1_WEE1	0.680369	1.5859e-15	1.48168	2.64102e-13	0.636799	1.47677e-10	0.953947	6.52098e-10
ABCC3_ARL3_CRTAC1_HIST1H2BK_RHBDF1_SLC35D1	0.680369	1.14013e-13	1.39832	6.09231e-12	0.63943	6.97047e-10	0.923406	2.5486e-09
ABCC3_ARL3_DNAJB12_EMP3_HIST1H2BK_SLC35D1	0.680369	1.00582e-13	1.4013	5.49027e-12	0.620074	9.39899e-09	0.849132	2.44442e-08
ABCC3_ARL3_DNAJB12_IGF2BP3_RHBDF1_SLC35D1	0.680369	3.98734e-16	1.50943	9.86395e-14	0.596585	3.9041e-05	0.608851	5.06708e-05
ABCC3_ARL3_DNAJB12_IGF2BP3_SLC35D1_WEE1	0.680369	5.14205e-16	1.51308	1.04591e-13	0.598652	1.09635e-05	0.647872	1.53913e-05
ABCC3_ARL3_EMP3_IGF2BP3_RHBDF1_SLC35D1	0.680369	5.82871e-15	1.45994	6.9095e-13	0.636233	3.5643e-10	0.930607	1.39438e-09
ABCC3_ARL3_EMP3_IGF2BP3_SLC35D1_WEE1	0.680369	4.20248e-15	1.46621	5.08033e-13	0.634167	1.11837e-10	0.955017	5.08774e-10
ABCC3_ARL3_EMP3_RHBDF1_SLC35D1_SMC4	0.680369	3.09702e-15	1.48114	3.97834e-13	0.636233	8.11788e-10	0.912418	2.86839e-09
ABCC3_ARL3_RHBDF1_SLC35D1_SMC4_WEE1	0.680369	2.3201e-15	1.47929	3.24603e-13	0.636233	2.39667e-09	0.885123	7.38497e-09
ABCC3_CRTAC1_DNAJB12_EMP3_SLC35D1_WEE1	0.680369	1.42654e-14	1.43502	1.34089e-12	0.593954	2.2425e-06	0.693387	3.50621e-06
ABCC3_CRTAC1_DNAJB12_HIST1H2BK_IGF2BP3_RHBDF1	0.680369	1.4389e-16	1.54437	4.02641e-14	0.617442	2.20286e-07	0.766876	4.21266e-07
ABCC3_CRTAC1_DNAJB12_HIST1H2BK_IGF2BP3_SLC35D1	0.680369	3.50163e-15	1.46754	4.74845e-13	0.59602	3.18524e-06	0.683008	4.86415e-06
ABCC3_CRTAC1_DNAJB12_IGF2BP3_SLC35D1_WEE1	0.680369	1.80376e-16	1.5368	4.75007e-14	0.598086	6.42994e-06	0.662807	9.34296e-06
ABCC3_CRTAC1_DNAJB12_IGF2BP3_SMC4_WEE1	0.680369	2.59704e-14	1.42577	1.97077e-12	0.614811	1.61068e-07	0.773022	3.15713e-07
ABCC3_CRTAC1_EMP3_HIST1H2BK_IGF2BP3_RHBDF1	0.680369	8.26476e-15	1.45587	8.33722e-13	0.640931	4.2209e-12	1.02671	3.05798e-11
ABCC3_CRTAC1_EMP3_IGF2BP3_RHBDF1_SLC35D1	0.680369	4.12543e-14	1.41969	2.87503e-12	0.636233	1.11128e-11	1.00505	6.89119e-11
ABCC3_DNAJB12_EMP3_IGF2BP3_SLC35D1_WEE1	0.680369	3.07635e-14	1.41956	2.33281e-12	0.586625	2.68228e-05	0.615157	3.55633e-05
ABCC3_DNAJB12_HIST1H2BK_RHBDF1_SLC35D1_SMC4	0.680369	2.24734e-13	1.38468	9.4469e-12	0.608047	1.55406e-05	0.640477	2.13359e-05
ARL3_CRTAC1_DNAJB12_EMP3_IGF2BP3_WEE1	0.680369	5.31263e-17	1.54853	2.24635e-14	0.600718	9.98888e-07	0.718992	1.65567e-06
ARL3_CRTAC1_DNAJB12_EMP3_RHBDF1_SLC35D1	0.680369	4.34751e-14	1.41087	3.14016e-12	0.593954	2.72955e-05	0.619053	3.60894e-05
ARL3_CRTAC1_DNAJB12_IGF2BP3_RHBDF1_WEE1	0.680369	1.23174e-16	1.53782	3.90506e-14	0.626838	2.5437e-07	0.767741	4.83187e-07
ARL3_CRTAC1_EMP3_HIST1H2BK_IGF2BP3_SLC35D1	0.680369	1.63869e-13	1.3898	8.01346e-12	0.646194	1.55999e-12	1.0538	1.34978e-11
ARL3_CRTAC1_EMP3_HIST1H2BK_SLC35D1_SMC4	0.680369	5.64997e-14	1.42062	3.44452e-12	0.641496	1.47884e-11	1.00557	9.04299e-11
ARL3_CRTAC1_EMP3_HIST1H2BK_SLC35D1_WEE1	0.680369	4.14522e-14	1.41841	2.77643e-12	0.636799	2.27743e-11	0.993662	1.28873e-10
ARL3_CRTAC1_EMP3_IGF2BP3_SLC35D1_SMC4	0.680369	1.32449e-14	1.44168	1.19675e-12	0.624772	7.6295e-09	0.855189	2.05105e-08
ARL3_CRTAC1_EMP3_RHBDF1_SLC35D1_SMC4	0.680369	7.44808e-14	1.4011	4.55959e-12	0.627403	1.01725e-08	0.850857	2.67049e-08
ARL3_CRTAC1_HIST1H2BK_RHBDF1_SLC35D1_SMC4	0.680369	5.35667e-16	1.52677	1.03007e-13	0.64826	1.96131e-10	0.952836	8.57173e-10
ARL3_CRTAC1_RHBDF1_SLC35D1_SMC4_WEE1	0.680369	4.88039e-16	1.50806	1.08532e-13	0.643562	1.01025e-09	0.91342	3.54843e-09
ARL3_DNAJB12_EMP3_IGF2BP3_SLC35D1_SMC4	0.680369	7.81448e-14	1.39676	4.97212e-12	0.610679	3.82583e-07	0.751478	6.90886e-07
ARL3_DNAJB12_EMP3_RHBDF1_SLC35D1_SMC4	0.680369	1.20735e-13	1.38843	6.82908e-12	0.591888	1.81189e-05	0.632175	2.45472e-05
ARL3_DNAJB12_HIST1H2BK_IGF2BP3_SLC35D1_WEE1	0.680369	4.25175e-14	1.41275	2.96482e-12	0.620074	4.20698e-08	0.81204	9.40282e-08
ARL3_EMP3_HIST1H2BK_IGF2BP3_RHBDF1_SLC35D1	0.680369	3.86326e-16	1.51755	9.04732e-14	0.64826	4.15382e-12	1.03421	3.11777e-11
ARL3_HIST1H2BK_IGF2BP3_SLC35D1_SMC4_WEE1	0.680369	1.10936e-14	1.44319	1.04324e-12	0.650326	2.67395e-11	0.995143	1.53119e-10
CRTAC1_DNAJB12_EMP3_HIST1H2BK_IGF2BP3_SLC35D1	0.680369	9.34586e-15	1.44659	9.43804e-13	0.598652	3.44848e-07	0.746755	6.25726e-07
CRTAC1_DNAJB12_EMP3_HIST1H2BK_SLC35D1_SMC4	0.680369	4.6351e-12	1.30634	1.05911e-10	0.617442	8.81246e-09	0.847186	2.3051e-08
CRTAC1_DNAJB12_HIST1H2BK_IGF2BP3_SLC35D1_WEE1	0.680369	4.70279e-15	1.47401	4.86661e-13	0.614811	2.46823e-08	0.820471	5.77016e-08
CRTAC1_DNAJB12_HIST1H2BK_RHBDF1_SLC35D1_SMC4	0.680369	1.48833e-15	1.49523	2.1549e-13	0.640931	2.80859e-09	0.888455	8.60605e-09
CRTAC1_DNAJB12_RHBDF1_SLC35D1_SMC4_WEE1	0.680369	1.85389e-15	1.48905	2.56926e-13	0.63097	3.68023e-08	0.818082	8.38483e-08
CRTAC1_EMP3_HIST1H2BK_IGF2BP3_SLC35D1_SMC4	0.680369	4.52814e-15	1.47058	5.0883e-13	0.678512	1.20244e-18	1.32501	1.77644e-16
CRTAC1_EMP3_HIST1H2BK_RHBDF1_SLC35D1_WEE1	0.680369	2.48188e-15	1.47622	3.53334e-13	0.64826	5.24713e-15	1.16069	1.1594e-13
CRTAC1_EMP3_IGF2BP3_RHBDF1_SLC35D1_SMC4	0.680369	4.90223e-15	1.46207	5.79138e-13	0.631535	1.35874e-10	0.950253	5.94747e-10
CRTAC1_EMP3_IGF2BP3_RHBDF1_SLC35D1_WEE1	0.680369	5.57802e-15	1.45985	6.38606e-13	0.636233	2.2353e-11	0.991086	1.25898e-10
DNAJB12_EMP3_HIST1H2BK_IGF2BP3_RHBDF1_SLC35D1	0.680369	1.91984e-14	1.43234	1.55824e-12	0.598652	5.19696e-07	0.735959	9.13021e-07
DNAJB12_EMP3_HIST1H2BK_IGF2BP3_SLC35D1_WEE1	0.680369	2.24084e-14	1.43038	1.70742e-12	0.612745	2.30603e-08	0.821725	5.43517e-08
DNAJB12_EMP3_IGF2BP3_RHBDF1_SLC35D1_SMC4	0.680369	2.89327e-15	1.47453	3.86872e-13	0.593954	4.16948e-05	0.603259	5.38355e-05
ABCC3_ARL3_CRTAC1_DNAJB12_EMP3_HIST1H2BK_IGF2BP3	0.680369	1.93148e-16	1.53632	5.16933e-14	0.624772	6.75823e-10	0.910751	2.39703e-09
ABCC3_ARL3_CRTAC1_DNAJB12_EMP3_HIST1H2BK_RHBDF1	0.680369	1.38832e-15	1.48918	2.3698e-13	0.629469	3.03894e-10	0.930876	1.20291e-09
ABCC3_ARL3_CRTAC1_DNAJB12_EMP3_IGF2BP3_RHBDF1	0.680369	4.05469e-17	1.56808	1.62598e-14	0.612745	2.254e-07	0.765143	4.26754e-07
ABCC3_ARL3_CRTAC1_DNAJB12_EMP3_RHBDF1_SLC35D1	0.680369	3.31465e-15	1.47161	4.48487e-13	0.598652	5.91493e-06	0.667652	8.62898e-06
ABCC3_ARL3_CRTAC1_DNAJB12_EMP3_RHBDF1_SMC4	0.680369	2.28858e-15	1.47272	3.50091e-13	0.615376	5.88963e-08	0.800943	1.26848e-07
ABCC3_ARL3_CRTAC1_DNAJB12_EMP3_SMC4_WEE1	0.680369	2.6467e-14	1.42267	2.0833e-12	0.615376	1.21403e-08	0.839647	3.06256e-08
ABCC3_ARL3_CRTAC1_DNAJB12_HIST1H2BK_IGF2BP3_WEE1	0.680369	1.93183e-15	1.47916	2.98176e-13	0.624772	1.37577e-07	0.785007	2.75436e-07
ABCC3_ARL3_CRTAC1_EMP3_IGF2BP3_SLC35D1_SMC4	0.680369	4.43968e-14	1.41107	3.09883e-12	0.624772	6.79904e-09	0.857874	1.8494e-08
ABCC3_ARL3_CRTAC1_EMP3_IGF2BP3_SLC35D1_WEE1	0.680369	8.64362e-15	1.44542	9.30207e-13	0.629469	7.38202e-10	0.911605	2.61148e-09
ABCC3_ARL3_CRTAC1_HIST1H2BK_IGF2BP3_RHBDF1_SLC35D1	0.680369	1.39602e-15	1.49379	2.24692e-13	0.646194	1.60121e-10	0.959038	7.14937e-10
ABCC3_ARL3_CRTAC1_HIST1H2BK_RHBDF1_SLC35D1_WEE1	0.680369	8.19161e-17	1.5651	2.57502e-14	0.646194	7.10521e-11	0.9756	3.5336e-10
ABCC3_ARL3_CRTAC1_IGF2BP3_RHBDF1_SLC35D1_SMC4	0.680369	2.56251e-15	1.47635	3.57239e-13	0.634167	2.0413e-08	0.836768	5.01633e-08
ABCC3_ARL3_DNAJB12_EMP3_HIST1H2BK_IGF2BP3_SLC35D1	0.680369	7.26734e-15	1.45207	7.76981e-13	0.620074	9.39899e-09	0.849132	2.44442e-08
ABCC3_ARL3_DNAJB12_EMP3_HIST1H2BK_RHBDF1_SLC35D1	0.680369	6.81364e-15	1.45772	7.54392e-13	0.620074	1.02112e-08	0.847627	2.62965e-08
ABCC3_ARL3_DNAJB12_EMP3_IGF2BP3_SLC35D1_SMC4	0.680369	5.60295e-15	1.45664	6.59059e-13	0.615376	1.2751e-07	0.782682	2.54771e-07
ABCC3_ARL3_DNAJB12_EMP3_IGF2BP3_SLC35D1_WEE1	0.680369	1.26391e-14	1.43817	1.20714e-12	0.610679	1.29363e-07	0.780456	2.56448e-07
ABCC3_ARL3_DNAJB12_EMP3_SLC35D1_SMC4_WEE1	0.680369	5.53091e-15	1.45976	6.24055e-13	0.620074	1.34172e-08	0.840326	3.36376e-08
ABCC3_ARL3_DNAJB12_HIST1H2BK_RHBDF1_SLC35D1_WEE1	0.680369	4.765e-15	1.46388	5.6613e-13	0.615376	2.05377e-07	0.769936	3.93605e-07
ABCC3_ARL3_DNAJB12_IGF2BP3_RHBDF1_SLC35D1_WEE1	0.680369	4.73296e-16	1.5145	9.86667e-14	0.591888	2.23578e-05	0.624863	2.99436e-05
ABCC3_ARL3_DNAJB12_RHBDF1_SLC35D1_SMC4_WEE1	0.680369	8.152e-16	1.50097	1.52385e-13	0.598652	1.21241e-05	0.644344	1.68496e-05
ABCC3_ARL3_IGF2BP3_RHBDF1_SLC35D1_SMC4_WEE1	0.680369	5.41432e-17	1.55935	2.01324e-14	0.636233	2.39667e-09	0.885123	7.38497e-09
ABCC3_CRTAC1_DNAJB12_EMP3_IGF2BP3_RHBDF1_SLC35D1	0.680369	1.54069e-14	1.43372	1.41165e-12	0.593954	3.88638e-06	0.677416	5.84253e-06
ABCC3_CRTAC1_DNAJB12_EMP3_RHBDF1_SLC35D1_WEE1	0.680369	1.05973e-15	1.4892	1.99543e-13	0.603349	2.69561e-07	0.755636	5.00623e-07
ABCC3_CRTAC1_DNAJB12_EMP3_SLC35D1_SMC4_WEE1	0.680369	6.6246e-15	1.45549	7.23073e-13	0.608047	7.9314e-08	0.7889	1.65128e-07
ABCC3_CRTAC1_DNAJB12_HIST1H2BK_RHBDF1_SLC35D1_SMC4	0.680369	1.12297e-14	1.4539	9.49767e-13	0.631535	7.65295e-09	0.857742	2.07528e-08
ABCC3_CRTAC1_DNAJB12_HIST1H2BK_RHBDF1_SLC35D1_WEE1	0.680369	3.02597e-15	1.4738	3.89945e-13	0.631535	2.43203e-09	0.885094	7.47067e-09
ABCC3_CRTAC1_DNAJB12_IGF2BP3_RHBDF1_SLC35D1_WEE1	0.680369	4.13897e-16	1.52026	8.67098e-14	0.602784	8.38267e-06	0.657852	1.19443e-05
ABCC3_CRTAC1_HIST1H2BK_IGF2BP3_SLC35D1_SMC4_WEE1	0.680369	7.01675e-15	1.4629	6.81303e-13	0.669682	1.36115e-15	1.20487	4.47622e-14
ABCC3_DNAJB12_EMP3_HIST1H2BK_IGF2BP3_RHBDF1_SLC35D1	0.680369	6.1652e-15	1.45519	6.93708e-13	0.612745	1.44387e-08	0.833568	3.5631e-08
ARL3_CRTAC1_DNAJB12_HIST1H2BK_IGF2BP3_SLC35D1_SMC4	0.680369	1.22949e-14	1.44124	1.14103e-12	0.617442	6.09417e-07	0.739454	1.06765e-06
ARL3_CRTAC1_DNAJB12_HIST1H2BK_RHBDF1_SLC35D1_SMC4	0.680369	1.7497e-15	1.48581	2.66771e-13	0.617442	8.26498e-07	0.731316	1.40955e-06
ARL3_CRTAC1_EMP3_HIST1H2BK_RHBDF1_SLC35D1_SMC4	0.680369	3.09793e-15	1.4802	4.05291e-13	0.655589	1.62195e-12	1.06009	1.45921e-11
ARL3_CRTAC1_EMP3_HIST1H2BK_SLC35D1_SMC4_WEE1	0.680369	1.96341e-14	1.43281	1.62398e-12	0.646194	5.14792e-12	1.02894	3.73937e-11
ARL3_CRTAC1_EMP3_IGF2BP3_RHBDF1_SLC35D1_SMC4	0.680369	4.57912e-15	1.46408	5.44648e-13	0.627403	1.59084e-08	0.839994	3.98396e-08
ARL3_CRTAC1_HIST1H2BK_IGF2BP3_SLC35D1_SMC4_WEE1	0.680369	2.72445e-15	1.47212	3.8084e-13	0.655589	2.51049e-11	1.00355	1.49978e-10
ARL3_DNAJB12_EMP3_HIST1H2BK_IGF2BP3_SLC35D1_WEE1	0.680369	1.45753e-15	1.48483	2.39354e-13	0.610679	1.72221e-07	0.771758	3.34697e-07
ARL3_DNAJB12_HIST1H2BK_IGF2BP3_RHBDF1_SLC35D1_SMC4	0.680369	7.23166e-15	1.45761	7.39555e-13	0.62214	6.5145e-08	0.800763	1.39834e-07
ARL3_EMP3_HIST1H2BK_IGF2BP3_RHBDF1_SLC35D1_WEE1	0.680369	5.83449e-16	1.50474	1.2331e-13	0.660287	2.49555e-13	1.09924	3.10736e-12
CRTAC1_DNAJB12_EMP3_HIST1H2BK_IGF2BP3_SLC35D1_WEE1	0.680369	2.12949e-14	1.42981	1.71696e-12	0.617442	4.6554e-09	0.861977	1.30544e-08
CRTAC1_DNAJB12_EMP3_IGF2BP3_RHBDF1_SLC35D1_SMC4	0.680369	1.77702e-15	1.48169	2.75554e-13	0.608047	3.93058e-07	0.746991	7.10437e-07
CRTAC1_DNAJB12_HIST1H2BK_RHBDF1_SLC35D1_SMC4_WEE1	0.680369	1.89857e-15	1.48857	2.62896e-13	0.640931	1.09069e-10	0.958814	5.03476e-10
CRTAC1_EMP3_HIST1H2BK_IGF2BP3_RHBDF1_SLC35D1_SMC4	0.680369	9.54754e-15	1.44859	9.418e-13	0.657656	8.97429e-16	1.19777	2.94131e-14
CRTAC1_EMP3_HIST1H2BK_IGF2BP3_RHBDF1_SLC35D1_WEE1	0.680369	1.12654e-14	1.44543	1.06075e-12	0.64826	5.24713e-15	1.16069	1.1594e-13
ABCC3_ARL3_CRTAC1_DNAJB12_EMP3_HIST1H2BK_IGF2BP3_WEE1	0.680369	5.76276e-16	1.50414	1.20938e-13	0.624772	4.87055e-10	0.918392	1.79377e-09
ABCC3_ARL3_CRTAC1_DNAJB12_EMP3_HIST1H2BK_SLC35D1_SMC4	0.680369	2.75498e-12	1.31903	7.07374e-11	0.629469	2.21917e-10	0.937769	9.12115e-10
ABCC3_ARL3_CRTAC1_DNAJB12_EMP3_HIST1H2BK_SLC35D1_WEE1	0.680369	1.40093e-13	1.38656	7.26813e-12	0.615376	3.24651e-09	0.870642	9.43855e-09
ABCC3_ARL3_CRTAC1_DNAJB12_EMP3_IGF2BP3_SLC35D1_WEE1	0.680369	1.31441e-14	1.43672	1.26022e-12	0.605981	1.55504e-07	0.772118	3.03357e-07
ABCC3_ARL3_CRTAC1_DNAJB12_EMP3_RHBDF1_SLC35D1_WEE1	0.680369	2.10534e-15	1.47676	3.21416e-13	0.610679	1.64965e-07	0.771958	3.22053e-07
ABCC3_ARL3_CRTAC1_DNAJB12_EMP3_RHBDF1_SMC4_WEE1	0.680369	2.47717e-15	1.47166	3.67701e-13	0.615376	2.51307e-08	0.821934	5.8875e-08
ABCC3_ARL3_CRTAC1_DNAJB12_HIST1H2BK_IGF2BP3_RHBDF1_SLC35D1	0.680369	2.52303e-15	1.47565	3.51707e-13	0.62214	9.90935e-07	0.729382	1.66762e-06
ABCC3_ARL3_CRTAC1_DNAJB12_HIST1H2BK_IGF2BP3_SLC35D1_WEE1	0.680369	2.80216e-16	1.52813	6.52648e-14	0.617442	3.83676e-07	0.752151	6.98549e-07
ABCC3_ARL3_CRTAC1_DNAJB12_HIST1H2BK_RHBDF1_SLC35D1_SMC4	0.680369	3.95293e-14	1.41971	2.65965e-12	0.617442	1.10367e-06	0.723398	1.84082e-06
ABCC3_ARL3_CRTAC1_DNAJB12_HIST1H2BK_RHBDF1_SLC35D1_WEE1	0.680369	8.44777e-16	1.49927	1.56898e-13	0.617442	1.32567e-06	0.718014	2.18075e-06
ABCC3_ARL3_CRTAC1_DNAJB12_RHBDF1_SLC35D1_SMC4_WEE1	0.680369	2.98032e-15	1.47464	3.89024e-13	0.617442	1.10488e-06	0.722743	1.84565e-06
ABCC3_ARL3_CRTAC1_EMP3_IGF2BP3_RHBDF1_SLC35D1_WEE1	0.680369	2.58312e-14	1.42378	2.05524e-12	0.636799	1.35406e-10	0.955893	6.03587e-10
ABCC3_ARL3_DNAJB12_EMP3_RHBDF1_SLC35D1_SMC4_WEE1	0.680369	1.11135e-15	1.48954	2.03873e-13	0.615376	1.31324e-07	0.782276	2.61584e-07
ABCC3_CRTAC1_DNAJB12_EMP3_HIST1H2BK_IGF2BP3_SLC35D1_SMC4	0.680369	6.53354e-15	1.4548	7.1298e-13	0.62214	2.92278e-09	0.875314	8.68217e-09
ABCC3_CRTAC1_DNAJB12_HIST1H2BK_IGF2BP3_RHBDF1_SLC35D1_SMC4	0.680369	1.38617e-15	1.49664	2.08445e-13	0.636233	1.74504e-09	0.894361	5.65374e-09
ABCC3_CRTAC1_DNAJB12_HIST1H2BK_RHBDF1_SLC35D1_SMC4_WEE1	0.680369	1.65438e-14	1.44524	1.27699e-12	0.636233	3.28478e-10	0.93222	1.29912e-09
ARL3_CRTAC1_DNAJB12_EMP3_HIST1H2BK_RHBDF1_SLC35D1_WEE1	0.680369	2.95357e-16	1.51468	7.94e-14	0.629469	2.31226e-10	0.937572	9.42006e-10
ARL3_CRTAC1_DNAJB12_EMP3_IGF2BP3_SLC35D1_SMC4_WEE1	0.680369	7.58557e-16	1.50822	1.34159e-13	0.605981	2.50457e-07	0.759474	4.68834e-07
ARL3_CRTAC1_DNAJB12_EMP3_RHBDF1_SLC35D1_SMC4_WEE1	0.680369	1.38284e-16	1.53305	4.3165e-14	0.615376	3.11658e-08	0.816617	7.14741e-08
ARL3_CRTAC1_DNAJB12_HIST1H2BK_IGF2BP3_RHBDF1_SLC35D1_SMC4	0.680369	1.36934e-15	1.49021	2.24027e-13	0.62214	4.2627e-07	0.751618	7.70828e-07
ARL3_DNAJB12_EMP3_HIST1H2BK_IGF2BP3_RHBDF1_SLC35D1_WEE1	0.680369	4.64199e-15	1.45922	5.82013e-13	0.615376	1.41182e-08	0.836429	3.50852e-08
CRTAC1_DNAJB12_EMP3_HIST1H2BK_IGF2BP3_RHBDF1_SLC35D1_WEE1	0.680369	7.57699e-15	1.4518	7.99107e-13	0.626838	7.60854e-10	0.908374	2.66251e-09
ABCC3_ARL3_CRTAC1_DNAJB12_EMP3_HIST1H2BK_IGF2BP3_SLC35D1_SMC4	0.680369	3.37294e-15	1.46783	4.42157e-13	0.624772	5.83866e-10	0.914012	2.10714e-09
ABCC3_ARL3_CRTAC1_DNAJB12_EMP3_IGF2BP3_RHBDF1_SLC35D1_SMC4	0.680369	1.44955e-16	1.53315	4.38714e-14	0.620074	1.42854e-08	0.837772	3.56911e-08
ABCC3_ARL3_CRTAC1_EMP3_HIST1H2BK_IGF2BP3_RHBDF1_SLC35D1_WEE1	0.680369	3.74616e-14	1.41511	2.73613e-12	0.650892	5.00137e-12	1.03404	3.71345e-11
ARL3_CRTAC1_DNAJB12_EMP3_HIST1H2BK_IGF2BP3_RHBDF1_SLC35D1_SMC4	0.680369	7.53252e-16	1.49831	1.4907e-13	0.634167	2.70471e-10	0.93683	1.09264e-09
ARL3_CRTAC1_DNAJB12_EMP3_HIST1H2BK_IGF2BP3_SLC35D1_SMC4_WEE1	0.680369	3.43545e-16	1.52291	7.68006e-14	0.624772	4.41601e-10	0.920444	1.64638e-09
ARL3_CRTAC1_DNAJB12_EMP3_IGF2BP3_RHBDF1_SLC35D1_SMC4_WEE1	0.680369	1.13606e-16	1.53669	3.77149e-14	0.615376	3.61823e-08	0.81279	8.18024e-08
ARL3_DNAJB12	0.675428	8.15777e-12	1.28026	1.62392e-10	0.589822	4.6714e-05	0.600719	5.99743e-05
ARL3_WEE1	0.675428	2.38359e-12	1.30969	6.13753e-11	0.626838	1.07569e-08	0.847422	2.7853e-08
CRTAC1_WEE1	0.675428	1.66669e-14	1.42356	1.39109e-12	0.612745	5.62653e-08	0.80097	1.21296e-07
DNAJB12_RHBDF1	0.675428	1.00736e-11	1.27879	1.8016e-10	0.539648	0.135349	0.21934	0.136088
ABCC3_DNAJB12_RHBDF1	0.675428	7.11073e-14	1.39154	3.94297e-12	0.546411	0.0868581	0.251497	0.0876567
ABCC3_EMP3_HIST1H2BK	0.675428	9.01578e-15	1.4377	8.64585e-13	0.664419	2.13704e-16	1.22588	9.52335e-15
ABCC3_IGF2BP3_RHBDF1	0.675428	7.86323e-16	1.48625	1.35867e-13	0.568399	0.00743637	0.391865	0.00783125
ABCC3_IGF2BP3_SMC4	0.675428	8.42758e-13	1.33435	2.63672e-11	0.634167	1.87042e-08	0.836006	4.63227e-08
ABCC3_RHBDF1_SMC4	0.675428	5.72827e-14	1.39408	3.41466e-12	0.608612	2.97432e-06	0.690059	4.60136e-06
ABCC3_RHBDF1_WEE1	0.675428	2.6565e-16	1.51066	6.05744e-14	0.599217	5.44928e-06	0.668691	8.03533e-06
ABCC3_SLC35D1_WEE1	0.675428	7.85881e-14	1.39375	3.96822e-12	0.634167	4.24698e-09	0.873152	1.22437e-08
ARL3_CRTAC1_WEE1	0.675428	2.93014e-15	1.46018	3.64128e-13	0.638865	4.21082e-09	0.877423	1.23643e-08
ARL3_DNAJB12_SMC4	0.675428	7.1929e-12	1.28224	1.45228e-10	0.601283	4.23322e-06	0.678868	6.34442e-06
ARL3_DNAJB12_WEE1	0.675428	1.77125e-12	1.31906	4.72024e-11	0.596585	7.77164e-06	0.658925	1.11332e-05
ARL3_SMC4_WEE1	0.675428	2.51661e-11	1.25393	3.81938e-10	0.634167	1.14313e-09	0.905075	3.86997e-09
CRTAC1_EMP3_HIST1H2BK	0.675428	1.01946e-12	1.33731	2.98246e-11	0.633602	1.82914e-11	0.991744	1.04009e-10
CRTAC1_IGF2BP3_WEE1	0.675428	4.08262e-16	1.50907	8.16244e-14	0.617442	1.60321e-08	0.83424	3.93127e-08
CRTAC1_SMC4_WEE1	0.675428	1.24955e-12	1.32832	3.35927e-11	0.645629	2.28829e-11	0.994618	1.32832e-10
DNAJB12_EMP3_HIST1H2BK	0.675428	6.40504e-12	1.28681	1.29635e-10	0.589256	4.54846e-06	0.671171	6.76181e-06
DNAJB12_HIST1H2BK_SLC35D1	0.675428	1.16433e-13	1.38537	5.52702e-12	0.563136	0.0091831	0.382446	0.00960096
EMP3_SLC35D1_WEE1	0.675428	7.3213e-13	1.34375	2.19482e-11	0.640931	2.73547e-11	0.988554	1.52162e-10
HIST1H2BK_SLC35D1_SMC4	0.675428	1.10028e-11	1.27402	1.93236e-10	0.673815	1.15301e-16	1.24672	6.19353e-15
ABCC3_ARL3_CRTAC1_WEE1	0.675428	1.37029e-16	1.5428	3.33751e-14	0.634167	8.11844e-09	0.859102	2.19928e-08
ABCC3_ARL3_DNAJB12_SMC4	0.675428	1.8713e-12	1.31439	4.99352e-11	0.610679	9.98619e-07	0.724065	1.67411e-06
ABCC3_ARL3_EMP3_RHBDF1	0.675428	5.31082e-14	1.39459	3.34358e-12	0.620074	3.93529e-08	0.81308	8.87846e-08
ABCC3_ARL3_HIST1H2BK_IGF2BP3	0.675428	1.76999e-15	1.48198	2.28846e-13	0.652958	2.5488e-11	1.00055	1.48269e-10
ABCC3_ARL3_HIST1H2BK_RHBDF1	0.675428	3.01778e-15	1.46303	3.72774e-13	0.643562	2.48906e-10	0.944276	1.04327e-09
ABCC3_ARL3_IGF2BP3_RHBDF1	0.675428	1.61378e-15	1.46932	2.4146e-13	0.636233	2.34467e-08	0.833636	5.66875e-08
ABCC3_ARL3_RHBDF1_WEE1	0.675428	6.63751e-16	1.49482	1.143e-13	0.645629	9.58914e-10	0.915003	3.38326e-09
ABCC3_ARL3_SLC35D1_WEE1	0.675428	2.60924e-14	1.41774	1.75605e-12	0.631535	9.63785e-10	0.90585	3.30131e-09
ABCC3_ARL3_SMC4_WEE1	0.675428	1.5282e-13	1.37167	7.43435e-12	0.634167	1.60341e-09	0.897024	5.21889e-09
ABCC3_CRTAC1_EMP3_WEE1	0.675428	7.01374e-15	1.43801	7.19787e-13	0.640931	5.41952e-12	1.02164	3.78991e-11
ABCC3_CRTAC1_IGF2BP3_RHBDF1	0.675428	2.65789e-16	1.50597	7.01303e-14	0.617442	1.26244e-07	0.780976	2.54055e-07
ABCC3_DNAJB12_IGF2BP3_RHBDF1	0.675428	1.92556e-15	1.46728	2.68872e-13	0.555807	0.0453978	0.294205	0.0461548
ABCC3_DNAJB12_SLC35D1_WEE1	0.675428	9.72804e-15	1.44347	7.8667e-13	0.562571	0.0164331	0.351523	0.0169809
ABCC3_EMP3_IGF2BP3_SLC35D1	0.675428	3.20494e-13	1.35552	1.32372e-11	0.626838	5.53004e-10	0.916974	2.00489e-09
ABCC3_HIST1H2BK_IGF2BP3_SLC35D1	0.675428	1.79482e-15	1.50337	2.12754e-13	0.679078	2.28339e-18	1.32414	2.96166e-16
ABCC3_HIST1H2BK_SLC35D1_SMC4	0.675428	3.07881e-12	1.31372	6.52363e-11	0.678512	2.52787e-17	1.27619	1.93963e-15
ABCC3_IGF2BP3_SLC35D1_SMC4	0.675428	3.29643e-14	1.40903	2.20838e-12	0.624772	3.72558e-07	0.754078	6.87395e-07
ABCC3_RHBDF1_SLC35D1_WEE1	0.675428	1.83749e-14	1.42701	1.30377e-12	0.596585	9.15386e-06	0.652087	1.29715e-05
ARL3_CRTAC1_RHBDF1_SMC4	0.675428	1.67333e-14	1.42001	1.45467e-12	0.636799	8.45787e-09	0.861322	2.2942e-08
ARL3_DNAJB12_IGF2BP3_SMC4	0.675428	6.46747e-13	1.33955	2.24814e-11	0.610679	6.61141e-07	0.735793	1.14575e-06
CRTAC1_DNAJB12_EMP3_HIST1H2BK	0.675428	9.86465e-15	1.43769	8.88485e-13	0.593954	1.34975e-06	0.707512	2.19164e-06
CRTAC1_DNAJB12_EMP3_SMC4	0.675428	1.02895e-13	1.37995	5.41061e-12	0.589256	9.86086e-06	0.648055	1.39007e-05
CRTAC1_EMP3_IGF2BP3_RHBDF1	0.675428	7.95515e-15	1.44391	7.42244e-13	0.626838	1.42128e-09	0.894229	4.62593e-09
CRTAC1_RHBDF1_SLC35D1_WEE1	0.675428	6.42813e-14	1.39841	3.44262e-12	0.631535	2.32792e-09	0.885893	7.21833e-09
DNAJB12_EMP3_SLC35D1_WEE1	0.675428	5.49867e-15	1.44811	5.52759e-13	0.581927	0.000122804	0.56331	0.000149891
DNAJB12_HIST1H2BK_RHBDF1_SLC35D1	0.675428	5.39359e-14	1.40208	3.10652e-12	0.581927	0.000816816	0.492838	0.000917115
EMP3_RHBDF1_SLC35D1_WEE1	0.675428	3.5432e-13	1.36094	1.25337e-11	0.62214	8.22416e-09	0.848552	2.17389e-08
HIST1H2BK_IGF2BP3_SLC35D1_SMC4	0.675428	4.80128e-13	1.34913	1.67519e-11	0.673815	5.25323e-17	1.25988	3.30153e-15
HIST1H2BK_RHBDF1_SLC35D1_SMC4	0.675428	1.45543e-13	1.37963	6.39161e-12	0.676446	2.99228e-16	1.22815	1.35212e-14
IGF2BP3_RHBDF1_SLC35D1_WEE1	0.675428	9.63577e-17	1.53867	2.63631e-14	0.591888	1.29433e-05	0.640101	1.79472e-05
ABCC3_ARL3_CRTAC1_EMP3_HIST1H2BK	0.675428	2.40001e-15	1.46608	3.19591e-13	0.646194	1.06361e-12	1.06113	9.76171e-12
ABCC3_ARL3_CRTAC1_EMP3_IGF2BP3	0.675428	3.83196e-15	1.4557	4.74239e-13	0.634167	1.04587e-10	0.957259	4.76197e-10
ABCC3_ARL3_CRTAC1_HIST1H2BK_IGF2BP3	0.675428	1.80033e-16	1.52781	4.48775e-14	0.632101	7.49165e-10	0.914702	2.65825e-09
ABCC3_ARL3_CRTAC1_IGF2BP3_RHBDF1	0.675428	5.96494e-16	1.49125	1.17261e-13	0.624772	1.01405e-07	0.791186	2.0964e-07
ABCC3_ARL3_CRTAC1_IGF2BP3_SMC4	0.675428	8.25735e-19	1.66272	8.40706e-16	0.622706	9.74857e-08	0.792099	2.0288e-07
ABCC3_ARL3_DNAJB12_EMP3_IGF2BP3	0.675428	6.90757e-14	1.39063	3.94587e-12	0.591888	1.01727e-05	0.650965	1.42709e-05
ABCC3_ARL3_DNAJB12_HIST1H2BK_SLC35D1	0.675428	2.29889e-14	1.42516	1.60588e-12	0.615376	8.66635e-08	0.79163	1.79959e-07
ABCC3_ARL3_DNAJB12_IGF2BP3_SMC4	0.675428	1.44089e-13	1.37352	6.98841e-12	0.615376	3.53412e-07	0.754638	6.47507e-07
ABCC3_ARL3_EMP3_HIST1H2BK_SLC35D1	0.675428	2.70847e-13	1.36695	1.08773e-11	0.646194	1.17244e-12	1.05842	1.06517e-11
ABCC3_ARL3_EMP3_IGF2BP3_SLC35D1	0.675428	1.88268e-14	1.42277	1.50077e-12	0.615376	2.08521e-08	0.826516	4.98392e-08
ABCC3_ARL3_EMP3_RHBDF1_SLC35D1	0.675428	3.61818e-15	1.4572	4.45776e-13	0.626838	6.0943e-09	0.860789	1.67882e-08
ABCC3_ARL3_HIST1H2BK_IGF2BP3_SLC35D1	0.675428	1.01796e-15	1.51358	1.42247e-13	0.640931	6.7877e-11	0.970261	3.30294e-10
ABCC3_ARL3_HIST1H2BK_SLC35D1_SMC4	0.675428	2.3988e-13	1.36972	9.61761e-12	0.636233	2.8151e-10	0.936151	1.13118e-09
ABCC3_ARL3_IGF2BP3_RHBDF1_SMC4	0.675428	3.01223e-15	1.45677	3.79317e-13	0.631535	2.41687e-08	0.830339	5.79051e-08
ABCC3_ARL3_IGF2BP3_SLC35D1_WEE1	0.675428	7.07597e-17	1.54297	2.13038e-14	0.631535	9.63785e-10	0.90585	3.30131e-09
ABCC3_ARL3_RHBDF1_SLC35D1_SMC4	0.675428	4.14344e-16	1.51522	8.18323e-14	0.626838	1.502e-08	0.838992	3.7625e-08
ABCC3_CRTAC1_DNAJB12_HIST1H2BK_RHBDF1	0.675428	3.32361e-16	1.51501	6.63048e-14	0.617442	3.09062e-07	0.757672	5.74159e-07
ABCC3_CRTAC1_DNAJB12_IGF2BP3_SMC4	0.675428	7.55579e-17	1.52907	2.87074e-14	0.600718	1.52583e-05	0.637807	2.10044e-05
ABCC3_CRTAC1_EMP3_RHBDF1_SMC4	0.675428	7.96805e-13	1.34298	2.45006e-11	0.631535	2.29899e-10	0.938591	9.43289e-10
ABCC3_CRTAC1_EMP3_SLC35D1_SMC4	0.675428	3.54149e-11	1.24782	4.8521e-10	0.664419	8.19921e-17	1.24648	4.3543e-15
ABCC3_CRTAC1_RHBDF1_SLC35D1_WEE1	0.675428	1.85823e-14	1.4244	1.38849e-12	0.645629	4.14639e-11	0.983159	2.20672e-10
ABCC3_DNAJB12_EMP3_HIST1H2BK_IGF2BP3	0.675428	6.84634e-15	1.44065	6.86555e-13	0.589256	4.25618e-06	0.673095	6.35746e-06
ABCC3_DNAJB12_EMP3_HIST1H2BK_RHBDF1	0.675428	4.10117e-14	1.40768	2.60722e-12	0.608047	9.54651e-08	0.784554	1.95242e-07
ABCC3_DNAJB12_EMP3_IGF2BP3_RHBDF1	0.675428	9.88279e-15	1.43438	8.78272e-13	0.575163	0.000932293	0.486256	0.0010434
ABCC3_DNAJB12_EMP3_SLC35D1_WEE1	0.675428	3.4556e-14	1.40456	2.34606e-12	0.591322	3.39503e-05	0.609219	4.44411e-05
ABCC3_DNAJB12_HIST1H2BK_RHBDF1_SLC35D1	0.675428	6.08096e-14	1.39443	3.49066e-12	0.588691	0.000112664	0.566771	0.000138056
ABCC3_DNAJB12_IGF2BP3_SLC35D1_WEE1	0.675428	2.7417e-14	1.41461	1.79798e-12	0.562571	0.0155975	0.354296	0.0161333
ABCC3_DNAJB12_RHBDF1_SLC35D1_WEE1	0.675428	1.90126e-14	1.42471	1.3564e-12	0.565202	0.0167866	0.352292	0.0173393
ABCC3_EMP3_RHBDF1_SLC35D1_WEE1	0.675428	5.26869e-14	1.40125	3.05042e-12	0.631535	9.87862e-10	0.902559	3.35309e-09
ABCC3_HIST1H2BK_IGF2BP3_RHBDF1_SLC35D1	0.675428	1.62168e-15	1.50555	1.92508e-13	0.645629	5.05805e-12	1.02273	3.56825e-11
ARL3_CRTAC1_DNAJB12_RHBDF1_SMC4	0.675428	1.21712e-14	1.43229	1.02321e-12	0.612745	4.65948e-06	0.679127	6.96928e-06
ARL3_CRTAC1_HIST1H2BK_IGF2BP3_RHBDF1	0.675428	1.94548e-17	1.57289	8.65791e-15	0.63943	1.61863e-10	0.955779	7.10827e-10
ARL3_CRTAC1_HIST1H2BK_IGF2BP3_WEE1	0.675428	4.6334e-16	1.5041	8.73696e-14	0.646194	3.94204e-11	0.987511	2.12777e-10
ARL3_CRTAC1_HIST1H2BK_RHBDF1_SLC35D1	0.675428	5.49936e-17	1.55782	1.88063e-14	0.643562	4.55295e-10	0.932618	1.75618e-09
ARL3_CRTAC1_IGF2BP3_RHBDF1_SMC4	0.675428	6.07646e-16	1.49242	1.23693e-13	0.636799	8.45787e-09	0.861322	2.2942e-08
ARL3_CRTAC1_RHBDF1_SLC35D1_WEE1	0.675428	3.91321e-16	1.50167	8.17102e-14	0.638865	1.02774e-08	0.856195	2.73777e-08
ARL3_DNAJB12_EMP3_IGF2BP3_RHBDF1	0.675428	2.75888e-14	1.40929	2.02093e-12	0.582492	0.000171615	0.55512	0.000205628
ARL3_DNAJB12_HIST1H2BK_SLC35D1_SMC4	0.675428	7.80072e-11	1.22462	9.21985e-10	0.615376	2.64286e-07	0.761692	4.97601e-07
ARL3_EMP3_HIST1H2BK_RHBDF1_SLC35D1	0.675428	5.07921e-14	1.40264	3.11061e-12	0.643562	4.01466e-11	0.983559	2.14531e-10
ARL3_HIST1H2BK_IGF2BP3_SLC35D1_WEE1	0.675428	5.60213e-15	1.45483	5.35141e-13	0.636233	9.20018e-11	0.960193	4.26125e-10
CRTAC1_DNAJB12_EMP3_RHBDF1_SLC35D1	0.675428	4.97533e-14	1.39603	3.21056e-12	0.589256	2.04097e-05	0.625389	2.75011e-05
CRTAC1_DNAJB12_EMP3_RHBDF1_SMC4	0.675428	4.42547e-15	1.44882	4.99549e-13	0.593954	8.0969e-06	0.655704	1.15762e-05
CRTAC1_EMP3_HIST1H2BK_IGF2BP3_SLC35D1	0.675428	5.76107e-15	1.44945	5.9419e-13	0.647695	1.48455e-13	1.09544	1.82147e-12
CRTAC1_EMP3_IGF2BP3_SLC35D1_WEE1	0.675428	4.04012e-14	1.40647	2.51144e-12	0.650326	4.06833e-14	1.12783	6.2827e-13
CRTAC1_EMP3_RHBDF1_SLC35D1_SMC4	0.675428	4.32877e-13	1.35054	1.59024e-11	0.631535	1.69908e-10	0.945345	7.23176e-10
CRTAC1_EMP3_SLC35D1_SMC4_WEE1	0.675428	2.08225e-13	1.37007	8.74583e-12	0.664419	1.68492e-15	1.19202	5.03843e-14
CRTAC1_HIST1H2BK_IGF2BP3_SLC35D1_SMC4	0.675428	3.25119e-14	1.42335	1.9559e-12	0.64826	5.41438e-13	1.0755	5.48518e-12
CRTAC1_HIST1H2BK_RHBDF1_SLC35D1_SMC4	0.675428	1.01073e-13	1.38737	4.89419e-12	0.646194	8.50912e-12	1.01946	5.73495e-11
CRTAC1_RHBDF1_SLC35D1_SMC4_WEE1	0.675428	1.4544e-14	1.42796	1.14809e-12	0.664419	3.10229e-13	1.09455	3.75479e-12
DNAJB12_IGF2BP3_SLC35D1_SMC4_WEE1	0.675428	7.35915e-14	1.38954	4.08517e-12	0.579295	0.000712074	0.496769	0.000804848
EMP3_RHBDF1_SLC35D1_SMC4_WEE1	0.675428	2.40155e-14	1.41871	1.64084e-12	0.629469	3.3651e-10	0.927334	1.29703e-09
IGF2BP3_RHBDF1_SLC35D1_SMC4_WEE1	0.675428	5.15133e-15	1.4474	5.36112e-13	0.615376	4.02533e-07	0.748637	7.29849e-07
ABCC3_ARL3_CRTAC1_DNAJB12_EMP3_SLC35D1	0.675428	6.73001e-14	1.39617	3.82243e-12	0.593954	8.45313e-06	0.655166	1.20107e-05
ABCC3_ARL3_CRTAC1_DNAJB12_EMP3_SMC4	0.675428	2.73607e-15	1.45663	3.6263e-13	0.605981	2.49658e-07	0.759679	4.67246e-07
ABCC3_ARL3_CRTAC1_DNAJB12_EMP3_WEE1	0.675428	3.8405e-15	1.45136	4.55211e-13	0.603349	6.32573e-07	0.733346	1.09018e-06
ABCC3_ARL3_CRTAC1_DNAJB12_HIST1H2BK_IGF2BP3	0.675428	5.12894e-16	1.50749	9.5748e-14	0.624772	1.59023e-07	0.781358	3.14033e-07
ABCC3_ARL3_CRTAC1_DNAJB12_HIST1H2BK_SMC4	0.675428	5.47273e-14	1.40606	3.0994e-12	0.620074	4.88879e-07	0.74875	8.72083e-07
ABCC3_ARL3_CRTAC1_DNAJB12_IGF2BP3_RHBDF1	0.675428	6.0231e-16	1.48745	1.24893e-13	0.608047	1.24192e-05	0.647449	1.73542e-05
ABCC3_ARL3_CRTAC1_EMP3_HIST1H2BK_RHBDF1	0.675428	9.37843e-15	1.43759	8.82791e-13	0.641496	1.82187e-11	1.00116	1.08332e-10
ABCC3_ARL3_CRTAC1_EMP3_HIST1H2BK_SLC35D1	0.675428	4.27923e-13	1.35632	1.54663e-11	0.641496	7.45872e-12	1.01937	5.01944e-11
ABCC3_ARL3_CRTAC1_EMP3_RHBDF1_SLC35D1	0.675428	2.17746e-14	1.42078	1.63599e-12	0.632101	6.52382e-10	0.918513	2.36186e-09
ABCC3_ARL3_CRTAC1_EMP3_RHBDF1_SMC4	0.675428	1.376e-14	1.42953	1.17452e-12	0.632101	1.21759e-09	0.903454	4.09518e-09
ABCC3_ARL3_CRTAC1_HIST1H2BK_SLC35D1_WEE1	0.675428	5.90202e-15	1.46496	5.49281e-13	0.646194	2.34566e-11	0.998474	1.36302e-10
ABCC3_ARL3_CRTAC1_IGF2BP3_SLC35D1_WEE1	0.675428	4.41692e-15	1.45973	4.49505e-13	0.629469	3.33314e-08	0.821665	7.74152e-08
ABCC3_ARL3_CRTAC1_RHBDF1_SLC35D1_SMC4	0.675428	9.82862e-16	1.5032	1.42252e-13	0.634167	1.57469e-08	0.843225	3.97472e-08
ABCC3_ARL3_DNAJB12_EMP3_RHBDF1_SLC35D1	0.675428	1.44626e-13	1.37343	7.24595e-12	0.584559	0.000105733	0.572906	0.000129565
ABCC3_ARL3_DNAJB12_EMP3_SLC35D1_WEE1	0.675428	3.94426e-14	1.40103	2.63202e-12	0.610679	1.05666e-07	0.785918	2.13182e-07
ABCC3_ARL3_DNAJB12_HIST1H2BK_IGF2BP3_SLC35D1	0.675428	1.00849e-14	1.43059	9.74475e-13	0.624772	1.15571e-08	0.846198	2.96575e-08
ABCC3_ARL3_EMP3_IGF2BP3_SLC35D1_SMC4	0.675428	4.8974e-15	1.44885	5.38221e-13	0.634167	2.64683e-10	0.936704	1.07607e-09
ABCC3_ARL3_IGF2BP3_RHBDF1_SLC35D1_SMC4	0.675428	6.32174e-15	1.44178	6.84097e-13	0.631535	5.17197e-09	0.867027	1.46326e-08
ABCC3_ARL3_IGF2BP3_SLC35D1_SMC4_WEE1	0.675428	2.3798e-14	1.41473	1.71176e-12	0.640931	2.37142e-10	0.942624	9.84712e-10
ABCC3_CRTAC1_DNAJB12_EMP3_SLC35D1_SMC4	0.675428	6.37037e-12	1.28762	1.2722e-10	0.593954	2.61705e-06	0.688862	4.04692e-06
ABCC3_CRTAC1_DNAJB12_IGF2BP3_SLC35D1_SMC4	0.675428	4.61752e-16	1.50671	8.54577e-14	0.598086	6.36189e-06	0.66325	9.26571e-06
ABCC3_CRTAC1_HIST1H2BK_IGF2BP3_SLC35D1_WEE1	0.675428	7.99262e-15	1.44877	6.93016e-13	0.652958	1.27084e-13	1.10835	1.65509e-12
ABCC3_CRTAC1_HIST1H2BK_RHBDF1_SLC35D1_SMC4	0.675428	4.47786e-14	1.4241	2.466e-12	0.650892	1.81155e-12	1.0536	1.56903e-11
ABCC3_CRTAC1_IGF2BP3_RHBDF1_SLC35D1_SMC4	0.675428	7.39273e-15	1.44921	6.61519e-13	0.650326	8.05539e-12	1.01906	5.52415e-11
ABCC3_DNAJB12_EMP3_IGF2BP3_RHBDF1_SLC35D1	0.675428	5.12263e-15	1.4465	5.64609e-13	0.570465	0.000919259	0.485817	0.00102902
ARL3_CRTAC1_DNAJB12_EMP3_HIST1H2BK_IGF2BP3	0.675428	1.08825e-14	1.42982	9.84806e-13	0.631535	3.44033e-10	0.928358	1.33753e-09
ARL3_CRTAC1_DNAJB12_EMP3_IGF2BP3_SMC4	0.675428	8.57514e-15	1.43536	8.06458e-13	0.605981	2.55028e-07	0.758994	4.76576e-07
ARL3_CRTAC1_DNAJB12_EMP3_SLC35D1_WEE1	0.675428	3.52372e-15	1.45346	4.2918e-13	0.596585	1.34134e-06	0.709921	2.17831e-06
ARL3_CRTAC1_DNAJB12_HIST1H2BK_RHBDF1_SLC35D1	0.675428	1.2372e-15	1.48625	1.82002e-13	0.62214	4.36491e-07	0.750952	7.87813e-07
ARL3_CRTAC1_DNAJB12_IGF2BP3_RHBDF1_SMC4	0.675428	1.86223e-15	1.47063	2.55889e-13	0.62214	5.52168e-07	0.743956	9.79812e-07
ARL3_CRTAC1_EMP3_RHBDF1_SLC35D1_WEE1	0.675428	3.87073e-15	1.45706	4.31561e-13	0.627403	5.03816e-09	0.867897	1.42689e-08
ARL3_CRTAC1_IGF2BP3_RHBDF1_SLC35D1_WEE1	0.675428	2.78664e-15	1.46335	3.40581e-13	0.643562	4.15142e-09	0.880798	1.23369e-08
ARL3_DNAJB12_EMP3_HIST1H2BK_IGF2BP3_SLC35D1	0.675428	1.28895e-13	1.37662	6.33341e-12	0.610679	2.17507e-07	0.76672	4.12524e-07
ARL3_DNAJB12_EMP3_HIST1H2BK_SLC35D1_SMC4	0.675428	3.43986e-10	1.18736	3.01433e-09	0.610679	2.36487e-07	0.763509	4.46841e-07
ARL3_DNAJB12_EMP3_RHBDF1_SLC35D1_WEE1	0.675428	1.15754e-14	1.42775	1.06548e-12	0.591888	2.43003e-05	0.623941	3.23306e-05
ARL3_DNAJB12_EMP3_SLC35D1_SMC4_WEE1	0.675428	3.81491e-13	1.35115	1.47171e-11	0.610679	1.05913e-07	0.784253	2.14881e-07
ARL3_DNAJB12_IGF2BP3_RHBDF1_SLC35D1_WEE1	0.675428	3.85886e-15	1.45826	4.33642e-13	0.591888	2.48833e-05	0.621311	3.31226e-05
ARL3_DNAJB12_RHBDF1_SLC35D1_SMC4_WEE1	0.675428	7.40915e-15	1.43716	7.32457e-13	0.601283	1.17369e-05	0.646538	1.63839e-05
CRTAC1_DNAJB12_EMP3_HIST1H2BK_IGF2BP3_RHBDF1	0.675428	1.95514e-15	1.4652	2.7673e-13	0.608047	2.96168e-07	0.754791	5.47495e-07
CRTAC1_DNAJB12_EMP3_RHBDF1_SLC35D1_WEE1	0.675428	6.56095e-15	1.43851	6.99301e-13	0.593954	3.0183e-06	0.685543	4.61119e-06
CRTAC1_DNAJB12_HIST1H2BK_RHBDF1_SLC35D1_WEE1	0.675428	2.30332e-16	1.51803	5.08321e-14	0.62214	3.57712e-08	0.816296	8.12158e-08
CRTAC1_DNAJB12_IGF2BP3_RHBDF1_SLC35D1_SMC4	0.675428	2.39456e-15	1.47218	2.85937e-13	0.616877	1.12688e-06	0.721725	1.86805e-06
CRTAC1_DNAJB12_IGF2BP3_RHBDF1_SLC35D1_WEE1	0.675428	9.24281e-15	1.44529	7.53602e-13	0.612179	2.69074e-06	0.694542	4.16964e-06
CRTAC1_EMP3_HIST1H2BK_IGF2BP3_RHBDF1_SLC35D1	0.675428	1.40275e-14	1.42875	1.20546e-12	0.643562	3.63873e-13	1.07868	3.86824e-12
CRTAC1_HIST1H2BK_IGF2BP3_SLC35D1_SMC4_WEE1	0.675428	3.24031e-13	1.35901	1.20233e-11	0.669682	7.50938e-16	1.21547	2.76194e-14
ABCC3_ARL3_CRTAC1_DNAJB12_EMP3_IGF2BP3_WEE1	0.675428	6.02585e-15	1.44577	6.00338e-13	0.603349	6.32573e-07	0.733346	1.09018e-06
ABCC3_ARL3_CRTAC1_DNAJB12_EMP3_SLC35D1_WEE1	0.675428	4.14933e-14	1.40027	2.71776e-12	0.601283	5.37283e-07	0.737108	9.40151e-07
ABCC3_ARL3_CRTAC1_DNAJB12_HIST1H2BK_IGF2BP3_SMC4	0.675428	7.23612e-14	1.39142	3.96024e-12	0.620074	4.88879e-07	0.74875	8.72083e-07
ABCC3_ARL3_CRTAC1_DNAJB12_HIST1H2BK_RHBDF1_SLC35D1	0.675428	9.05947e-16	1.49873	1.33084e-13	0.617442	2.17224e-06	0.70483	3.43011e-06
ABCC3_ARL3_CRTAC1_DNAJB12_HIST1H2BK_SLC35D1_WEE1	0.675428	2.60041e-14	1.41562	1.80699e-12	0.617442	6.15871e-07	0.740128	1.07557e-06
ABCC3_ARL3_CRTAC1_DNAJB12_IGF2BP3_SLC35D1_SMC4	0.675428	3.79856e-16	1.51265	7.24693e-14	0.626838	7.3513e-08	0.799599	1.57015e-07
ABCC3_ARL3_CRTAC1_DNAJB12_SLC35D1_SMC4_WEE1	0.675428	4.32756e-14	1.40252	2.66642e-12	0.626838	7.81416e-08	0.798124	1.65901e-07
ABCC3_ARL3_CRTAC1_EMP3_RHBDF1_SLC35D1_SMC4	0.675428	1.57497e-13	1.37838	7.25256e-12	0.632101	2.34971e-09	0.888122	7.31081e-09
ABCC3_ARL3_CRTAC1_EMP3_SLC35D1_SMC4_WEE1	0.675428	8.89207e-14	1.38955	4.52229e-12	0.638865	1.9651e-10	0.946388	8.37177e-10
ABCC3_ARL3_CRTAC1_HIST1H2BK_IGF2BP3_SLC35D1_SMC4	0.675428	9.04417e-17	1.57165	2.28491e-14	0.638865	4.31181e-10	0.929044	1.66602e-09
ABCC3_ARL3_CRTAC1_IGF2BP3_RHBDF1_SLC35D1_WEE1	0.675428	6.17652e-14	1.39849	3.42346e-12	0.643562	6.09976e-10	0.924729	2.27819e-09
ABCC3_ARL3_DNAJB12_IGF2BP3_RHBDF1_SLC35D1_SMC4	0.675428	3.22543e-17	1.55226	1.33974e-14	0.615376	1.41529e-06	0.714549	2.30783e-06
ABCC3_ARL3_EMP3_IGF2BP3_RHBDF1_SLC35D1_SMC4	0.675428	3.90709e-15	1.45377	4.57825e-13	0.645629	3.009e-11	0.989004	1.67726e-10
ABCC3_CRTAC1_DNAJB12_HIST1H2BK_IGF2BP3_RHBDF1_SLC35D1	0.675428	7.46443e-15	1.43917	7.27825e-13	0.626838	1.73153e-08	0.835993	4.26921e-08
ABCC3_CRTAC1_DNAJB12_IGF2BP3_RHBDF1_SLC35D1_SMC4	0.675428	9.86296e-16	1.49134	1.46075e-13	0.612179	2.53075e-06	0.697028	3.93293e-06
ABCC3_CRTAC1_DNAJB12_IGF2BP3_SLC35D1_SMC4_WEE1	0.675428	1.55991e-13	1.37517	6.97349e-12	0.621575	6.44754e-08	0.798763	1.3827e-07
ARL3_CRTAC1_DNAJB12_EMP3_HIST1H2BK_IGF2BP3_SLC35D1	0.675428	2.76051e-14	1.41096	1.93516e-12	0.626838	8.20898e-10	0.906849	2.83817e-09
ARL3_CRTAC1_DNAJB12_HIST1H2BK_IGF2BP3_SLC35D1_WEE1	0.675428	1.53763e-15	1.48171	2.04207e-13	0.62214	2.10225e-07	0.770341	4.05077e-07
ARL3_CRTAC1_DNAJB12_HIST1H2BK_RHBDF1_SLC35D1_WEE1	0.675428	1.60657e-15	1.4744	2.26922e-13	0.626838	1.56646e-07	0.780777	3.10585e-07
ARL3_CRTAC1_DNAJB12_RHBDF1_SLC35D1_SMC4_WEE1	0.675428	1.28463e-14	1.43135	1.06559e-12	0.62214	3.05475e-07	0.76006	5.70087e-07
ARL3_CRTAC1_EMP3_RHBDF1_SLC35D1_SMC4_WEE1	0.675428	4.08063e-15	1.45321	4.61544e-13	0.627403	6.90206e-09	0.860319	1.888e-08
ARL3_CRTAC1_IGF2BP3_RHBDF1_SLC35D1_SMC4_WEE1	0.675428	9.73225e-17	1.53338	2.83027e-14	0.643562	1.01025e-09	0.91342	3.54843e-09
ARL3_DNAJB12_EMP3_HIST1H2BK_IGF2BP3_RHBDF1_SLC35D1	0.675428	2.84175e-14	1.40964	2.03379e-12	0.615376	5.88777e-08	0.802123	1.26488e-07
CRTAC1_DNAJB12_EMP3_HIST1H2BK_IGF2BP3_RHBDF1_SLC35D1	0.675428	2.76417e-14	1.41131	1.94076e-12	0.603349	3.32232e-07	0.749316	6.07589e-07
CRTAC1_DNAJB12_EMP3_IGF2BP3_SLC35D1_SMC4_WEE1	0.675428	1.55207e-15	1.48	2.08947e-13	0.608047	1.52269e-07	0.771895	2.99292e-07
DNAJB12_EMP3_HIST1H2BK_IGF2BP3_RHBDF1_SLC35D1_WEE1	0.675428	2.1752e-15	1.47405	2.59162e-13	0.612745	3.24132e-08	0.813459	7.37564e-08
ABCC3_ARL3_CRTAC1_DNAJB12_EMP3_RHBDF1_SLC35D1_SMC4	0.675428	3.4159e-13	1.35431	1.35568e-11	0.620074	2.43163e-08	0.825172	5.74485e-08
ABCC3_ARL3_CRTAC1_DNAJB12_HIST1H2BK_SLC35D1_SMC4_WEE1	0.675428	2.72786e-13	1.36219	1.07584e-11	0.62214	8.7652e-08	0.792313	1.8346e-07
ABCC3_ARL3_CRTAC1_DNAJB12_IGF2BP3_RHBDF1_SLC35D1_SMC4	0.675428	2.03496e-17	1.56957	8.64212e-15	0.62214	4.96735e-07	0.747032	8.88876e-07
ABCC3_ARL3_CRTAC1_DNAJB12_IGF2BP3_SLC35D1_SMC4_WEE1	0.675428	1.92716e-14	1.42151	1.42322e-12	0.626838	7.9153e-08	0.79765	1.67917e-07
ABCC3_ARL3_CRTAC1_HIST1H2BK_IGF2BP3_SLC35D1_SMC4_WEE1	0.675428	1.6248e-14	1.43226	1.18991e-12	0.655589	1.27754e-11	1.0173	8.43207e-11
ABCC3_CRTAC1_EMP3_HIST1H2BK_IGF2BP3_RHBDF1_SLC35D1_WEE1	0.675428	6.4929e-15	1.44499	6.47499e-13	0.652958	2.09438e-15	1.18007	5.63622e-14
ARL3_CRTAC1_DNAJB12_EMP3_HIST1H2BK_IGF2BP3_RHBDF1_SLC35D1	0.675428	3.14195e-15	1.45744	3.82096e-13	0.631535	7.1593e-11	0.962194	3.40309e-10
ARL3_CRTAC1_DNAJB12_EMP3_HIST1H2BK_IGF2BP3_SLC35D1_SMC4	0.675428	8.28297e-14	1.38819	4.37269e-12	0.629469	1.06683e-10	0.953595	4.81319e-10
ARL3_CRTAC1_DNAJB12_EMP3_HIST1H2BK_IGF2BP3_SLC35D1_WEE1	0.675428	6.36911e-15	1.44253	6.45135e-13	0.624772	4.64152e-10	0.919174	1.72153e-09
ARL3_CRTAC1_DNAJB12_HIST1H2BK_IGF2BP3_SLC35D1_SMC4_WEE1	0.675428	3.18631e-14	1.40941	2.11638e-12	0.62214	1.08381e-07	0.786729	2.22471e-07
ARL3_CRTAC1_DNAJB12_IGF2BP3_RHBDF1_SLC35D1_SMC4_WEE1	0.675428	4.53459e-16	1.50073	8.92248e-14	0.62214	3.05475e-07	0.76006	5.70087e-07
ARL3_CRTAC1_EMP3_HIST1H2BK_IGF2BP3_RHBDF1_SLC35D1_WEE1	0.675428	1.19988e-14	1.43191	1.02059e-12	0.655589	8.43061e-13	1.07261	8.41423e-12
ABCC3_ARL3_CRTAC1_DNAJB12_HIST1H2BK_IGF2BP3_RHBDF1_SLC35D1_SMC4	0.675428	6.57282e-16	1.49793	1.10543e-13	0.617442	1.41816e-06	0.716127	2.32051e-06
ARL3_SMC4	0.670486	2.91113e-10	1.1805	2.60875e-09	0.629469	4.50409e-09	0.870758	1.29077e-08
DNAJB12_SMC4	0.670486	6.0555e-11	1.21976	7.2124e-10	0.563136	0.0243673	0.331051	0.0250026
ABCC3_ARL3_DNAJB12	0.670486	1.14741e-15	1.47452	1.59908e-13	0.591888	3.97196e-05	0.605115	5.15874e-05
ABCC3_ARL3_EMP3	0.670486	1.52473e-13	1.36685	6.63177e-12	0.615376	2.88384e-08	0.817975	6.68245e-08
ABCC3_ARL3_HIST1H2BK	0.670486	1.97589e-15	1.46119	2.4399e-13	0.652958	1.47813e-11	1.01181	9.29597e-11
ABCC3_ARL3_IGF2BP3	0.670486	1.1087e-15	1.46618	1.72431e-13	0.634167	7.63468e-09	0.861043	2.08086e-08
ABCC3_DNAJB12_HIST1H2BK	0.670486	4.35852e-14	1.40023	2.3952e-12	0.584559	0.000134321	0.560797	0.000163498
ABCC3_HIST1H2BK_RHBDF1	0.670486	1.50707e-13	1.36698	6.54709e-12	0.634167	8.29801e-10	0.9092	2.8957e-09
ABCC3_HIST1H2BK_SLC35D1	0.670486	7.45799e-12	1.28835	1.21971e-10	0.679078	1.49445e-17	1.29141	1.32136e-15
ARL3_RHBDF1_SMC4	0.670486	1.68634e-12	1.30703	4.30078e-11	0.634167	1.40486e-08	0.846469	3.58659e-08
CRTAC1_HIST1H2BK_SMC4	0.670486	1.83933e-13	1.37368	7.39405e-12	0.646194	3.46139e-12	1.03981	2.64311e-11
CRTAC1_RHBDF1_SMC4	0.670486	2.89159e-14	1.40887	1.79043e-12	0.626838	1.79022e-08	0.833791	4.41958e-08
DNAJB12_EMP3_IGF2BP3	0.670486	5.67716e-14	1.38226	3.213e-12	0.565768	0.00296681	0.435695	0.00319699
DNAJB12_IGF2BP3_RHBDF1	0.670486	2.1287e-13	1.35546	8.62357e-12	0.549043	0.067285	0.268908	0.0680828
EMP3_HIST1H2BK_RHBDF1	0.670486	1.22938e-12	1.32163	3.24493e-11	0.631535	4.83329e-11	0.970359	2.42126e-10
RHBDF1_SLC35D1_WEE1	0.670486	3.63427e-14	1.39985	2.0416e-12	0.582492	7.21593e-05	0.581717	9.0484e-05
SLC35D1_SMC4_WEE1	0.670486	3.45978e-12	1.29078	7.19479e-11	0.620074	1.83606e-07	0.771591	3.5828e-07
ABCC3_ARL3_CRTAC1_EMP3	0.670486	6.29788e-14	1.38529	3.42192e-12	0.629469	3.91842e-10	0.925826	1.49202e-09
ABCC3_ARL3_CRTAC1_HIST1H2BK	0.670486	2.00164e-14	1.40953	1.51727e-12	0.632101	7.49165e-10	0.914702	2.65825e-09
ABCC3_ARL3_DNAJB12_RHBDF1	0.670486	5.22096e-16	1.49331	8.47287e-14	0.591888	0.000113266	0.570829	0.000138848
ABCC3_ARL3_HIST1H2BK_SLC35D1	0.670486	2.71148e-14	1.41196	1.67686e-12	0.631535	3.92874e-10	0.926631	1.49105e-09
ABCC3_ARL3_IGF2BP3_SMC4	0.670486	1.11303e-12	1.31694	3.10377e-11	0.629469	4.54351e-09	0.870379	1.30253e-08
ABCC3_ARL3_RHBDF1_SMC4	0.670486	5.7036e-14	1.38484	3.14347e-12	0.631535	2.79505e-08	0.826713	6.59864e-08
ABCC3_CRTAC1_IGF2BP3_SMC4	0.670486	1.67906e-16	1.51538	4.08543e-14	0.626838	1.09967e-08	0.845495	2.85832e-08
ABCC3_CRTAC1_SLC35D1_WEE1	0.670486	2.01598e-13	1.36004	7.92431e-12	0.636233	5.46233e-10	0.921693	2.02666e-09
ABCC3_DNAJB12_EMP3_IGF2BP3	0.670486	6.10505e-14	1.3839	3.21473e-12	0.565768	0.00279677	0.438362	0.00301876
ABCC3_DNAJB12_HIST1H2BK_SLC35D1	0.670486	6.18745e-13	1.33409	1.82277e-11	0.574598	0.00134622	0.470258	0.00148676
ABCC3_DNAJB12_RHBDF1_SLC35D1	0.670486	4.12356e-13	1.34014	1.4252e-11	0.546411	0.140294	0.216809	0.141033
ABCC3_EMP3_HIST1H2BK_SLC35D1	0.670486	2.68364e-12	1.30424	5.94006e-11	0.655024	5.42122e-15	1.16279	1.2341e-13
ARL3_CRTAC1_DNAJB12_HIST1H2BK	0.670486	5.99029e-15	1.43958	6.09903e-13	0.620074	4.03236e-07	0.75418	7.30686e-07
ARL3_CRTAC1_DNAJB12_WEE1	0.670486	3.75636e-14	1.39247	2.3064e-12	0.62214	1.58648e-07	0.777549	3.13734e-07
ARL3_CRTAC1_EMP3_HIST1H2BK	0.670486	2.15524e-13	1.35895	8.68874e-12	0.646194	1.06361e-12	1.06113	9.76171e-12
ARL3_CRTAC1_EMP3_IGF2BP3	0.670486	2.35048e-15	1.45433	2.97905e-13	0.629469	9.54934e-10	0.906071	3.26608e-09
ARL3_CRTAC1_SMC4_WEE1	0.670486	2.74181e-12	1.2949	6.24329e-11	0.632101	1.64912e-08	0.841856	4.1465e-08
ARL3_DNAJB12_EMP3_IGF2BP3	0.670486	1.89211e-13	1.35646	7.9157e-12	0.591888	9.80416e-06	0.652071	1.37871e-05
ARL3_DNAJB12_EMP3_SMC4	0.670486	2.28853e-12	1.29818	5.5517e-11	0.610679	5.3103e-07	0.743514	9.3278e-07
ARL3_DNAJB12_SMC4_WEE1	0.670486	5.19201e-12	1.28054	1.03246e-10	0.615376	4.04713e-07	0.750999	7.32969e-07
ARL3_EMP3_HIST1H2BK_RHBDF1	0.670486	6.3628e-15	1.43525	5.99624e-13	0.638865	3.85861e-11	0.982788	2.0336e-10
ARL3_RHBDF1_SLC35D1_WEE1	0.670486	6.72506e-15	1.43472	5.88647e-13	0.636233	2.40399e-09	0.887819	7.46865e-09
CRTAC1_DNAJB12_IGF2BP3_SMC4	0.670486	1.36873e-14	1.41035	1.22225e-12	0.591322	4.97753e-05	0.596427	6.38017e-05
CRTAC1_DNAJB12_IGF2BP3_WEE1	0.670486	7.28823e-16	1.48281	1.10317e-13	0.586625	5.03826e-05	0.594692	6.4468e-05
CRTAC1_EMP3_SLC35D1_WEE1	0.670486	3.54443e-14	1.39618	2.14553e-12	0.645629	2.44734e-13	1.09003	2.76883e-12
CRTAC1_HIST1H2BK_IGF2BP3_SMC4	0.670486	9.9222e-15	1.42211	9.20665e-13	0.643562	5.47283e-12	1.02696	3.84459e-11
CRTAC1_IGF2BP3_SLC35D1_WEE1	0.670486	2.65245e-14	1.41198	1.57331e-12	0.62214	1.23212e-08	0.841945	3.13195e-08
DNAJB12_EMP3_SLC35D1_SMC4	0.670486	6.24805e-12	1.27475	1.20519e-10	0.59602	9.63392e-06	0.650267	1.36369e-05
DNAJB12_HIST1H2BK_IGF2BP3_SLC35D1	0.670486	1.03196e-12	1.3255	2.7404e-11	0.567834	0.0029106	0.436446	0.00313582
EMP3_RHBDF1_SLC35D1_SMC4	0.670486	5.54384e-12	1.28108	1.06177e-10	0.624772	2.3809e-09	0.880303	7.25337e-09
HIST1H2BK_IGF2BP3_SLC35D1_WEE1	0.670486	7.42327e-13	1.33902	1.9669e-11	0.676446	1.22424e-17	1.2882	1.08181e-15
IGF2BP3_RHBDF1_SLC35D1_SMC4	0.670486	4.08618e-15	1.44775	3.95749e-13	0.610679	1.29224e-06	0.71423	2.12906e-06
IGF2BP3_SLC35D1_SMC4_WEE1	0.670486	3.04955e-13	1.34778	1.09715e-11	0.629469	2.45172e-08	0.827312	5.86006e-08
RHBDF1_SLC35D1_SMC4_WEE1	0.670486	4.61518e-13	1.33646	1.5344e-11	0.615376	6.43196e-07	0.735678	1.12226e-06
ABCC3_ARL3_CRTAC1_DNAJB12_SMC4	0.670486	1.71139e-13	1.35814	8.05809e-12	0.617442	1.06515e-06	0.723235	1.78699e-06
ABCC3_ARL3_CRTAC1_RHBDF1_SMC4	0.670486	1.43067e-14	1.41697	1.05803e-12	0.632101	1.54597e-08	0.843969	3.89665e-08
ABCC3_ARL3_DNAJB12_IGF2BP3_SLC35D1	0.670486	1.1098e-13	1.36889	5.34007e-12	0.591888	3.03571e-05	0.614102	3.99769e-05
ABCC3_ARL3_DNAJB12_RHBDF1_SMC4	0.670486	3.74287e-14	1.39188	2.29863e-12	0.612745	2.95589e-06	0.691775	4.54631e-06
ABCC3_ARL3_EMP3_IGF2BP3_RHBDF1	0.670486	2.03858e-15	1.45234	2.62738e-13	0.624772	1.06319e-08	0.847543	2.75859e-08
ABCC3_ARL3_HIST1H2BK_RHBDF1_SLC35D1	0.670486	4.25162e-15	1.46204	3.80076e-13	0.631535	2.15275e-09	0.887444	6.71712e-09
ABCC3_ARL3_IGF2BP3_SMC4_WEE1	0.670486	1.73972e-13	1.35838	7.41509e-12	0.638865	3.97026e-10	0.931462	1.54495e-09
ABCC3_ARL3_RHBDF1_SLC35D1_WEE1	0.670486	1.52322e-14	1.42019	1.05508e-12	0.636233	2.25524e-09	0.889077	7.06804e-09
ABCC3_CRTAC1_DNAJB12_EMP3_HIST1H2BK	0.670486	1.25257e-13	1.37349	5.44413e-12	0.603349	2.14811e-07	0.760934	4.074e-07
ABCC3_CRTAC1_DNAJB12_EMP3_SLC35D1	0.670486	4.01856e-13	1.33966	1.43542e-11	0.593954	3.84902e-06	0.676951	5.79586e-06
ABCC3_CRTAC1_DNAJB12_EMP3_SMC4	0.670486	2.82166e-13	1.3478	1.07302e-11	0.598652	9.6639e-07	0.718614	1.61485e-06
ABCC3_CRTAC1_DNAJB12_RHBDF1_SMC4	0.670486	4.20477e-14	1.39066	2.44901e-12	0.600718	3.34929e-05	0.61367	4.38741e-05
ABCC3_CRTAC1_EMP3_HIST1H2BK_RHBDF1	0.670486	2.36469e-13	1.35665	9.30703e-12	0.634167	3.95224e-11	0.977428	2.05983e-10
ABCC3_CRTAC1_HIST1H2BK_RHBDF1_SLC35D1	0.670486	6.03057e-14	1.39458	3.09575e-12	0.636799	1.24823e-10	0.956964	5.62532e-10
ABCC3_CRTAC1_HIST1H2BK_SLC35D1_SMC4	0.670486	1.83276e-12	1.32967	3.99085e-11	0.650892	1.77934e-13	1.10019	2.2053e-12
ABCC3_CRTAC1_RHBDF1_SLC35D1_SMC4	0.670486	2.00494e-14	1.42727	1.26196e-12	0.645629	6.52657e-11	0.972167	3.28357e-10
ABCC3_CRTAC1_SLC35D1_SMC4_WEE1	0.670486	4.70103e-12	1.28332	9.21666e-11	0.662353	9.26053e-13	1.07268	9.38933e-12
ABCC3_DNAJB12_EMP3_RHBDF1_SLC35D1	0.670486	8.21266e-13	1.32376	2.54726e-11	0.565768	0.00156299	0.463249	0.001717
ABCC3_DNAJB12_RHBDF1_SLC35D1_SMC4	0.670486	3.7993e-13	1.34841	1.25532e-11	0.577229	0.0064147	0.402704	0.00676395
ABCC3_DNAJB12_SLC35D1_SMC4_WEE1	0.670486	6.125e-12	1.28098	1.07024e-10	0.577229	0.000971988	0.484313	0.00108615
ARL3_CRTAC1_DNAJB12_EMP3_RHBDF1	0.670486	8.73734e-15	1.42809	7.58896e-13	0.598652	6.79065e-06	0.664126	9.80431e-06
ARL3_CRTAC1_DNAJB12_IGF2BP3_SMC4	0.670486	2.25193e-14	1.39986	1.78109e-12	0.617442	9.27004e-07	0.727304	1.57186e-06
ARL3_CRTAC1_EMP3_RHBDF1_SMC4	0.670486	3.0535e-13	1.35195	1.11552e-11	0.627403	4.60894e-09	0.869948	1.32032e-08
ARL3_CRTAC1_HIST1H2BK_IGF2BP3_SMC4	0.670486	3.97443e-15	1.44111	4.62223e-13	0.636799	5.75845e-10	0.923123	2.13596e-09
ARL3_CRTAC1_HIST1H2BK_SLC35D1_SMC4	0.670486	2.21447e-13	1.35907	8.87853e-12	0.634167	4.41367e-09	0.873299	1.28176e-08
ARL3_DNAJB12_HIST1H2BK_RHBDF1_SLC35D1	0.670486	2.5751e-14	1.40799	1.65144e-12	0.615376	1.80258e-07	0.772897	3.4986e-07
ARL3_DNAJB12_RHBDF1_SLC35D1_WEE1	0.670486	7.52357e-14	1.38034	3.72851e-12	0.594519	2.48833e-05	0.621311	3.31226e-05
ARL3_EMP3_IGF2BP3_SLC35D1_SMC4	0.670486	5.151e-13	1.33271	1.74756e-11	0.634167	1.59565e-10	0.947832	6.9148e-10
ARL3_EMP3_SLC35D1_SMC4_WEE1	0.670486	3.18747e-13	1.34368	1.1906e-11	0.636233	1.12018e-10	0.95549	5.08459e-10
ARL3_IGF2BP3_RHBDF1_SMC4_WEE1	0.670486	1.81426e-15	1.45639	2.36695e-13	0.631535	1.96406e-08	0.832747	4.78399e-08
CRTAC1_DNAJB12_EMP3_SLC35D1_SMC4	0.670486	6.24226e-12	1.27558	1.19889e-10	0.598652	1.42565e-06	0.707782	2.31161e-06
CRTAC1_EMP3_HIST1H2BK_SLC35D1_SMC4	0.670486	6.71695e-13	1.34162	1.96526e-11	0.678512	1.20244e-18	1.32501	1.77644e-16
DNAJB12_EMP3_IGF2BP3_SLC35D1_WEE1	0.670486	6.83332e-15	1.43852	5.54234e-13	0.586625	5.43724e-05	0.592493	6.92485e-05
DNAJB12_IGF2BP3_RHBDF1_SLC35D1_WEE1	0.670486	9.51101e-14	1.38016	4.29865e-12	0.553741	0.0488	0.289928	0.0495661
HIST1H2BK_IGF2BP3_RHBDF1_SLC35D1_SMC4	0.670486	4.55725e-14	1.39724	2.44838e-12	0.676446	2.99228e-16	1.22815	1.35212e-14
ABCC3_ARL3_CRTAC1_DNAJB12_IGF2BP3_SMC4	0.670486	2.2648e-14	1.40147	1.75265e-12	0.617442	1.06515e-06	0.723235	1.78699e-06
ABCC3_ARL3_CRTAC1_DNAJB12_RHBDF1_SLC35D1	0.670486	1.29721e-13	1.36555	5.89935e-12	0.603349	2.4032e-05	0.624678	3.22251e-05
ABCC3_ARL3_CRTAC1_EMP3_SLC35D1_SMC4	0.670486	9.24549e-13	1.32705	2.62931e-11	0.624772	6.79904e-09	0.857874	1.8494e-08
ABCC3_ARL3_CRTAC1_IGF2BP3_SLC35D1_SMC4	0.670486	1.66564e-15	1.46785	2.17231e-13	0.629469	2.74035e-08	0.826672	6.49467e-08
ABCC3_ARL3_CRTAC1_RHBDF1_SLC35D1_WEE1	0.670486	3.58338e-14	1.40095	2.04394e-12	0.643562	1.55205e-09	0.903771	5.16771e-09
ABCC3_ARL3_CRTAC1_SLC35D1_SMC4_WEE1	0.670486	1.8548e-12	1.30456	4.56295e-11	0.638865	1.65124e-09	0.898703	5.42615e-09
ABCC3_ARL3_DNAJB12_EMP3_SLC35D1_SMC4	0.670486	3.2242e-12	1.29174	7.26531e-11	0.615376	1.2751e-07	0.782682	2.54771e-07
ABCC3_ARL3_DNAJB12_SLC35D1_SMC4_WEE1	0.670486	2.98343e-13	1.34612	1.11907e-11	0.615376	2.63831e-07	0.762211	4.96696e-07
ABCC3_ARL3_EMP3_HIST1H2BK_RHBDF1_SLC35D1	0.670486	1.11387e-13	1.37558	5.13449e-12	0.64826	1.55035e-11	1.00637	9.62651e-11
ABCC3_ARL3_EMP3_RHBDF1_SLC35D1_WEE1	0.670486	4.42816e-15	1.44318	4.32159e-13	0.626838	1.62914e-08	0.83714	4.04314e-08
ABCC3_ARL3_HIST1H2BK_IGF2BP3_SLC35D1_SMC4	0.670486	6.85143e-13	1.32992	2.05364e-11	0.640931	1.04111e-10	0.960332	4.81272e-10
ABCC3_ARL3_IGF2BP3_RHBDF1_SLC35D1_WEE1	0.670486	1.04799e-13	1.37182	4.90761e-12	0.636233	2.25524e-09	0.889077	7.06804e-09
ABCC3_CRTAC1_DNAJB12_EMP3_HIST1H2BK_RHBDF1	0.670486	3.71006e-14	1.39741	2.25858e-12	0.612745	9.46816e-08	0.786713	1.9481e-07
ABCC3_CRTAC1_DNAJB12_EMP3_IGF2BP3_SLC35D1	0.670486	2.90762e-14	1.39655	1.92539e-12	0.598652	1.4156e-06	0.70743	2.29808e-06
ABCC3_CRTAC1_DNAJB12_EMP3_RHBDF1_SLC35D1	0.670486	1.48584e-12	1.31019	3.93077e-11	0.593954	4.04633e-06	0.676229	6.06591e-06
ABCC3_CRTAC1_DNAJB12_HIST1H2BK_RHBDF1_SLC35D1	0.670486	1.96424e-15	1.46729	2.2598e-13	0.626838	1.62e-08	0.837689	4.02077e-08
ABCC3_CRTAC1_DNAJB12_HIST1H2BK_SLC35D1_SMC4	0.670486	6.04985e-13	1.34208	1.71847e-11	0.619508	1.80178e-08	0.830013	4.38564e-08
ABCC3_CRTAC1_EMP3_RHBDF1_SLC35D1_WEE1	0.670486	6.20774e-14	1.38597	3.22146e-12	0.636233	1.58941e-11	0.997994	9.37932e-11
ABCC3_CRTAC1_HIST1H2BK_RHBDF1_SLC35D1_WEE1	0.670486	4.83044e-14	1.41098	2.36008e-12	0.646194	2.38338e-12	1.04562	1.93158e-11
ABCC3_CRTAC1_IGF2BP3_SLC35D1_SMC4_WEE1	0.670486	4.56189e-13	1.33906	1.50208e-11	0.662353	3.99781e-13	1.08913	4.63919e-12
ARL3_CRTAC1_DNAJB12_RHBDF1_SLC35D1_WEE1	0.670486	3.37193e-15	1.44829	3.56068e-13	0.62214	4.25888e-07	0.751021	7.72542e-07
ARL3_CRTAC1_EMP3_IGF2BP3_RHBDF1_SLC35D1	0.670486	5.58221e-12	1.27871	1.10681e-10	0.632101	8.1773e-10	0.913589	2.87738e-09
ARL3_CRTAC1_EMP3_SLC35D1_SMC4_WEE1	0.670486	5.1322e-13	1.33306	1.71314e-11	0.629469	3.2871e-09	0.877552	9.77182e-09
ARL3_CRTAC1_HIST1H2BK_IGF2BP3_SLC35D1_SMC4	0.670486	1.69666e-14	1.40965	1.30297e-12	0.638865	1.37555e-09	0.903111	4.61401e-09
ARL3_CRTAC1_HIST1H2BK_IGF2BP3_SLC35D1_WEE1	0.670486	6.34611e-15	1.44155	5.36346e-13	0.646194	9.58465e-11	0.968859	4.59176e-10
ARL3_DNAJB12_HIST1H2BK_IGF2BP3_RHBDF1_SLC35D1	0.670486	1.88029e-14	1.41275	1.3183e-12	0.620074	3.81389e-08	0.814658	8.60935e-08
ARL3_DNAJB12_IGF2BP3_RHBDF1_SLC35D1_SMC4	0.670486	1.20818e-14	1.42201	9.40135e-13	0.615376	1.02575e-06	0.723862	1.71403e-06
CRTAC1_DNAJB12_EMP3_IGF2BP3_SLC35D1_SMC4	0.670486	1.34498e-13	1.36675	5.95915e-12	0.598652	1.47754e-06	0.706711	2.38959e-06
CRTAC1_DNAJB12_EMP3_IGF2BP3_SLC35D1_WEE1	0.670486	1.48181e-14	1.41357	1.1089e-12	0.593954	3.06297e-06	0.684238	4.68419e-06
CRTAC1_DNAJB12_EMP3_SLC35D1_SMC4_WEE1	0.670486	3.44543e-13	1.34209	1.22987e-11	0.608047	2.56478e-07	0.758179	4.81603e-07
CRTAC1_DNAJB12_HIST1H2BK_IGF2BP3_SLC35D1_SMC4	0.670486	2.83008e-13	1.35173	9.92824e-12	0.619508	9.90639e-09	0.844699	2.55959e-08
CRTAC1_DNAJB12_HIST1H2BK_SLC35D1_SMC4_WEE1	0.670486	4.98945e-13	1.33877	1.53132e-11	0.633602	5.19351e-10	0.919836	1.91607e-09
CRTAC1_DNAJB12_IGF2BP3_SLC35D1_SMC4_WEE1	0.670486	3.29949e-13	1.34781	1.12002e-11	0.612179	6.5947e-07	0.733179	1.14414e-06
CRTAC1_EMP3_IGF2BP3_SLC35D1_SMC4_WEE1	0.670486	2.122e-13	1.35832	8.23959e-12	0.664419	1.70013e-15	1.19187	5.07514e-14
CRTAC1_HIST1H2BK_IGF2BP3_RHBDF1_SLC35D1_WEE1	0.670486	1.13433e-14	1.42898	8.16632e-13	0.646194	6.47059e-12	1.02541	4.53066e-11
ABCC3_ARL3_CRTAC1_DNAJB12_EMP3_IGF2BP3_SLC35D1	0.670486	1.69763e-13	1.35891	7.26131e-12	0.603349	1.76612e-06	0.704592	2.81127e-06
ABCC3_ARL3_CRTAC1_DNAJB12_EMP3_IGF2BP3_SMC4	0.670486	1.25205e-14	1.41559	9.95072e-13	0.610679	8.09455e-08	0.790806	1.68351e-07
ABCC3_ARL3_CRTAC1_DNAJB12_EMP3_SLC35D1_SMC4	0.670486	1.98984e-11	1.2485	2.95228e-10	0.610679	1.46338e-07	0.775976	2.87946e-07
ABCC3_ARL3_CRTAC1_DNAJB12_HIST1H2BK_IGF2BP3_SLC35D1	0.670486	2.15554e-14	1.40705	1.51408e-12	0.617442	7.23304e-07	0.735819	1.24624e-06
ABCC3_ARL3_CRTAC1_DNAJB12_IGF2BP3_SLC35D1_WEE1	0.670486	3.80065e-16	1.49798	6.572e-14	0.62214	1.54858e-07	0.777881	3.0718e-07
ABCC3_ARL3_CRTAC1_DNAJB12_RHBDF1_SLC35D1_WEE1	0.670486	8.41218e-16	1.4761	1.27209e-13	0.62214	6.58408e-07	0.739133	1.15136e-06
ABCC3_ARL3_CRTAC1_IGF2BP3_SLC35D1_SMC4_WEE1	0.670486	6.14087e-13	1.333	1.8722e-11	0.638865	1.65124e-09	0.898703	5.42615e-09
ABCC3_CRTAC1_HIST1H2BK_IGF2BP3_RHBDF1_SLC35D1_SMC4	0.670486	5.7644e-14	1.39465	2.84229e-12	0.650892	1.81155e-12	1.0536	1.56903e-11
ABCC3_CRTAC1_HIST1H2BK_IGF2BP3_RHBDF1_SLC35D1_WEE1	0.670486	8.59083e-15	1.43384	6.82816e-13	0.646194	2.85921e-12	1.04203	2.25452e-11
ARL3_CRTAC1_DNAJB12_EMP3_HIST1H2BK_SLC35D1_SMC4	0.670486	2.02957e-11	1.24796	3.01186e-10	0.629469	1.06683e-10	0.953595	4.81319e-10
ARL3_CRTAC1_DNAJB12_EMP3_IGF2BP3_SLC35D1_SMC4	0.670486	1.01339e-14	1.42115	8.56501e-13	0.610679	1.11112e-07	0.783117	2.24122e-07
ARL3_CRTAC1_DNAJB12_EMP3_IGF2BP3_SLC35D1_WEE1	0.670486	2.92366e-15	1.44712	3.30754e-13	0.601283	4.13136e-07	0.744227	7.38656e-07
ARL3_CRTAC1_DNAJB12_EMP3_RHBDF1_SLC35D1_SMC4	0.670486	7.61184e-14	1.37546	3.99644e-12	0.615376	5.04621e-08	0.804819	1.10312e-07
ARL3_CRTAC1_DNAJB12_EMP3_SLC35D1_SMC4_WEE1	0.670486	3.39773e-14	1.39251	2.16427e-12	0.605981	2.50457e-07	0.759474	4.68834e-07
ARL3_CRTAC1_DNAJB12_HIST1H2BK_SLC35D1_SMC4_WEE1	0.670486	6.05819e-13	1.33381	1.83956e-11	0.62214	1.80987e-07	0.773999	3.53754e-07
ARL3_CRTAC1_DNAJB12_IGF2BP3_RHBDF1_SLC35D1_SMC4	0.670486	1.40969e-15	1.46331	1.98325e-13	0.631535	8.20655e-08	0.799235	1.74391e-07
ARL3_CRTAC1_DNAJB12_IGF2BP3_SLC35D1_SMC4_WEE1	0.670486	4.04617e-14	1.39318	2.33e-12	0.626838	9.80104e-08	0.792162	2.03766e-07
ARL3_CRTAC1_EMP3_IGF2BP3_RHBDF1_SLC35D1_WEE1	0.670486	2.81894e-14	1.40257	1.78054e-12	0.632101	1.09557e-09	0.905783	3.73091e-09
CRTAC1_DNAJB12_EMP3_IGF2BP3_RHBDF1_SLC35D1_WEE1	0.670486	7.54499e-15	1.42683	6.75639e-13	0.598652	1.41247e-06	0.708918	2.28676e-06
ABCC3_ARL3_CRTAC1_DNAJB12_EMP3_HIST1H2BK_IGF2BP3_RHBDF1	0.670486	5.13085e-16	1.49363	8.34389e-14	0.629469	2.12263e-10	0.938676	8.7896e-10
ABCC3_ARL3_CRTAC1_DNAJB12_EMP3_IGF2BP3_SLC35D1_SMC4	0.670486	1.1723e-13	1.36978	5.23812e-12	0.615376	3.71539e-08	0.813117	8.34763e-08
ABCC3_ARL3_CRTAC1_DNAJB12_EMP3_SLC35D1_SMC4_WEE1	0.670486	7.57592e-14	1.37583	3.94055e-12	0.605981	2.50457e-07	0.759474	4.68834e-07
ARL3_CRTAC1_DNAJB12_EMP3_IGF2BP3_RHBDF1_SLC35D1_WEE1	0.670486	3.51964e-14	1.39382	2.18428e-12	0.610679	4.17584e-07	0.747581	7.51457e-07
SMC4	0.665544	1.07219e-08	1.07252	4.61277e-08	0.629469	1.301e-07	0.784562	2.64671e-07
ABCC3_HIST1H2BK	0.665544	3.2e-11	1.23339	4.00046e-10	0.650892	3.24861e-14	1.13266	5.28651e-13
DNAJB12_EMP3	0.665544	3.92313e-11	1.22157	4.84893e-10	0.56107	0.00549977	0.406848	0.00582568
EMP3_HIST1H2BK	0.665544	1.71615e-12	1.30284	3.99833e-11	0.664419	1.54323e-16	1.23153	7.31373e-15
HIST1H2BK_RHBDF1	0.665544	1.17968e-12	1.31226	2.8044e-11	0.624772	8.79044e-09	0.849457	2.3135e-08
RHBDF1_SMC4	0.665544	6.12196e-10	1.15217	4.35153e-09	0.608612	6.22337e-06	0.66748	9.16261e-06
ABCC3_ARL3_RHBDF1	0.665544	6.47809e-13	1.3198	1.91346e-11	0.631535	8.84364e-08	0.798414	1.85748e-07
ABCC3_ARL3_SMC4	0.665544	4.71804e-12	1.27294	8.95555e-11	0.627403	6.72868e-09	0.861196	1.84408e-08
ABCC3_CRTAC1_SMC4	0.665544	1.22321e-15	1.47554	1.57253e-13	0.62214	2.83638e-08	0.819987	6.64321e-08
ABCC3_IGF2BP3_SLC35D1	0.665544	2.11566e-14	1.40481	1.26422e-12	0.62214	6.37418e-07	0.738466	1.11428e-06
ARL3_CRTAC1_SMC4	0.665544	1.24227e-13	1.35902	5.72556e-12	0.632101	1.92362e-08	0.838159	4.74915e-08
ARL3_DNAJB12_EMP3	0.665544	5.50287e-13	1.32077	1.73796e-11	0.591888	8.46155e-06	0.656276	1.20194e-05
ARL3_IGF2BP3_WEE1	0.665544	8.23591e-13	1.31549	2.26407e-11	0.626838	1.07569e-08	0.847422	2.7853e-08
CRTAC1_DNAJB12_RHBDF1	0.665544	7.3036e-15	1.41311	7.05654e-13	0.591322	9.67322e-05	0.574444	0.00011944
CRTAC1_DNAJB12_WEE1	0.665544	6.74142e-15	1.42591	5.31875e-13	0.586625	4.6486e-05	0.597455	5.97364e-05
CRTAC1_EMP3_RHBDF1	0.665544	8.74862e-13	1.31689	2.39326e-11	0.612745	6.46715e-08	0.795539	1.38113e-07
CRTAC1_EMP3_SLC35D1	0.665544	4.05643e-13	1.33374	1.33063e-11	0.642997	9.99112e-13	1.05502	8.97328e-12
CRTAC1_IGF2BP3_SMC4	0.665544	2.97789e-14	1.38881	1.92981e-12	0.62214	2.35393e-08	0.824769	5.61984e-08
CRTAC1_SLC35D1_WEE1	0.665544	3.58307e-12	1.28559	6.70792e-11	0.631535	2.43828e-09	0.885127	7.51106e-09
DNAJB12_EMP3_SLC35D1	0.665544	3.32699e-12	1.27885	7.19262e-11	0.563136	0.00424156	0.418881	0.00452364
EMP3_IGF2BP3_SLC35D1	0.665544	3.62574e-11	1.22283	4.69768e-10	0.636233	5.53374e-11	0.971726	2.74841e-10
HIST1H2BK_RHBDF1_SLC35D1	0.665544	4.23922e-14	1.40072	2.0212e-12	0.640931	7.57235e-12	1.0114	4.96559e-11
IGF2BP3_SLC35D1_WEE1	0.665544	3.73705e-14	1.38391	2.05522e-12	0.620074	1.10752e-08	0.84395	2.81695e-08
RHBDF1_SLC35D1_SMC4	0.665544	8.19705e-13	1.3168	2.23152e-11	0.615376	1.17105e-06	0.718855	1.95043e-06
ABCC3_ARL3_DNAJB12_IGF2BP3	0.665544	1.99272e-14	1.39451	1.34589e-12	0.591888	3.14267e-05	0.613003	4.13505e-05
ABCC3_CRTAC1_DNAJB12_SMC4	0.665544	8.86817e-14	1.36352	4.21244e-12	0.59602	3.59839e-05	0.608668	4.70127e-05
ABCC3_CRTAC1_HIST1H2BK_IGF2BP3	0.665544	1.07262e-14	1.42275	7.7591e-13	0.631535	2.76481e-11	0.985264	1.47451e-10
ABCC3_CRTAC1_HIST1H2BK_RHBDF1	0.665544	2.62713e-12	1.29226	5.59569e-11	0.641496	1.04556e-11	1.01138	6.73476e-11
ABCC3_DNAJB12_EMP3_SLC35D1	0.665544	9.48863e-13	1.30989	2.67096e-11	0.567834	0.00257472	0.441912	0.00278614
ABCC3_DNAJB12_IGF2BP3_SLC35D1	0.665544	2.43901e-14	1.39518	1.49286e-12	0.541714	0.10156	0.239763	0.102392
ABCC3_EMP3_HIST1H2BK_RHBDF1	0.665544	3.42171e-13	1.33757	1.15511e-11	0.631535	4.51209e-11	0.971804	2.281e-10
ABCC3_EMP3_SLC35D1_SMC4	0.665544	3.22243e-12	1.28267	6.77587e-11	0.667051	1.98926e-13	1.10726	2.65458e-12
ARL3_CRTAC1_HIST1H2BK_RHBDF1	0.665544	8.31618e-15	1.41975	6.94316e-13	0.63943	1.61863e-10	0.955779	7.10827e-10
ARL3_CRTAC1_HIST1H2BK_SLC35D1	0.665544	7.43758e-15	1.43931	5.65058e-13	0.632101	9.95347e-09	0.854202	2.63178e-08
ARL3_DNAJB12_EMP3_RHBDF1	0.665544	2.71286e-13	1.33868	9.98454e-12	0.577795	0.000437142	0.519161	0.000502626
ARL3_DNAJB12_EMP3_SLC35D1	0.665544	5.11899e-12	1.27027	1.00967e-10	0.58719	3.32046e-05	0.611738	4.33453e-05
ARL3_EMP3_SLC35D1_SMC4	0.665544	1.38428e-11	1.24477	2.20405e-10	0.634167	1.64681e-10	0.947128	7.10838e-10
ARL3_EMP3_SLC35D1_WEE1	0.665544	4.70337e-13	1.33039	1.41574e-11	0.638865	4.26532e-11	0.978239	2.23693e-10
ARL3_HIST1H2BK_SLC35D1_SMC4	0.665544	1.28455e-11	1.2473	2.0837e-10	0.640931	3.37654e-10	0.934578	1.34257e-09
ARL3_IGF2BP3_RHBDF1_WEE1	0.665544	9.44993e-13	1.31107	2.55393e-11	0.636233	4.07618e-09	0.87612	1.19082e-08
ARL3_IGF2BP3_SMC4_WEE1	0.665544	1.39844e-12	1.30031	3.55164e-11	0.634167	1.14313e-09	0.905075	3.86997e-09
ARL3_SLC35D1_SMC4_WEE1	0.665544	9.99959e-13	1.30717	2.75724e-11	0.640931	1.75518e-10	0.949423	7.57326e-10
CRTAC1_DNAJB12_EMP3_SLC35D1	0.665544	1.46379e-13	1.34963	6.47167e-12	0.584559	2.33329e-05	0.619078	3.11699e-05
CRTAC1_DNAJB12_HIST1H2BK_IGF2BP3	0.665544	8.62921e-15	1.41548	7.55634e-13	0.598652	4.60965e-06	0.673457	6.86136e-06
CRTAC1_DNAJB12_HIST1H2BK_SLC35D1	0.665544	4.907e-14	1.38735	2.46295e-12	0.600718	1.38788e-06	0.70894	2.25166e-06
CRTAC1_EMP3_IGF2BP3_SLC35D1	0.665544	4.76301e-12	1.27115	9.53197e-11	0.642997	1.28496e-12	1.04994	1.11214e-11
CRTAC1_EMP3_RHBDF1_SLC35D1	0.665544	1.88415e-12	1.29995	4.32487e-11	0.612745	1.60987e-08	0.831705	3.93985e-08
CRTAC1_HIST1H2BK_RHBDF1_SLC35D1	0.665544	9.22549e-15	1.43185	6.53211e-13	0.632101	5.33955e-10	0.922366	1.98006e-09
CRTAC1_IGF2BP3_RHBDF1_SMC4	0.665544	6.4564e-14	1.37161	3.26399e-12	0.631535	2.97684e-09	0.878956	8.99834e-09
DNAJB12_EMP3_IGF2BP3_SLC35D1	0.665544	6.70639e-14	1.36945	3.34348e-12	0.567834	0.0021333	0.450151	0.00232163
DNAJB12_EMP3_RHBDF1_SLC35D1	0.665544	2.22953e-12	1.29022	5.103e-11	0.570465	0.00107144	0.479596	0.00119282
DNAJB12_IGF2BP3_SLC35D1_WEE1	0.665544	2.13587e-13	1.34864	7.54142e-12	0.551109	0.0478366	0.290267	0.0485957
DNAJB12_RHBDF1_SLC35D1_SMC4	0.665544	3.66179e-11	1.22409	4.47528e-10	0.565768	0.0277709	0.324661	0.0284246
DNAJB12_RHBDF1_SLC35D1_WEE1	0.665544	1.81327e-12	1.30449	3.80189e-11	0.546977	0.0848134	0.253497	0.0856179
DNAJB12_SLC35D1_SMC4_WEE1	0.665544	3.99885e-12	1.27639	7.84625e-11	0.574598	0.00149836	0.465808	0.00164859
ABCC3_ARL3_CRTAC1_DNAJB12_HIST1H2BK	0.665544	1.60437e-15	1.46428	1.78773e-13	0.620074	4.11661e-07	0.753607	7.44679e-07
ABCC3_ARL3_CRTAC1_DNAJB12_RHBDF1	0.665544	2.63129e-16	1.49516	4.89894e-14	0.608047	1.81658e-05	0.636279	2.47527e-05
ABCC3_ARL3_CRTAC1_HIST1H2BK_RHBDF1	0.665544	9.37121e-15	1.41762	7.54662e-13	0.644128	2.63271e-11	0.997442	1.49882e-10
ABCC3_ARL3_CRTAC1_SLC35D1_WEE1	0.665544	1.41091e-13	1.35707	5.60827e-12	0.629469	3.6882e-08	0.819152	8.48654e-08
ABCC3_ARL3_DNAJB12_EMP3_SLC35D1	0.665544	1.76755e-12	1.29433	4.3591e-11	0.58719	2.82335e-05	0.617115	3.71928e-05
ABCC3_ARL3_DNAJB12_SLC35D1_WEE1	0.665544	1.18779e-13	1.36244	4.85225e-12	0.596585	1.18164e-05	0.645601	1.65081e-05
ABCC3_ARL3_IGF2BP3_RHBDF1_SLC35D1	0.665544	6.58637e-16	1.48642	9.05223e-14	0.636233	1.01646e-08	0.855107	2.67564e-08
ABCC3_ARL3_SLC35D1_SMC4_WEE1	0.665544	1.76966e-12	1.29538	4.12481e-11	0.640931	2.5446e-10	0.941105	1.04816e-09
ABCC3_CRTAC1_DNAJB12_EMP3_IGF2BP3	0.665544	2.84999e-13	1.33793	9.99941e-12	0.593954	3.60152e-06	0.679147	5.4453e-06
ABCC3_CRTAC1_DNAJB12_EMP3_RHBDF1	0.665544	3.48964e-14	1.38892	1.97702e-12	0.584559	4.17819e-05	0.601226	5.38879e-05
ABCC3_CRTAC1_DNAJB12_IGF2BP3_RHBDF1	0.665544	5.94514e-15	1.42267	5.34867e-13	0.603349	1.3952e-05	0.642125	1.93299e-05
ABCC3_CRTAC1_DNAJB12_SLC35D1_WEE1	0.665544	3.43811e-15	1.44257	3.11302e-13	0.598086	8.80685e-06	0.653085	1.25387e-05
ABCC3_CRTAC1_EMP3_RHBDF1_SLC35D1	0.665544	5.06486e-12	1.2777	9.29302e-11	0.626838	4.8109e-10	0.918566	1.78444e-09
ABCC3_CRTAC1_IGF2BP3_SLC35D1_SMC4	0.665544	4.48878e-15	1.44351	4.17363e-13	0.636233	7.33244e-10	0.913447	2.63992e-09
ABCC3_DNAJB12_EMP3_IGF2BP3_SLC35D1	0.665544	1.7223e-13	1.34742	7.06598e-12	0.572532	0.000793634	0.491517	0.000893997
ABCC3_DNAJB12_EMP3_SLC35D1_SMC4	0.665544	3.76853e-11	1.223	4.76909e-10	0.59602	8.53742e-06	0.654169	1.21741e-05
ABCC3_DNAJB12_IGF2BP3_RHBDF1_SLC35D1	0.665544	5.61398e-14	1.37869	2.80353e-12	0.551109	0.106102	0.2377	0.106893
ARL3_CRTAC1_DNAJB12_EMP3_SMC4	0.665544	1.74649e-13	1.34922	6.68506e-12	0.601283	6.85444e-07	0.731469	1.1726e-06
ARL3_CRTAC1_DNAJB12_HIST1H2BK_IGF2BP3	0.665544	8.84141e-13	1.30981	2.70477e-11	0.624772	2.43853e-07	0.769855	4.63721e-07
ARL3_CRTAC1_DNAJB12_HIST1H2BK_SLC35D1	0.665544	1.70216e-13	1.35191	6.8102e-12	0.62214	3.70712e-07	0.756252	6.77863e-07
ARL3_CRTAC1_DNAJB12_IGF2BP3_RHBDF1	0.665544	5.23017e-15	1.42077	5.44567e-13	0.612745	3.2334e-06	0.690001	4.96356e-06
ARL3_CRTAC1_SLC35D1_SMC4_WEE1	0.665544	1.15777e-12	1.30451	3.0097e-11	0.643562	9.83346e-10	0.91364	3.4718e-09
ARL3_DNAJB12_EMP3_RHBDF1_SLC35D1	0.665544	1.34929e-12	1.3015	3.56338e-11	0.579861	0.00027692	0.536926	0.000324387
ARL3_DNAJB12_EMP3_SLC35D1_SMC4	0.665544	2.85438e-11	1.22807	3.907e-10	0.610679	4.65067e-07	0.746084	8.26482e-07
ARL3_DNAJB12_IGF2BP3_RHBDF1_SMC4	0.665544	4.51323e-15	1.43038	4.20267e-13	0.603349	8.32074e-06	0.65762	1.18632e-05
ARL3_DNAJB12_IGF2BP3_SLC35D1_SMC4	0.665544	3.31283e-13	1.33362	1.16254e-11	0.610679	1.09486e-06	0.721277	1.82493e-06
ARL3_EMP3_IGF2BP3_SLC35D1_WEE1	0.665544	3.25775e-13	1.33861	1.0647e-11	0.638865	3.05874e-11	0.985257	1.67817e-10
ARL3_IGF2BP3_RHBDF1_SLC35D1_WEE1	0.665544	1.0063e-14	1.41143	7.81195e-13	0.636233	2.40399e-09	0.887819	7.46865e-09
CRTAC1_DNAJB12_EMP3_IGF2BP3_RHBDF1	0.665544	8.32539e-14	1.36622	3.79364e-12	0.589256	1.65596e-05	0.631764	2.25913e-05
CRTAC1_DNAJB12_EMP3_IGF2BP3_SLC35D1	0.665544	1.6719e-14	1.39953	1.16315e-12	0.589256	8.8564e-06	0.650759	1.25777e-05
CRTAC1_DNAJB12_HIST1H2BK_RHBDF1_SLC35D1	0.665544	3.20739e-14	1.39585	1.65775e-12	0.62214	2.96861e-08	0.820169	6.89245e-08
CRTAC1_DNAJB12_RHBDF1_SLC35D1_SMC4	0.665544	1.10406e-14	1.41581	7.7655e-13	0.612179	1.89435e-06	0.705223	3.00844e-06
CRTAC1_DNAJB12_RHBDF1_SLC35D1_WEE1	0.665544	3.88143e-15	1.4398	3.34036e-13	0.612179	1.9976e-06	0.703342	3.16267e-06
CRTAC1_EMP3_IGF2BP3_RHBDF1_SLC35D1	0.665544	4.45172e-12	1.27314	8.84368e-11	0.626838	2.26631e-10	0.936454	9.18518e-10
CRTAC1_EMP3_RHBDF1_SLC35D1_WEE1	0.665544	9.94008e-14	1.36491	4.31207e-12	0.626838	7.79343e-10	0.909277	2.72189e-09
DNAJB12_EMP3_IGF2BP3_SLC35D1_SMC4	0.665544	9.70974e-13	1.30892	2.60514e-11	0.59602	9.63392e-06	0.650267	1.36369e-05
DNAJB12_HIST1H2BK_IGF2BP3_RHBDF1_SLC35D1	0.665544	2.79043e-12	1.29242	5.5945e-11	0.586625	0.000352681	0.526532	0.000409508
DNAJB12_IGF2BP3_RHBDF1_SLC35D1_SMC4	0.665544	7.28669e-13	1.3234	1.94244e-11	0.570465	0.0116231	0.372485	0.0120895
ABCC3_ARL3_CRTAC1_HIST1H2BK_SLC35D1_SMC4	0.665544	1.18721e-13	1.37885	4.77713e-12	0.638865	5.83326e-10	0.922325	2.1708e-09
ABCC3_ARL3_DNAJB12_HIST1H2BK_SLC35D1_SMC4	0.665544	1.18106e-11	1.25105	1.85373e-10	0.624772	3.18202e-08	0.821163	7.36685e-08
ABCC3_ARL3_DNAJB12_IGF2BP3_SLC35D1_SMC4	0.665544	2.78256e-13	1.33719	1.01391e-11	0.610679	7.75622e-07	0.73108	1.3269e-06
ABCC3_ARL3_DNAJB12_RHBDF1_SLC35D1_SMC4	0.665544	3.36674e-14	1.38516	2.01276e-12	0.615376	1.39836e-06	0.714893	2.28231e-06
ABCC3_ARL3_DNAJB12_RHBDF1_SLC35D1_WEE1	0.665544	6.75802e-14	1.37311	3.23751e-12	0.591888	2.67332e-05	0.619103	3.54309e-05
ABCC3_CRTAC1_DNAJB12_EMP3_IGF2BP3_RHBDF1	0.665544	2.7238e-14	1.39128	1.59925e-12	0.589256	1.69426e-05	0.630994	2.30833e-05
ABCC3_CRTAC1_DNAJB12_IGF2BP3_RHBDF1_SLC35D1	0.665544	6.83059e-15	1.4201	5.8016e-13	0.602784	1.10612e-05	0.648133	1.5513e-05
ABCC3_CRTAC1_DNAJB12_RHBDF1_SLC35D1_WEE1	0.665544	1.9614e-14	1.39979	1.24417e-12	0.602784	8.38267e-06	0.657852	1.19443e-05
ABCC3_CRTAC1_DNAJB12_SLC35D1_SMC4_WEE1	0.665544	6.56034e-13	1.3208	1.80887e-11	0.607482	6.40164e-07	0.732624	1.10841e-06
ABCC3_CRTAC1_HIST1H2BK_IGF2BP3_RHBDF1_SLC35D1	0.665544	1.91936e-15	1.47697	1.87633e-13	0.636799	1.24823e-10	0.956964	5.62532e-10
ABCC3_DNAJB12_EMP3_IGF2BP3_SLC35D1_SMC4	0.665544	4.49156e-13	1.32864	1.41585e-11	0.600718	2.68076e-06	0.690142	4.14798e-06
ARL3_CRTAC1_DNAJB12_EMP3_IGF2BP3_RHBDF1	0.665544	1.05629e-14	1.40966	7.91305e-13	0.608047	9.6301e-07	0.724596	1.60814e-06
ARL3_CRTAC1_DNAJB12_EMP3_RHBDF1_SMC4	0.665544	2.27471e-13	1.34101	8.71977e-12	0.615376	5.88963e-08	0.800943	1.26848e-07
ARL3_CRTAC1_DNAJB12_IGF2BP3_SLC35D1_WEE1	0.665544	4.89869e-16	1.48107	7.32129e-14	0.617442	5.45892e-07	0.741961	9.6656e-07
ARL3_CRTAC1_HIST1H2BK_IGF2BP3_RHBDF1_SLC35D1	0.665544	2.96482e-17	1.55921	9.10645e-15	0.643562	4.55295e-10	0.932618	1.75618e-09
ARL3_CRTAC1_IGF2BP3_SLC35D1_SMC4_WEE1	0.665544	8.85787e-15	1.41343	6.99193e-13	0.643562	9.83346e-10	0.91364	3.4718e-09
ARL3_DNAJB12_IGF2BP3_SLC35D1_SMC4_WEE1	0.665544	2.35206e-14	1.39093	1.5417e-12	0.615376	2.63933e-07	0.76223	4.96828e-07
CRTAC1_HIST1H2BK_IGF2BP3_RHBDF1_SLC35D1_SMC4	0.665544	2.10042e-13	1.35545	7.01205e-12	0.650892	2.14306e-12	1.05081	1.80517e-11
ABCC3_ARL3_CRTAC1_DNAJB12_IGF2BP3_RHBDF1_SLC35D1	0.665544	2.21074e-15	1.44514	2.44973e-13	0.603349	2.52086e-05	0.623109	3.37079e-05
ABCC3_ARL3_EMP3_IGF2BP3_RHBDF1_SLC35D1_WEE1	0.665544	1.6161e-14	1.40451	1.06175e-12	0.636233	1.32623e-09	0.900942	4.42716e-09
ARL3_CRTAC1_DNAJB12_EMP3_RHBDF1_SLC35D1_WEE1	0.665544	5.68585e-13	1.32259	1.70111e-11	0.610679	3.14594e-07	0.755379	5.79568e-07
ARL3_CRTAC1_DNAJB12_IGF2BP3_RHBDF1_SLC35D1_WEE1	0.665544	1.51877e-15	1.45842	1.69709e-13	0.62214	4.25888e-07	0.751021	7.72542e-07
ARL3_DNAJB12_EMP3_IGF2BP3_RHBDF1_SLC35D1_WEE1	0.665544	4.78848e-15	1.43085	4.21463e-13	0.601283	1.78122e-06	0.705814	2.82816e-06
ABCC3_ARL3_CRTAC1_DNAJB12_EMP3_IGF2BP3_RHBDF1_SLC35D1	0.665544	5.30994e-14	1.37332	2.80611e-12	0.603349	1.33154e-06	0.712131	2.17031e-06
ABCC3_ARL3_CRTAC1_DNAJB12_IGF2BP3_RHBDF1_SLC35D1_WEE1	0.665544	5.50912e-16	1.48209	7.65157e-14	0.626838	1.91427e-07	0.77495	3.73821e-07
ARL3_CRTAC1_DNAJB12_EMP3_IGF2BP3_RHBDF1_SLC35D1_SMC4	0.665544	2.84324e-14	1.38952	1.66903e-12	0.615376	5.04621e-08	0.804819	1.10312e-07
ABCC3_ARL3_CRTAC1_DNAJB12_EMP3_RHBDF1_SLC35D1_SMC4_WEE1	0.665544	4.14615e-15	1.4314	3.87732e-13	0.615376	2.56654e-08	0.821315	6.00256e-08
ABCC3_SMC4	0.660603	1.30684e-12	1.29653	2.92375e-11	0.624772	3.873e-07	0.753381	7.11582e-07
CRTAC1_SMC4	0.660603	1.30869e-12	1.29328	3.35702e-11	0.617442	4.83926e-08	0.804612	1.06972e-07
DNAJB12_IGF2BP3	0.660603	1.39408e-11	1.23635	2.11149e-10	0.544345	0.104261	0.238011	0.105062
EMP3_SLC35D1	0.660603	5.2545e-10	1.14541	3.89529e-09	0.617442	1.55122e-08	0.833797	3.82927e-08
ABCC3_RHBDF1_SLC35D1	0.660603	8.05042e-14	1.36562	3.39804e-12	0.559004	0.0124885	0.365392	0.0129733
ABCC3_SLC35D1_SMC4	0.660603	6.25033e-11	1.20108	6.59806e-10	0.624772	3.72558e-07	0.754078	6.87395e-07
ARL3_HIST1H2BK_SLC35D1	0.660603	3.14684e-13	1.34586	9.33925e-12	0.626838	1.01136e-08	0.848984	2.63018e-08
ARL3_IGF2BP3_SMC4	0.660603	1.15895e-11	1.2406	1.80858e-10	0.634167	2.45816e-09	0.887493	7.61015e-09
CRTAC1_DNAJB12_EMP3	0.660603	1.81767e-11	1.23071	2.46242e-10	0.584559	2.67171e-05	0.614646	3.54133e-05
CRTAC1_DNAJB12_HIST1H2BK	0.660603	3.59305e-13	1.32531	1.19985e-11	0.593954	9.72856e-06	0.649397	1.37477e-05
CRTAC1_DNAJB12_IGF2BP3	0.660603	8.26779e-16	1.45604	1.24658e-13	0.572532	0.00102174	0.481747	0.00113764
CRTAC1_HIST1H2BK_IGF2BP3	0.660603	1.26384e-15	1.45825	1.50654e-13	0.624772	3.53127e-10	0.92907	1.33797e-09
CRTAC1_HIST1H2BK_RHBDF1	0.660603	1.76687e-14	1.39984	1.07054e-12	0.646194	4.27624e-12	1.03276	3.19584e-11
DNAJB12_SLC35D1_WEE1	0.660603	3.45329e-11	1.21676	4.07474e-10	0.558438	0.0182349	0.346609	0.0188052
EMP3_SLC35D1_SMC4	0.660603	7.3751e-10	1.13671	5.00513e-09	0.657656	1.17412e-12	1.0652	1.11937e-11
ABCC3_ARL3_EMP3_SLC35D1	0.660603	3.64932e-12	1.27419	7.03484e-11	0.610679	3.59607e-08	0.811064	8.09513e-08
ABCC3_CRTAC1_DNAJB12_HIST1H2BK	0.660603	7.84077e-15	1.41838	5.5929e-13	0.589256	2.84178e-05	0.614058	3.75839e-05
ABCC3_DNAJB12_SLC35D1_SMC4	0.660603	1.30344e-11	1.23978	1.8741e-10	0.574598	0.0061664	0.40302	0.00651125
ABCC3_EMP3_RHBDF1_SLC35D1	0.660603	4.38205e-12	1.27085	7.89339e-11	0.603349	3.76526e-06	0.679346	5.70605e-06
ABCC3_IGF2BP3_RHBDF1_SLC35D1	0.660603	2.58349e-14	1.38652	1.4248e-12	0.568399	0.00258752	0.441054	0.00279846
ARL3_CRTAC1_DNAJB12_RHBDF1	0.660603	5.77719e-17	1.51321	1.55624e-14	0.617442	1.57431e-06	0.712895	2.55272e-06
ARL3_CRTAC1_DNAJB12_SMC4	0.660603	2.21727e-11	1.22118	3.28743e-10	0.62214	5.21773e-07	0.745252	9.31052e-07
ARL3_CRTAC1_EMP3_SLC35D1	0.660603	2.49741e-12	1.28277	5.128e-11	0.634167	2.18576e-10	0.942213	9.07054e-10
ARL3_CRTAC1_HIST1H2BK_IGF2BP3	0.660603	1.35514e-16	1.50016	2.89859e-14	0.632101	3.28675e-09	0.880742	9.81302e-09
ARL3_CRTAC1_HIST1H2BK_SMC4	0.660603	2.60069e-13	1.34203	8.8993e-12	0.636799	5.75845e-10	0.923123	2.13596e-09
ARL3_CRTAC1_IGF2BP3_SMC4	0.660603	6.01325e-14	1.36409	3.0393e-12	0.636799	8.18811e-09	0.861699	2.23159e-08
ARL3_CRTAC1_IGF2BP3_WEE1	0.660603	2.02728e-16	1.48873	3.64224e-14	0.638865	4.21082e-09	0.877423	1.23643e-08
ARL3_CRTAC1_RHBDF1_SLC35D1	0.660603	4.97745e-16	1.48065	7.18485e-14	0.629469	8.89959e-08	0.796818	1.87862e-07
ARL3_CRTAC1_SLC35D1_WEE1	0.660603	3.98011e-12	1.27278	7.04149e-11	0.634167	1.99053e-08	0.837079	4.9101e-08
ARL3_DNAJB12_HIST1H2BK_SLC35D1	0.660603	1.65478e-11	1.23417	2.3284e-10	0.605981	7.82101e-07	0.728683	1.33473e-06
ARL3_DNAJB12_RHBDF1_SMC4	0.660603	5.25029e-12	1.2623	8.98941e-11	0.603349	1.29522e-05	0.643753	1.79576e-05
ARL3_EMP3_RHBDF1_SMC4	0.660603	4.81374e-10	1.14982	3.54217e-09	0.643562	2.54102e-10	0.944486	1.05765e-09
ARL3_HIST1H2BK_RHBDF1_SLC35D1	0.660603	1.65591e-14	1.40406	1.02848e-12	0.636233	1.17954e-09	0.904058	3.97737e-09
ARL3_IGF2BP3_RHBDF1_SMC4	0.660603	1.0967e-11	1.2434	1.70599e-10	0.636233	1.02083e-08	0.854112	2.69744e-08
CRTAC1_EMP3_SLC35D1_SMC4	0.660603	4.17854e-11	1.21158	4.82443e-10	0.659722	5.00566e-16	1.21244	1.80105e-14
CRTAC1_HIST1H2BK_SLC35D1_SMC4	0.660603	3.03654e-11	1.22467	3.61659e-10	0.646194	1.63846e-12	1.05371	1.4003e-11
DNAJB12_IGF2BP3_SLC35D1_SMC4	0.660603	2.32904e-11	1.22619	2.96994e-10	0.563136	0.0163416	0.352609	0.0168888
EMP3_IGF2BP3_RHBDF1_SLC35D1	0.660603	5.81165e-12	1.2589	1.02562e-10	0.608047	1.31635e-06	0.711125	2.16461e-06
HIST1H2BK_IGF2BP3_RHBDF1_SLC35D1	0.660603	7.08952e-13	1.31737	1.74845e-11	0.640931	3.32969e-12	1.02806	2.45509e-11
ABCC3_ARL3_CRTAC1_EMP3_RHBDF1	0.660603	1.4195e-12	1.29087	3.38015e-11	0.641496	2.66695e-11	0.992991	1.50766e-10
ABCC3_ARL3_CRTAC1_SLC35D1_SMC4	0.660603	1.14079e-14	1.41684	7.46695e-13	0.624772	7.85879e-08	0.79763	1.66924e-07
ABCC3_ARL3_DNAJB12_RHBDF1_SLC35D1	0.660603	7.15124e-13	1.30615	2.02398e-11	0.596585	4.17921e-05	0.606578	5.40366e-05
ABCC3_ARL3_IGF2BP3_SLC35D1_SMC4	0.660603	5.66456e-14	1.36509	2.70153e-12	0.636233	5.93711e-10	0.919879	2.17269e-09
ABCC3_CRTAC1_DNAJB12_HIST1H2BK_SLC35D1	0.660603	2.29088e-14	1.39573	1.28042e-12	0.591322	8.48367e-06	0.652441	1.20943e-05
ABCC3_CRTAC1_DNAJB12_IGF2BP3_SLC35D1	0.660603	3.8196e-16	1.47085	7.1907e-14	0.5699	0.0016006	0.462431	0.00175651
ABCC3_CRTAC1_DNAJB12_SLC35D1_SMC4	0.660603	1.29185e-12	1.29436	3.04065e-11	0.598086	8.85878e-06	0.653073	1.26273e-05
ARL3_CRTAC1_DNAJB12_EMP3_IGF2BP3	0.660603	4.17716e-14	1.36962	2.11616e-12	0.59602	2.79711e-06	0.687877	4.29201e-06
ARL3_CRTAC1_DNAJB12_EMP3_SLC35D1	0.660603	6.41731e-12	1.25404	1.1381e-10	0.589256	1.74875e-05	0.631101	2.37049e-05
ARL3_CRTAC1_EMP3_SLC35D1_SMC4	0.660603	2.01135e-12	1.28258	4.40278e-11	0.624772	7.6295e-09	0.855189	2.05105e-08
ARL3_CRTAC1_EMP3_SLC35D1_WEE1	0.660603	2.88114e-13	1.33167	9.11691e-12	0.624772	2.99434e-09	0.877148	8.92878e-09
ARL3_DNAJB12_EMP3_IGF2BP3_SLC35D1	0.660603	1.94119e-13	1.33359	7.35714e-12	0.58719	3.0166e-05	0.614866	3.95944e-05
ARL3_DNAJB12_IGF2BP3_SLC35D1_WEE1	0.660603	5.98598e-13	1.31352	1.66987e-11	0.596585	1.27237e-05	0.643267	1.76904e-05
ARL3_DNAJB12_RHBDF1_SLC35D1_SMC4	0.660603	6.00906e-12	1.25851	1.01018e-10	0.615376	1.77946e-06	0.707851	2.85251e-06
ARL3_EMP3_RHBDF1_SLC35D1_SMC4	0.660603	1.32402e-12	1.29232	3.22712e-11	0.640931	2.29325e-10	0.943527	9.57271e-10
ARL3_EMP3_RHBDF1_SLC35D1_WEE1	0.660603	5.34396e-14	1.36876	2.48325e-12	0.631535	4.58523e-09	0.869864	1.31406e-08
ARL3_HIST1H2BK_IGF2BP3_RHBDF1_SLC35D1	0.660603	2.40219e-15	1.45106	2.24107e-13	0.640931	2.74822e-10	0.939253	1.12121e-09
ARL3_IGF2BP3_RHBDF1_SLC35D1_SMC4	0.660603	1.67628e-13	1.34363	6.14784e-12	0.62214	8.36628e-08	0.793872	1.75817e-07
ARL3_IGF2BP3_SLC35D1_SMC4_WEE1	0.660603	6.27007e-14	1.36179	2.93924e-12	0.640931	1.75518e-10	0.949423	7.57326e-10
CRTAC1_DNAJB12_HIST1H2BK_SLC35D1_SMC4	0.660603	8.04995e-11	1.19796	7.61175e-10	0.619508	1.65313e-08	0.832223	4.05299e-08
CRTAC1_DNAJB12_HIST1H2BK_SLC35D1_WEE1	0.660603	4.45754e-14	1.37834	1.98101e-12	0.610113	4.00711e-08	0.806745	8.88109e-08
CRTAC1_DNAJB12_IGF2BP3_SLC35D1_WEE1	0.660603	7.73029e-14	1.36822	3.03728e-12	0.598086	8.83188e-06	0.65288	1.25848e-05
CRTAC1_DNAJB12_SLC35D1_SMC4_WEE1	0.660603	2.48907e-12	1.28045	4.83467e-11	0.607482	1.3892e-06	0.710975	2.264e-06
CRTAC1_IGF2BP3_RHBDF1_SLC35D1_SMC4	0.660603	1.33165e-13	1.3541	4.7865e-12	0.640931	4.69754e-10	0.926329	1.80672e-09
CRTAC1_IGF2BP3_RHBDF1_SLC35D1_WEE1	0.660603	1.08127e-13	1.36021	4.01143e-12	0.636233	3.44911e-10	0.931565	1.35775e-09
CRTAC1_IGF2BP3_SLC35D1_SMC4_WEE1	0.660603	3.45441e-12	1.27286	6.32105e-11	0.652958	4.84136e-12	1.03299	3.6313e-11
DNAJB12_EMP3_IGF2BP3_RHBDF1_SLC35D1	0.660603	2.65061e-13	1.32955	8.96497e-12	0.570465	0.00107144	0.479596	0.00119282
ABCC3_ARL3_CRTAC1_DNAJB12_EMP3_IGF2BP3	0.660603	1.25931e-13	1.34774	4.8432e-12	0.600718	1.09167e-06	0.716406	1.79992e-06
ABCC3_ARL3_CRTAC1_DNAJB12_IGF2BP3_SLC35D1	0.660603	6.91626e-15	1.41051	5.64346e-13	0.619508	4.71415e-07	0.746104	8.44592e-07
ABCC3_ARL3_CRTAC1_DNAJB12_SLC35D1_WEE1	0.660603	8.24329e-14	1.35918	3.45389e-12	0.62214	1.90506e-07	0.772468	3.70881e-07
ABCC3_ARL3_CRTAC1_EMP3_SLC35D1_WEE1	0.660603	3.63811e-13	1.32264	1.14095e-11	0.629469	7.38202e-10	0.911605	2.61148e-09
ABCC3_ARL3_CRTAC1_HIST1H2BK_IGF2BP3_SLC35D1	0.660603	2.12344e-14	1.40081	1.17065e-12	0.636799	8.90395e-10	0.913389	3.12773e-09
ABCC3_ARL3_CRTAC1_IGF2BP3_RHBDF1_SLC35D1	0.660603	3.80881e-15	1.43931	3.34662e-13	0.629469	4.27434e-08	0.815727	9.67376e-08
ABCC3_ARL3_DNAJB12_EMP3_IGF2BP3_SLC35D1	0.660603	8.50306e-13	1.30171	2.28459e-11	0.596585	5.01404e-06	0.673965	7.38298e-06
ABCC3_CRTAC1_DNAJB12_RHBDF1_SLC35D1_SMC4	0.660603	1.25861e-13	1.35475	4.56187e-12	0.607482	3.74403e-06	0.683985	5.64161e-06
ARL3_CRTAC1_DNAJB12_EMP3_SLC35D1_SMC4	0.660603	2.33426e-11	1.22427	3.07055e-10	0.610679	1.11112e-07	0.783117	2.24122e-07
ARL3_CRTAC1_DNAJB12_HIST1H2BK_IGF2BP3_SLC35D1	0.660603	2.27972e-13	1.3356	7.95112e-12	0.62214	3.70712e-07	0.756252	6.77863e-07
ARL3_CRTAC1_DNAJB12_HIST1H2BK_SLC35D1_WEE1	0.660603	3.90127e-13	1.33165	1.07725e-11	0.62214	1.55211e-07	0.778541	3.06821e-07
ARL3_CRTAC1_DNAJB12_SLC35D1_SMC4_WEE1	0.660603	2.43001e-12	1.28106	4.84012e-11	0.626838	6.48881e-08	0.802838	1.40247e-07
ARL3_CRTAC1_EMP3_IGF2BP3_SLC35D1_WEE1	0.660603	3.71494e-13	1.32526	1.11888e-11	0.629469	1.03527e-09	0.904031	3.52045e-09
ARL3_DNAJB12_EMP3_IGF2BP3_SLC35D1_WEE1	0.660603	2.69614e-14	1.3813	1.4749e-12	0.605981	3.32515e-07	0.753671	6.04672e-07
ARL3_EMP3_IGF2BP3_RHBDF1_SLC35D1_SMC4	0.660603	1.15583e-13	1.34992	4.63982e-12	0.645629	1.00793e-10	0.964217	4.74583e-10
CRTAC1_DNAJB12_EMP3_IGF2BP3_RHBDF1_SLC35D1	0.660603	1.19758e-14	1.39616	8.42909e-13	0.593954	9.76288e-06	0.649814	1.37944e-05
CRTAC1_DNAJB12_HIST1H2BK_IGF2BP3_RHBDF1_SLC35D1	0.660603	8.2968e-14	1.36521	3.27165e-12	0.62214	2.67869e-08	0.822743	6.28284e-08
ABCC3_ARL3_CRTAC1_DNAJB12_HIST1H2BK_SLC35D1_SMC4	0.660603	2.19345e-12	1.29172	4.20166e-11	0.612745	2.00752e-06	0.704744	3.18617e-06
ABCC3_ARL3_CRTAC1_DNAJB12_RHBDF1_SLC35D1_SMC4	0.660603	5.5584e-14	1.36735	2.56335e-12	0.62214	5.39748e-07	0.744773	9.59121e-07
ARL3_CRTAC1_DNAJB12_EMP3_IGF2BP3_RHBDF1_SLC35D1	0.660603	5.09838e-15	1.41435	4.39623e-13	0.603349	2.40445e-06	0.695866	3.74443e-06
ARL3_CRTAC1_DNAJB12_HIST1H2BK_IGF2BP3_RHBDF1_SLC35D1	0.660603	1.61557e-14	1.3997	9.3399e-13	0.626838	1.841e-07	0.776403	3.59865e-07
ARL3_DNAJB12_EMP3_IGF2BP3_RHBDF1_SLC35D1_SMC4	0.660603	9.86111e-14	1.35401	4.11285e-12	0.591888	1.70504e-05	0.634183	2.31969e-05
HIST1H2BK_SLC35D1	0.655661	5.42156e-11	1.20848	5.33009e-10	0.683776	7.08253e-19	1.35032	1.22836e-16
ABCC3_ARL3_CRTAC1	0.655661	1.14533e-14	1.39013	8.90584e-13	0.638865	3.43335e-09	0.882359	1.02875e-08
ABCC3_DNAJB12_SLC35D1	0.655661	2.05597e-12	1.27502	4.08336e-11	0.537016	0.14059	0.215717	0.141377
ARL3_CRTAC1_EMP3	0.655661	1.74471e-13	1.33277	6.34384e-12	0.629469	9.54934e-10	0.906071	3.26608e-09
ARL3_DNAJB12_IGF2BP3	0.655661	1.09539e-13	1.33966	4.37432e-12	0.589822	3.8252e-05	0.607413	4.96511e-05
ARL3_DNAJB12_RHBDF1	0.655661	6.87613e-13	1.30186	1.78515e-11	0.591888	0.00010604	0.573143	0.000130422
ARL3_EMP3_SLC35D1	0.655661	7.44115e-12	1.24844	1.17587e-10	0.615376	2.41049e-08	0.822473	5.68489e-08
CRTAC1_EMP3_IGF2BP3	0.655661	6.91041e-14	1.34469	3.63446e-12	0.619508	4.42979e-09	0.864003	1.24742e-08
EMP3_RHBDF1_SLC35D1	0.655661	1.16013e-10	1.17522	1.10626e-09	0.59602	9.13037e-06	0.649698	1.29997e-05
HIST1H2BK_IGF2BP3_SLC35D1	0.655661	1.07938e-11	1.24555	1.42022e-10	0.679078	2.28123e-18	1.3267	2.89073e-16
IGF2BP3_SLC35D1_SMC4	0.655661	8.8105e-12	1.24141	1.27965e-10	0.620074	6.97978e-07	0.735135	1.21609e-06
ABCC3_ARL3_CRTAC1_RHBDF1	0.655661	6.00565e-13	1.30173	1.65954e-11	0.620074	2.64542e-07	0.763722	4.98945e-07
ABCC3_CRTAC1_DNAJB12_RHBDF1	0.655661	1.69325e-15	1.44219	1.57333e-13	0.593954	4.85637e-05	0.598792	6.23265e-05
ABCC3_CRTAC1_EMP3_RHBDF1	0.655661	4.77578e-12	1.25833	8.11213e-11	0.612745	2.58506e-08	0.818959	6.01987e-08
ABCC3_DNAJB12_EMP3_HIST1H2BK	0.655661	1.68026e-12	1.28537	3.40931e-11	0.589256	4.25618e-06	0.673095	6.35746e-06
ARL3_CRTAC1_EMP3_RHBDF1	0.655661	1.36564e-13	1.34036	4.92833e-12	0.641496	2.71652e-11	0.992661	1.52977e-10
ARL3_CRTAC1_IGF2BP3_RHBDF1	0.655661	1.32055e-14	1.38618	8.93089e-13	0.624772	1.11225e-07	0.788715	2.28226e-07
ARL3_DNAJB12_SLC35D1_WEE1	0.655661	7.65722e-12	1.24335	1.19989e-10	0.596585	1.0672e-05	0.648877	1.49857e-05
ARL3_HIST1H2BK_IGF2BP3_SLC35D1	0.655661	7.95664e-14	1.37684	2.88971e-12	0.631535	2.58084e-09	0.883808	7.85701e-09
ARL3_IGF2BP3_SLC35D1_SMC4	0.655661	9.7992e-12	1.23624	1.48848e-10	0.626838	1.14903e-08	0.845554	2.95828e-08
ARL3_IGF2BP3_SLC35D1_WEE1	0.655661	1.7435e-13	1.33087	6.02251e-12	0.62214	1.70091e-08	0.833489	4.17938e-08
CRTAC1_DNAJB12_EMP3_RHBDF1	0.655661	5.16423e-13	1.30481	1.41444e-11	0.589256	2.96438e-05	0.613616	3.90375e-05
CRTAC1_DNAJB12_SLC35D1_WEE1	0.655661	8.80548e-14	1.35346	3.15262e-12	0.593388	1.79942e-05	0.629373	2.44779e-05
CRTAC1_HIST1H2BK_IGF2BP3_RHBDF1	0.655661	3.44517e-16	1.49131	4.57083e-14	0.646194	4.27624e-12	1.03276	3.19584e-11
CRTAC1_SLC35D1_SMC4_WEE1	0.655661	5.9804e-11	1.193	6.01069e-10	0.652958	6.09446e-12	1.02832	4.42193e-11
DNAJB12_IGF2BP3_RHBDF1_SLC35D1	0.655661	1.51465e-11	1.23311	1.9303e-10	0.539648	0.18924	0.192925	0.189876
EMP3_IGF2BP3_SLC35D1_SMC4	0.655661	4.75254e-12	1.25697	8.0349e-11	0.65709	1.03073e-12	1.06359	9.85218e-12
ABCC3_ARL3_CRTAC1_EMP3_SLC35D1	0.655661	1.84516e-11	1.22733	2.36137e-10	0.638865	5.44943e-11	0.974895	2.746e-10
ABCC3_ARL3_CRTAC1_IGF2BP3_SLC35D1	0.655661	2.81243e-15	1.43688	2.49357e-13	0.626838	6.61326e-08	0.801911	1.42489e-07
ABCC3_ARL3_CRTAC1_RHBDF1_SLC35D1	0.655661	1.48341e-14	1.39329	8.93027e-13	0.629469	4.27434e-08	0.815727	9.67376e-08
ABCC3_CRTAC1_HIST1H2BK_IGF2BP3_SLC35D1	0.655661	1.83549e-14	1.41166	9.3919e-13	0.638865	3.91795e-12	1.03098	2.8288e-11
ARL3_CRTAC1_DNAJB12_RHBDF1_SLC35D1	0.655661	3.63501e-13	1.31489	1.08898e-11	0.612745	3.8423e-06	0.684755	5.83455e-06
ARL3_CRTAC1_EMP3_IGF2BP3_SLC35D1	0.655661	1.82055e-11	1.21868	2.62303e-10	0.634167	2.18576e-10	0.942213	9.07054e-10
ARL3_CRTAC1_RHBDF1_SLC35D1_SMC4	0.655661	2.4688e-13	1.32416	7.91085e-12	0.634167	2.59192e-08	0.830812	6.21514e-08
ARL3_DNAJB12_HIST1H2BK_IGF2BP3_SLC35D1	0.655661	2.31966e-11	1.21644	2.95065e-10	0.615376	1.38814e-07	0.779153	2.76565e-07
ARL3_DNAJB12_SLC35D1_SMC4_WEE1	0.655661	7.45117e-12	1.2439	1.15003e-10	0.608612	1.16149e-06	0.719306	1.92894e-06
ARL3_EMP3_IGF2BP3_RHBDF1_SLC35D1	0.655661	2.85076e-12	1.26554	5.56013e-11	0.626838	4.3602e-09	0.868605	1.24637e-08
CRTAC1_HIST1H2BK_IGF2BP3_RHBDF1_SLC35D1	0.655661	3.42237e-15	1.44763	2.56158e-13	0.632101	5.33955e-10	0.922366	1.98006e-09
ABCC3_ARL3_CRTAC1_DNAJB12_HIST1H2BK_SLC35D1	0.655661	1.24337e-13	1.35207	4.30398e-12	0.62214	2.2952e-07	0.769187	4.37427e-07
ARL3_CRTAC1_DNAJB12_EMP3_IGF2BP3_SLC35D1	0.655661	1.54151e-13	1.33216	5.53918e-12	0.593954	5.98543e-06	0.665732	8.69764e-06
ARL3_CRTAC1_DNAJB12_HIST1H2BK_SLC35D1_SMC4	0.655661	1.57546e-11	1.22767	2.02507e-10	0.617442	6.09417e-07	0.739454	1.06765e-06
ARL3_CRTAC1_DNAJB12_RHBDF1_SLC35D1_SMC4	0.655661	4.13445e-13	1.31438	1.17169e-11	0.626838	3.14777e-07	0.761425	5.886e-07
ARL3_CRTAC1_IGF2BP3_RHBDF1_SLC35D1_SMC4	0.655661	6.65739e-14	1.35746	2.73764e-12	0.638865	1.13012e-08	0.853941	2.97899e-08
ARL3_DNAJB12_EMP3_IGF2BP3_RHBDF1_SLC35D1	0.655661	4.50156e-13	1.30715	1.30937e-11	0.584559	0.000105408	0.573012	0.000129187
ARL3_EMP3_IGF2BP3_RHBDF1_SLC35D1_WEE1	0.655661	7.66905e-14	1.35152	3.05361e-12	0.636233	1.60884e-09	0.896786	5.24332e-09
DNAJB12	0.65072	2.57382e-08	1.02031	9.34517e-08	0.539648	0.158764	0.206391	0.159479
ABCC3_EMP3	0.65072	1.37163e-11	1.22581	1.7699e-10	0.598652	2.73461e-06	0.68977	4.22067e-06
ABCC3_SLC35D1	0.65072	1.42705e-11	1.23081	1.80439e-10	0.624772	8.21985e-07	0.73335	1.41542e-06
CRTAC1_EMP3	0.65072	1.20955e-11	1.22626	1.79422e-10	0.610113	1.08021e-07	0.781367	2.18797e-07
IGF2BP3_RHBDF1	0.65072	5.41179e-09	1.06838	2.516e-08	0.549609	0.0399089	0.299875	0.0406927
ABCC3_CRTAC1_IGF2BP3	0.65072	3.06593e-15	1.42513	2.63186e-13	0.608047	1.12698e-07	0.781019	2.26476e-07
ABCC3_EMP3_RHBDF1	0.65072	4.53016e-11	1.19103	4.80011e-10	0.579861	0.000276833	0.531814	0.000326319
ABCC3_EMP3_SLC35D1	0.65072	4.88702e-11	1.19417	5.11564e-10	0.626838	6.89814e-10	0.912178	2.42687e-09
ARL3_CRTAC1_RHBDF1	0.65072	5.26538e-13	1.29202	1.54932e-11	0.624772	1.11225e-07	0.788715	2.28226e-07
ARL3_EMP3_IGF2BP3	0.65072	8.62968e-14	1.33732	3.23218e-12	0.629469	4.17965e-10	0.92422	1.58713e-09
ARL3_SLC35D1_SMC4	0.65072	6.65643e-10	1.12156	4.41471e-09	0.626838	9.95379e-09	0.849153	2.60053e-08
ARL3_SLC35D1_WEE1	0.65072	3.46955e-11	1.1996	3.81992e-10	0.62214	1.65551e-08	0.834114	4.07969e-08
CRTAC1_DNAJB12_SMC4	0.65072	4.22288e-11	1.18979	4.97432e-10	0.591322	4.97753e-05	0.596427	6.38017e-05
DNAJB12_IGF2BP3_SLC35D1	0.65072	2.12952e-10	1.15395	1.63675e-09	0.549043	0.0590161	0.276914	0.0598339
DNAJB12_SLC35D1_SMC4	0.65072	9.49237e-09	1.04983	3.91447e-08	0.563136	0.0200129	0.341884	0.020605
ABCC3_ARL3_CRTAC1_IGF2BP3	0.65072	7.11313e-16	1.45843	8.38988e-14	0.634167	7.71322e-09	0.860379	2.09687e-08
ABCC3_ARL3_CRTAC1_SLC35D1	0.65072	4.27908e-13	1.30446	1.29713e-11	0.62214	1.45378e-07	0.77928	2.89473e-07
ABCC3_ARL3_CRTAC1_SMC4	0.65072	3.94514e-14	1.375	1.76513e-12	0.622706	1.20186e-07	0.786672	2.45271e-07
ABCC3_ARL3_DNAJB12_SLC35D1	0.65072	3.6792e-11	1.19645	4.09273e-10	0.58719	5.87294e-05	0.590901	7.44609e-05
ABCC3_ARL3_IGF2BP3_SLC35D1	0.65072	8.11825e-14	1.34522	3.11097e-12	0.62214	1.64191e-08	0.834731	4.04e-08
ABCC3_ARL3_RHBDF1_SLC35D1	0.65072	2.73723e-14	1.38195	1.1908e-12	0.631535	4.79339e-08	0.813874	1.06987e-07
ABCC3_ARL3_SLC35D1_SMC4	0.65072	3.54596e-10	1.13893	2.56956e-09	0.631535	9.79169e-10	0.906048	3.33889e-09
ABCC3_CRTAC1_DNAJB12_EMP3	0.65072	6.80417e-13	1.2955	1.59804e-11	0.593954	4.08866e-06	0.675323	6.12855e-06
ABCC3_CRTAC1_DNAJB12_IGF2BP3	0.65072	2.14741e-14	1.3719	1.24212e-12	0.572532	0.000762417	0.493495	0.000858015
ABCC3_CRTAC1_EMP3_SLC35D1	0.65072	4.19616e-11	1.19893	4.39845e-10	0.645629	4.49667e-13	1.07352	4.6569e-12
ABCC3_CRTAC1_IGF2BP3_SLC35D1	0.65072	6.4164e-15	1.40652	4.8891e-13	0.617442	3.27303e-08	0.815783	7.49308e-08
ABCC3_CRTAC1_RHBDF1_SLC35D1	0.65072	9.42471e-14	1.34279	3.55926e-12	0.631535	2.65171e-09	0.881972	8.10729e-09
ABCC3_CRTAC1_SLC35D1_SMC4	0.65072	6.86864e-12	1.24165	1.09568e-10	0.631535	2.83894e-09	0.87995	8.63146e-09
ARL3_DNAJB12_IGF2BP3_RHBDF1	0.65072	1.03949e-12	1.2822	2.37691e-11	0.596585	3.6962e-05	0.610565	4.81268e-05
ARL3_DNAJB12_RHBDF1_SLC35D1	0.65072	1.7205e-13	1.33054	5.28263e-12	0.591888	0.000123502	0.567803	0.000150594
ARL3_EMP3_IGF2BP3_RHBDF1	0.65072	7.99015e-13	1.29039	1.77325e-11	0.624772	1.30213e-08	0.842546	3.30861e-08
ARL3_EMP3_IGF2BP3_SLC35D1	0.65072	2.09042e-11	1.20987	2.60162e-10	0.624772	1.59281e-09	0.891671	5.10685e-09
ARL3_EMP3_RHBDF1_SLC35D1	0.65072	3.91238e-13	1.30657	1.09896e-11	0.617442	3.07982e-08	0.816882	7.07991e-08
CRTAC1_DNAJB12_IGF2BP3_RHBDF1	0.65072	5.02012e-15	1.39775	4.30804e-13	0.59602	3.71127e-05	0.607401	4.83706e-05
CRTAC1_DNAJB12_RHBDF1_SLC35D1	0.65072	3.15611e-13	1.31565	8.34384e-12	0.593388	6.58022e-05	0.588123	8.28827e-05
CRTAC1_IGF2BP3_SLC35D1_SMC4	0.65072	1.34204e-12	1.27805	3.09106e-11	0.626838	1.10812e-08	0.845252	2.88099e-08
CRTAC1_RHBDF1_SLC35D1_SMC4	0.65072	1.87725e-11	1.21791	2.21493e-10	0.636233	1.90328e-09	0.891804	6.12101e-09
ABCC3_ARL3_CRTAC1_DNAJB12_IGF2BP3	0.65072	4.89881e-15	1.40045	4.12566e-13	0.614811	1.90581e-06	0.706195	3.03556e-06
ABCC3_ARL3_DNAJB12_SLC35D1_SMC4	0.65072	1.2498e-10	1.16576	1.09735e-09	0.610679	7.75622e-07	0.73108	1.3269e-06
ABCC3_CRTAC1_DNAJB12_RHBDF1_SLC35D1	0.65072	2.26852e-13	1.31566	7.0427e-12	0.598086	2.48624e-05	0.621091	3.31253e-05
ABCC3_CRTAC1_IGF2BP3_RHBDF1_SLC35D1	0.65072	2.49535e-13	1.32097	7.39094e-12	0.631535	3.36412e-09	0.876511	1.00081e-08
ARL3_CRTAC1_IGF2BP3_SLC35D1_WEE1	0.65072	9.38498e-14	1.34386	3.18893e-12	0.634167	1.99053e-08	0.837079	4.9101e-08
CRTAC1_DNAJB12_HIST1H2BK_IGF2BP3_SLC35D1	0.65072	1.05094e-12	1.29248	2.19673e-11	0.59602	4.45112e-06	0.673369	6.63685e-06
ARL3_CRTAC1_DNAJB12_IGF2BP3_SLC35D1_SMC4	0.65072	1.79381e-12	1.26585	4.08614e-11	0.617442	8.70923e-07	0.728933	1.48461e-06
ARL3	0.645778	4.01245e-10	1.12625	3.03329e-09	0.615376	6.04023e-07	0.739392	1.05966e-06
ARL3_CRTAC1	0.645778	4.1399e-15	1.402	3.31495e-13	0.629469	2.68185e-08	0.827455	6.34377e-08
ARL3_EMP3	0.645778	4.01418e-13	1.29846	1.02689e-11	0.617442	2.14913e-08	0.825042	5.13172e-08
DNAJB12_SLC35D1	0.645778	5.42462e-10	1.12376	3.39676e-09	0.539648	0.1296	0.222155	0.130404
SLC35D1_WEE1	0.645778	1.11697e-09	1.10268	6.11856e-09	0.620074	2.19145e-08	0.827139	5.2043e-08
ABCC3_ARL3_SLC35D1	0.645778	6.08073e-13	1.2964	1.37631e-11	0.612745	1.1831e-07	0.781038	2.37747e-07
ABCC3_CRTAC1_EMP3	0.645778	2.35629e-11	1.20243	2.79336e-10	0.619508	8.01889e-09	0.849787	2.11653e-08
ABCC3_CRTAC1_RHBDF1	0.645778	5.33937e-11	1.17581	5.9078e-10	0.617442	1.74633e-07	0.772487	3.41296e-07
ABCC3_CRTAC1_SLC35D1	0.645778	2.98241e-14	1.36051	1.57201e-12	0.617442	2.57409e-08	0.82179	6.02244e-08
ABCC3_DNAJB12_EMP3	0.645778	8.98955e-10	1.10782	5.31279e-09	0.56107	0.00517886	0.409691	0.00549419
ARL3_IGF2BP3_RHBDF1	0.645778	3.06595e-11	1.19335	3.42058e-10	0.624772	4.92112e-07	0.750296	8.83823e-07
CRTAC1_HIST1H2BK_SLC35D1	0.645778	1.6927e-11	1.22031	2.11993e-10	0.634167	4.42895e-11	0.978249	2.24814e-10
ARL3_CRTAC1_DNAJB12_EMP3	0.645778	4.39079e-11	1.18406	4.41141e-10	0.586625	2.56302e-05	0.61724	3.39784e-05
ARL3_CRTAC1_SLC35D1_SMC4	0.645778	9.24451e-11	1.16234	9.34184e-10	0.634167	1.81262e-08	0.839415	4.51465e-08
ARL3_IGF2BP3_RHBDF1_SLC35D1	0.645778	4.72351e-13	1.2949	1.1578e-11	0.62214	1.78189e-07	0.775511	3.47892e-07
ARL3_RHBDF1_SLC35D1_SMC4	0.645778	2.37918e-12	1.25445	4.35181e-11	0.62214	6.0059e-08	0.802482	1.30182e-07
ABCC3_ARL3_CRTAC1_DNAJB12_SLC35D1	0.645778	4.68702e-13	1.29114	1.2412e-11	0.619508	4.71415e-07	0.746104	8.44592e-07
ARL3_CRTAC1_DNAJB12_SLC35D1_WEE1	0.645778	1.84739e-13	1.32246	4.99181e-12	0.617442	4.79523e-07	0.745611	8.58045e-07
ARL3_CRTAC1_IGF2BP3_SLC35D1_SMC4	0.645778	1.18174e-12	1.27013	2.74147e-11	0.634167	1.81262e-08	0.839415	4.51465e-08
CRTAC1_DNAJB12_IGF2BP3_SLC35D1_SMC4	0.645778	3.503e-12	1.24924	6.21449e-11	0.602784	6.50209e-06	0.663827	9.46988e-06
ABCC3_ARL3_CRTAC1_DNAJB12_SLC35D1_SMC4	0.645778	1.73628e-11	1.20779	2.08621e-10	0.62214	2.34549e-07	0.766923	4.48259e-07
ARL3_CRTAC1_DNAJB12_IGF2BP3_RHBDF1_SLC35D1	0.645778	4.70456e-13	1.29552	1.20649e-11	0.612745	4.59454e-06	0.679315	6.89088e-06
IGF2BP3	0.640836	9.68604e-11	1.15612	9.29915e-10	0.644498	6.61406e-11	0.971139	3.24723e-10
ABCC3_ARL3	0.640836	8.60251e-12	1.21548	1.21475e-10	0.620074	1.41282e-07	0.780789	2.82209e-07
ARL3_SLC35D1	0.640836	2.74437e-12	1.26487	4.27272e-11	0.608047	1.32404e-06	0.713932	2.16559e-06
CRTAC1_HIST1H2BK	0.640836	5.89491e-12	1.22921	9.1848e-11	0.624772	4.97229e-10	0.921542	1.80751e-09
CRTAC1_IGF2BP3	0.640836	9.88998e-14	1.33385	3.45907e-12	0.598652	2.61503e-06	0.691164	4.04875e-06
[truncated: 49 more rows]
